# Supplementary material for: Synthesis and structure of clozapine N-oxide hemi(hydro­chloride): an infinite hydrogen-bonded poly[n]catenane
Source: Acta Crystallogr E Crystallogr Commun. 2022 Sep 27;78(Pt 10):1056–60. doi: 10.1107/S2056989022009306 (PMC9535830; doi:10.1107/S2056989022009306)
Supplement: Supplementary file 1 [file e-78-01056-sup1.cif]

##############################################################################
#                                                                            #
# This CIF contains the data in a paper accepted for publication in          #
# Acta Crystallographica Section E. It conforms to the requirements of       #
# Notes for Authors for Acta Crystallographica Section E, and has been       #
# peer reviewed under the auspices of the IUCr Commission on Journals.       #
#                                                                            #
# Full details of the Crystallographic Information File format               #
# are given in the paper "The Crystallographic Information File (CIF):       #
# a New Standard Archive File for Crystallography" by S. R. Hall, F. H.      #
# Allen and I. D. Brown [Acta Cryst. (1991), A47, 655-685].                  #
#                                                                            #
# The current version of the core CIF dictionary is obtainable from          #
# ftp://ftp.iucr.org/pub/cif_core.dic.                                       #
#                                                                            #
# Software is freely available for graphical display of the structure(s)     #
# in this CIF. For information consult the CIF software page                 #
# http://www.iucr.org/resources/cif/software.                                #
#                                                                            #
# This file may be used for bona fide research purposes within the           #
# scientific community so long as proper attribution is given to the journal # 
# article from which it was obtained.                                        #
#                                                                            #
##############################################################################
data_I
_audit_creation_method     'SHELXL-2016/6'
_journal_date_recd_electronic     2022-09-19
_journal_date_accepted     2022-09-21
_journal_name_full     'Acta Crystallographica, Section E'
_journal_year     2022
_journal_volume     78
_journal_issue     10
_journal_page_first     0
_journal_page_last     0
_journal_paper_category     GO
_journal_paper_doi     10.1107/S2056989022009306
_journal_coeditor_code     HB8039
_publ_contact_author_name     'Jonathan M. White'
_publ_contact_author_address
;
School of Chemistry and Bio21 Molecular Science and Biotechnology Institute
University of Melbourne
Parkville
VIC 3010
Melbourne,
Australia
;
_publ_contact_author_email     whitejm@unimelb.edu.au
_publ_contact_author_fax     ?
_publ_contact_author_phone     '+613 83442445'
_publ_section_title
;
Synthesis and structure of clozapine <i>N</i>-oxide hemi(hydrochloride): an
infinite hydrogen-bonded poly[<i>n</i>]catenane
;
loop_
    _publ_author_name
    _publ_author_footnote
    _publ_author_address
    'Peet, Phillip L. van der' .
;
School of Chemistry and Bio21 Molecular Science and Biotechnology Institute,
University of Melbourne, Parkville, 3010
Australia
;
    'Joyce, Rohan D.' .
;
Advanced Molecular Technologies, Unit 1, 7-11 Rocco Drive, Scoresby, Victoria
3179,
Australia
;
    'Ott, Holger' .
;
Bruker AXS GmbH, Oestliche Rheinbrueckenstr. 49, 76187 Karlsruhe,
Germany
;
    'Marcuccio, Sebastian M.' .
;
Advanced Molecular Technologies, Unit 1, 7-11 Rocco Drive, Scoresby, Victoria
3179,
Australia
;
    'White, Jonathan M.' .
;
School of Chemistry and Bio21 Molecular Science and Biotechnology Institute,
University of Melbourne, Parkville, 3010
Australia
;
    'Williams, Spencer J.' .
;
School of Chemistry and Bio21 Molecular Science and Biotechnology Institute,
University of Melbourne, Parkville, 3010
Australia
;
_publ_section_synopsis
;
The recrystallization of clozapine <i>N</i>-oxide hydrochloride from a range of
solvents leads to the loss of half an equivalent of HCl and the formation of
single crystals of a hydrogen-bond-linked poly[<i>n</i>]catenane of clozapine
<i>N</i>-oxide hemihydrochloride.
;
_chemical_name_systematic
;\
8-Chloro-11-(4-methyl-1-piperazinyl)-5<i>H</i>-\
dibenzo[<i>b</i>,<i>e</i>][1,4]diazepine <i>N</i>-oxide
hemi(hydrochloride)
;
_chemical_name_common
;
Clozapine <i>N</i>-oxide hemi(hydrochloride)
;
_chemical_formula_moiety     '2(C18 H19 Cl1 N4 O1), H Cl'
_chemical_formula_sum     'C36 H39 Cl3 N8 O2'
_chemical_formula_iupac     '2C18 H19 Cl1 N4 O1, H Cl'
_chemical_formula_weight     722.10
_chemical_melting_point     ?
_space_group_crystal_system     tetragonal
_space_group_name_H-M_alt     'I 4/m'
_space_group_name_Hall     '-I 4'
loop_
    _space_group_symop_operation_xyz
    'x, y, z'
    '-x, -y, z'
    '-y, x, z'
    'y, -x, z'
    'x+1/2, y+1/2, z+1/2'
    '-x+1/2, -y+1/2, z+1/2'
    '-y+1/2, x+1/2, z+1/2'
    'y+1/2, -x+1/2, z+1/2'
    '-x, -y, -z'
    'x, y, -z'
    'y, -x, -z'
    '-y, x, -z'
    '-x+1/2, -y+1/2, -z+1/2'
    'x+1/2, y+1/2, -z+1/2'
    'y+1/2, -x+1/2, -z+1/2'
    '-y+1/2, x+1/2, -z+1/2'
_cell_length_a     17.305(2)
_cell_length_b     17.305(2)
_cell_length_c     26.040(5)
_cell_angle_alpha     90
_cell_angle_beta     90
_cell_angle_gamma     90
_cell_volume     7798(3)
_cell_formula_units_Z     8
_cell_measurement_reflns_used     5908
_cell_measurement_theta_min     1.4
_cell_measurement_theta_max     31.8
_cell_measurement_temperature     100.00(10)
_exptl_crystal_description     block
_exptl_crystal_colour     yellow
_exptl_crystal_size_max     0.06
_exptl_crystal_size_mid     0.05
_exptl_crystal_size_min     0.04
_exptl_crystal_density_diffrn     1.230
_exptl_crystal_density_meas     ?
_exptl_crystal_density_method     ?
_exptl_crystal_F_000     3024
_exptl_absorpt_coefficient_mu     0.276
_exptl_absorpt_correction_type     none
_exptl_absorpt_process_details     ?
_exptl_absorpt_correction_T_min     ?
_exptl_absorpt_correction_T_max     ?
_diffrn_ambient_temperature     100.00(10)
_diffrn_radiation_type     Synchrotron
_diffrn_radiation_wavelength     0.710757
_diffrn_radiation_source     'MX1 Beamline Australian Synchrotron'
_diffrn_radiation_monochromator     'Silicon Double Crystal'
_diffrn_measurement_device_type     'ADSC Quantum 210r'
_diffrn_measurement_method     'Omega Scan'
_diffrn_detector_area_resol_mean     ?
_diffrn_reflns_number     66433
_diffrn_reflns_av_R_equivalents     0.0489
_diffrn_reflns_av_unetI/netI     0.0187
_diffrn_reflns_theta_min     1.413
_diffrn_reflns_theta_max     31.773
_diffrn_reflns_theta_full     25.242
_diffrn_measured_fraction_theta_max     0.868
_diffrn_measured_fraction_theta_full     0.994
_diffrn_reflns_limit_h_min     -25
_diffrn_reflns_limit_h_max     25
_diffrn_reflns_limit_k_min     -25
_diffrn_reflns_limit_k_max     25
_diffrn_reflns_limit_l_min     -36
_diffrn_reflns_limit_l_max     36
_refine_special_details     ?
_reflns_number_total     5901
_reflns_number_gt     5096
_reflns_threshold_expression     'I > 2\s(I)'
_refine_ls_structure_factor_coef     Fsqd
_refine_ls_matrix_type     full
_refine_ls_R_factor_all     0.0567
_refine_ls_R_factor_gt     0.0491
_refine_ls_wR_factor_gt     0.1333
_refine_ls_wR_factor_ref     0.1384
_refine_ls_goodness_of_fit_ref     1.032
_refine_ls_restrained_S_all     1.032
_refine_ls_number_reflns     5901
_refine_ls_number_parameters     231
_refine_ls_number_restraints     0
_refine_ls_hydrogen_treatment     mixed
_refine_ls_weighting_scheme     calc
_refine_ls_weighting_details
             'w=1/[\s^2^(Fo^2^)+(0.0661P)^2^+11.4576P] where P=(Fo^2^+2Fc^2^)/3'
_atom_sites_solution_hydrogens     mixed
_atom_sites_solution_primary     ?
_atom_sites_solution_secondary     ?
_refine_ls_shift/su_max     0.001
_refine_ls_shift/su_mean     0.000
_refine_diff_density_max     0.807
_refine_diff_density_min     -0.491
_refine_ls_extinction_method
;
SHELXL2016/6 (Sheldrick 2015b)
;
_refine_ls_extinction_coef     0.0069(5)
_refine_ls_extinction_expression
                                  'Fc^*^=kFc[1+0.001xFc^2^\l^3^/sin(2\q)]^-1/4^'
loop_
    _atom_type_symbol
    _atom_type_description
    _atom_type_scat_dispersion_real
    _atom_type_scat_dispersion_imag
    _atom_type_scat_source
    'C' 'C' 0.0033 0.0016
                         'International Tables Vol C Tables 4.2.6.8 and 6.1.1.4'
    'H' 'H' 0.0000 0.0000
                         'International Tables Vol C Tables 4.2.6.8 and 6.1.1.4'
    'N' 'N' 0.0061 0.0033
                         'International Tables Vol C Tables 4.2.6.8 and 6.1.1.4'
    'O' 'O' 0.0106 0.0060
                         'International Tables Vol C Tables 4.2.6.8 and 6.1.1.4'
    'Cl' 'Cl' 0.1484 0.1585
                         'International Tables Vol C Tables 4.2.6.8 and 6.1.1.4'
_computing_data_collection     'AS QEGUI'
_computing_cell_refinement
;
<i>XDS</i> (Kabsch, 1993)
;
_computing_data_reduction
;
<i>XDS</i> (Kabsch, 1993)
;
_computing_structure_solution
;
<i>SHELXT</i> (Sheldrick, 2015a)
;
_computing_structure_refinement
;
<i>SHELXL2016/6</i> (Sheldrick, 2015b)
;
_computing_molecular_graphics
;
Mercury (Macrae et al., 2020)
;
_computing_publication_material
;
WINGX (Farrugia, 2012)
;
loop_
    _atom_site_type_symbol
    _atom_site_label
    _atom_site_fract_x
    _atom_site_fract_y
    _atom_site_fract_z
    _atom_site_U_iso_or_equiv
    _atom_site_adp_type
    _atom_site_calc_flag
    _atom_site_occupancy
    _atom_site_disorder_assembly
    _atom_site_disorder_group
    Cl Cl1 0.13932(3) 0.04426(2) 0.37292(2) 0.03680(13) Uani d 1 . .
    Cl Cl2 0.16534(4) 0.44691(3) 0.500000 0.03563(15) Uani d 1 . .
    O O1 0.02559(6) 0.43450(7) 0.13599(5) 0.0285(2) Uani d 1 . .
    N N3 0.17304(7) 0.39022(7) 0.21729(5) 0.0225(2) Uani d 1 . .
    N N2 0.15846(7) 0.30145(7) 0.28157(5) 0.0228(2) Uani d 1 . .
    N N1 0.18161(8) 0.38441(8) 0.37970(5) 0.0261(3) Uani d 1 . .
    N N4 0.10378(8) 0.43810(8) 0.12165(5) 0.0248(3) Uani d 1 . .
    C C1 0.23713(9) 0.42470(8) 0.35074(6) 0.0242(3) Uani d 1 . .
    C C7 0.18814(8) 0.36630(8) 0.26780(5) 0.0216(3) Uani d 1 . .
    C C2 0.24220(8) 0.41696(8) 0.29712(6) 0.0228(3) Uani d 1 . .
    C C10 0.15645(9) 0.18517(9) 0.32919(6) 0.0252(3) Uani d 1 . .
    H H10 0.150809 0.159189 0.298148 0.030 Uiso calc 1 . .
    C C14 0.14157(9) 0.46872(8) 0.21112(6) 0.0239(3) Uani d 1 . .
    H H14A 0.170572 0.504443 0.232387 0.029 Uiso calc 1 . .
    H H14B 0.088144 0.469610 0.222369 0.029 Uiso calc 1 . .
    C C9 0.16811(8) 0.26540(8) 0.32932(6) 0.0228(3) Uani d 1 . .
    C C16 0.13708(9) 0.35868(9) 0.12884(6) 0.0254(3) Uani d 1 . .
    H H16A 0.190585 0.358444 0.117741 0.030 Uiso calc 1 . .
    H H16B 0.108830 0.322118 0.107741 0.030 Uiso calc 1 . .
    C C15 0.14617(9) 0.49399(8) 0.15559(6) 0.0245(3) Uani d 1 . .
    H H15A 0.123725 0.545067 0.152003 0.029 Uiso calc 1 . .
    H H15B 0.199875 0.496810 0.145089 0.029 Uiso calc 1 . .
    C C3 0.29823(9) 0.46033(9) 0.27067(6) 0.0256(3) Uani d 1 . .
    H H3 0.302804 0.454729 0.235282 0.031 Uiso calc 1 . .
    C C11 0.15328(9) 0.14442(9) 0.37477(6) 0.0291(3) Uani d 1 . .
    C C5 0.33991(10) 0.52005(10) 0.34901(7) 0.0317(3) Uani d 1 . .
    H H5 0.371497 0.554918 0.366272 0.038 Uiso calc 1 . .
    C C8 0.17647(9) 0.30343(9) 0.37683(6) 0.0253(3) Uani d 1 . .
    C C17 0.13260(9) 0.33393(8) 0.18470(5) 0.0237(3) Uani d 1 . .
    H H17A 0.078931 0.330314 0.195175 0.028 Uiso calc 1 . .
    H H17B 0.156037 0.283374 0.188721 0.028 Uiso calc 1 . .
    C C6 0.28604(9) 0.47695(10) 0.37606(6) 0.0291(3) Uani d 1 . .
    H H6 0.282259 0.482756 0.411475 0.035 Uiso calc 1 . .
    C C4 0.34685(9) 0.51128(9) 0.29616(7) 0.0294(3) Uani d 1 . .
    H H4 0.383731 0.539293 0.278039 0.035 Uiso calc 1 . .
    C C13 0.17144(12) 0.26047(10) 0.42216(6) 0.0352(4) Uani d 1 . .
    H H13 0.176053 0.285737 0.453531 0.042 Uiso calc 1 . .
    C C12 0.15973(11) 0.18114(10) 0.42162(7) 0.0361(4) Uani d 1 . .
    H H12 0.156323 0.153376 0.452117 0.043 Uiso calc 1 . .
    C C18 0.10927(11) 0.46237(11) 0.06669(6) 0.0345(4) Uani d 1 . .
    H H18A 0.079973 0.427372 0.045739 0.052 Uiso calc 1 . .
    H H18B 0.162386 0.461630 0.056060 0.052 Uiso calc 1 . .
    H H18C 0.088990 0.513702 0.062973 0.052 Uiso calc 1 . .
    H H1 0.1789(13) 0.3988(13) 0.4114(9) 0.037(6) Uiso d 1 . .
    H H1A 0.000000 0.500000 0.1357(17) 0.077(14) Uiso d 1 . .
loop_
    _atom_site_aniso_label
    _atom_site_aniso_U_11
    _atom_site_aniso_U_22
    _atom_site_aniso_U_33
    _atom_site_aniso_U_12
    _atom_site_aniso_U_13
    _atom_site_aniso_U_23
    Cl1 0.0421(2) 0.02417(19) 0.0442(2) 0.00136(15) 0.01026(17) 0.00663(15)
    Cl2 0.0513(4) 0.0331(3) 0.0224(2) 0.0004(2) 0.000 0.000
    O1 0.0225(5) 0.0313(6) 0.0318(6) -0.0003(4) -0.0012(4) 0.0007(4)
    N3 0.0265(6) 0.0200(5) 0.0210(5) -0.0002(4) -0.0015(4) -0.0017(4)
    N2 0.0234(6) 0.0225(5) 0.0224(5) 0.0017(4) 0.0001(4) -0.0013(4)
    N1 0.0321(7) 0.0252(6) 0.0211(6) 0.0006(5) 0.0007(5) -0.0034(4)
    N4 0.0263(6) 0.0271(6) 0.0210(6) -0.0012(5) 0.0007(4) -0.0003(4)
    C1 0.0234(6) 0.0237(6) 0.0256(7) 0.0024(5) -0.0024(5) -0.0013(5)
    C7 0.0216(6) 0.0219(6) 0.0214(6) 0.0025(5) 0.0000(5) -0.0024(5)
    C2 0.0219(6) 0.0214(6) 0.0249(6) 0.0018(5) -0.0018(5) -0.0015(5)
    C10 0.0234(6) 0.0241(7) 0.0282(7) 0.0020(5) 0.0025(5) 0.0007(5)
    C14 0.0272(7) 0.0211(6) 0.0233(6) 0.0015(5) -0.0014(5) -0.0014(5)
    C9 0.0203(6) 0.0236(6) 0.0246(6) 0.0021(5) 0.0006(5) 0.0006(5)
    C16 0.0286(7) 0.0256(7) 0.0220(6) -0.0001(6) 0.0009(5) -0.0028(5)
    C15 0.0264(7) 0.0228(6) 0.0241(6) -0.0020(5) -0.0011(5) 0.0003(5)
    C3 0.0239(6) 0.0236(6) 0.0293(7) 0.0010(5) 0.0000(5) -0.0010(5)
    C11 0.0286(7) 0.0238(7) 0.0349(8) 0.0030(6) 0.0051(6) 0.0046(6)
    C5 0.0275(7) 0.0284(7) 0.0392(9) -0.0019(6) -0.0071(6) -0.0053(6)
    C8 0.0258(7) 0.0257(7) 0.0245(7) 0.0022(5) -0.0009(5) 0.0001(5)
    C17 0.0275(7) 0.0230(6) 0.0205(6) -0.0010(5) -0.0005(5) -0.0027(5)
    C6 0.0294(7) 0.0304(7) 0.0274(7) 0.0016(6) -0.0056(6) -0.0055(6)
    C4 0.0233(7) 0.0262(7) 0.0387(8) -0.0019(5) -0.0006(6) -0.0014(6)
    C13 0.0494(10) 0.0340(8) 0.0224(7) 0.0029(7) -0.0001(7) 0.0013(6)
    C12 0.0477(10) 0.0327(8) 0.0279(8) 0.0034(7) 0.0032(7) 0.0070(6)
    C18 0.0464(9) 0.0368(8) 0.0203(7) -0.0016(7) 0.0000(6) 0.0033(6)
_geom_special_details
;
 All esds (except the esd in the dihedral angle between two l.s. planes)
 are estimated using the full covariance matrix.  The cell esds are taken
 into account individually in the estimation of esds in distances, angles
 and torsion angles; correlations between esds in cell parameters are only
 used when they are defined by crystal symmetry.  An approximate (isotropic)
 treatment of cell esds is used for estimating esds involving l.s. planes.
;
loop_
    _geom_bond_atom_site_label_1
    _geom_bond_atom_site_label_2
    _geom_bond_site_symmetry_2
    _geom_bond_distance
    _geom_bond_publ_flag
    Cl1 C11 . 1.7506(17) ?
    O1 N4 . 1.4051(17) ?
    O1 H1A . 1.2169(12) ?
    N3 C7 . 1.4035(18) ?
    N3 C17 . 1.4692(18) ?
    N3 C14 . 1.4723(18) ?
    N2 C7 . 1.2852(19) ?
    N2 C9 . 1.4012(19) ?
    N1 C1 . 1.406(2) ?
    N1 C8 . 1.406(2) ?
    N1 H1 . 0.86(2) ?
    N4 C18 . 1.494(2) ?
    N4 C15 . 1.5016(19) ?
    N4 C16 . 1.502(2) ?
    C1 C6 . 1.403(2) ?
    C1 C2 . 1.405(2) ?
    C7 C2 . 1.492(2) ?
    C2 C3 . 1.406(2) ?
    C10 C11 . 1.382(2) ?
    C10 C9 . 1.403(2) ?
    C10 H10 . 0.9300 ?
    C14 C15 . 1.513(2) ?
    C14 H14A . 0.9700 ?
    C14 H14B . 0.9700 ?
    C9 C8 . 1.409(2) ?
    C16 C17 . 1.518(2) ?
    C16 H16A . 0.9700 ?
    C16 H16B . 0.9700 ?
    C15 H15A . 0.9700 ?
    C15 H15B . 0.9700 ?
    C3 C4 . 1.388(2) ?
    C3 H3 . 0.9300 ?
    C11 C12 . 1.380(2) ?
    C5 C6 . 1.386(2) ?
    C5 C4 . 1.390(2) ?
    C5 H5 . 0.9300 ?
    C8 C13 . 1.398(2) ?
    C17 H17A . 0.9700 ?
    C17 H17B . 0.9700 ?
    C6 H6 . 0.9300 ?
    C4 H4 . 0.9300 ?
    C13 C12 . 1.388(3) ?
    C13 H13 . 0.9300 ?
    C12 H12 . 0.9300 ?
    C18 H18A . 0.9600 ?
    C18 H18B . 0.9600 ?
    C18 H18C . 0.9600 ?
loop_
    _geom_angle_atom_site_label_1
    _geom_angle_atom_site_label_2
    _geom_angle_atom_site_label_3
    _geom_angle_site_symmetry_1
    _geom_angle_site_symmetry_3
    _geom_angle
    _geom_angle_publ_flag
    N4 O1 H1A . . 107.9(6) ?
    C7 N3 C17 . . 115.75(12) ?
    C7 N3 C14 . . 116.31(11) ?
    C17 N3 C14 . . 111.87(11) ?
    C7 N2 C9 . . 126.07(13) ?
    C1 N1 C8 . . 120.58(13) ?
    C1 N1 H1 . . 114.0(15) ?
    C8 N1 H1 . . 109.5(15) ?
    O1 N4 C18 . . 109.17(12) ?
    O1 N4 C15 . . 110.03(11) ?
    C18 N4 C15 . . 110.59(12) ?
    O1 N4 C16 . . 107.20(11) ?
    C18 N4 C16 . . 110.61(12) ?
    C15 N4 C16 . . 109.18(12) ?
    C6 C1 C2 . . 119.37(14) ?
    C6 C1 N1 . . 118.67(14) ?
    C2 C1 N1 . . 121.88(13) ?
    N2 C7 N3 . . 116.40(13) ?
    N2 C7 C2 . . 128.37(13) ?
    N3 C7 C2 . . 115.03(12) ?
    C1 C2 C3 . . 118.60(14) ?
    C1 C2 C7 . . 121.68(13) ?
    C3 C2 C7 . . 119.68(13) ?
    C11 C10 C9 . . 120.58(14) ?
    C11 C10 H10 . . 119.7 ?
    C9 C10 H10 . . 119.7 ?
    N3 C14 C15 . . 110.58(12) ?
    N3 C14 H14A . . 109.5 ?
    C15 C14 H14A . . 109.5 ?
    N3 C14 H14B . . 109.5 ?
    C15 C14 H14B . . 109.5 ?
    H14A C14 H14B . . 108.1 ?
    N2 C9 C10 . . 114.92(13) ?
    N2 C9 C8 . . 125.70(13) ?
    C10 C9 C8 . . 118.63(13) ?
    N4 C16 C17 . . 110.97(12) ?
    N4 C16 H16A . . 109.4 ?
    C17 C16 H16A . . 109.4 ?
    N4 C16 H16B . . 109.4 ?
    C17 C16 H16B . . 109.4 ?
    H16A C16 H16B . . 108.0 ?
    N4 C15 C14 . . 110.53(12) ?
    N4 C15 H15A . . 109.5 ?
    C14 C15 H15A . . 109.5 ?
    N4 C15 H15B . . 109.5 ?
    C14 C15 H15B . . 109.5 ?
    H15A C15 H15B . . 108.1 ?
    C4 C3 C2 . . 121.53(15) ?
    C4 C3 H3 . . 119.2 ?
    C2 C3 H3 . . 119.2 ?
    C12 C11 C10 . . 121.41(15) ?
    C12 C11 Cl1 . . 119.43(13) ?
    C10 C11 Cl1 . . 119.16(13) ?
    C6 C5 C4 . . 120.17(15) ?
    C6 C5 H5 . . 119.9 ?
    C4 C5 H5 . . 119.9 ?
    C13 C8 N1 . . 119.28(14) ?
    C13 C8 C9 . . 119.13(15) ?
    N1 C8 C9 . . 121.24(13) ?
    N3 C17 C16 . . 110.00(12) ?
    N3 C17 H17A . . 109.7 ?
    C16 C17 H17A . . 109.7 ?
    N3 C17 H17B . . 109.7 ?
    C16 C17 H17B . . 109.7 ?
    H17A C17 H17B . . 108.2 ?
    C5 C6 C1 . . 120.92(15) ?
    C5 C6 H6 . . 119.5 ?
    C1 C6 H6 . . 119.5 ?
    C3 C4 C5 . . 119.38(15) ?
    C3 C4 H4 . . 120.3 ?
    C5 C4 H4 . . 120.3 ?
    C12 C13 C8 . . 121.79(16) ?
    C12 C13 H13 . . 119.1 ?
    C8 C13 H13 . . 119.1 ?
    C11 C12 C13 . . 118.44(15) ?
    C11 C12 H12 . . 120.8 ?
    C13 C12 H12 . . 120.8 ?
    N4 C18 H18A . . 109.5 ?
    N4 C18 H18B . . 109.5 ?
    H18A C18 H18B . . 109.5 ?
    N4 C18 H18C . . 109.5 ?
    H18A C18 H18C . . 109.5 ?
    H18B C18 H18C . . 109.5 ?
loop_
    _geom_torsion_atom_site_label_1
    _geom_torsion_atom_site_label_2
    _geom_torsion_atom_site_label_3
    _geom_torsion_atom_site_label_4
    _geom_torsion_site_symmetry_1
    _geom_torsion_site_symmetry_2
    _geom_torsion_site_symmetry_3
    _geom_torsion_site_symmetry_4
    _geom_torsion
    _geom_torsion_publ_flag
    C8 N1 C1 C6 . . . . -127.64(15) ?
    C8 N1 C1 C2 . . . . 55.7(2) y
    C9 N2 C7 N3 . . . . 177.72(13) ?
    C9 N2 C7 C2 . . . . 3.2(2) y
    C17 N3 C7 N2 . . . . -6.69(19) ?
    C14 N3 C7 N2 . . . . 127.72(14) ?
    C17 N3 C7 C2 . . . . 168.54(12) ?
    C14 N3 C7 C2 . . . . -57.05(17) ?
    C6 C1 C2 C3 . . . . 2.0(2) ?
    N1 C1 C2 C3 . . . . 178.72(13) ?
    C6 C1 C2 C7 . . . . -175.82(13) ?
    N1 C1 C2 C7 . . . . 0.9(2) y
    N2 C7 C2 C1 . . . . -35.2(2) y
    N3 C7 C2 C1 . . . . 150.21(14) ?
    N2 C7 C2 C3 . . . . 146.92(15) ?
    N3 C7 C2 C3 . . . . -27.63(19) ?
    C7 N3 C14 C15 . . . . 166.35(12) ?
    C17 N3 C14 C15 . . . . -57.55(16) ?
    C7 N2 C9 C10 . . . . -156.61(14) ?
    C7 N2 C9 C8 . . . . 33.5(2) y
    C11 C10 C9 N2 . . . . -170.69(14) ?
    C11 C10 C9 C8 . . . . 0.0(2) ?
    O1 N4 C16 C17 . . . . -61.75(15) ?
    C18 N4 C16 C17 . . . . 179.32(13) ?
    C15 N4 C16 C17 . . . . 57.41(16) ?
    O1 N4 C15 C14 . . . . 60.16(15) ?
    C18 N4 C15 C14 . . . . -179.16(13) ?
    C16 N4 C15 C14 . . . . -57.23(15) ?
    N3 C14 C15 N4 . . . . 57.38(16) ?
    C1 C2 C3 C4 . . . . -1.4(2) ?
    C7 C2 C3 C4 . . . . 176.48(14) ?
    C9 C10 C11 C12 . . . . 1.4(2) ?
    C9 C10 C11 Cl1 . . . . -179.55(11) ?
    C1 N1 C8 C13 . . . . 132.81(16) ?
    C1 N1 C8 C9 . . . . -54.0(2) y
    N2 C9 C8 C13 . . . . 168.37(15) ?
    C10 C9 C8 C13 . . . . -1.2(2) ?
    N2 C9 C8 N1 . . . . -4.9(2) y
    C10 C9 C8 N1 . . . . -174.45(14) ?
    C7 N3 C17 C16 . . . . -166.50(12) ?
    C14 N3 C17 C16 . . . . 57.13(16) ?
    N4 C16 C17 N3 . . . . -57.28(16) ?
    C4 C5 C6 C1 . . . . -0.8(2) ?
    C2 C1 C6 C5 . . . . -1.0(2) ?
    N1 C1 C6 C5 . . . . -177.76(15) ?
    C2 C3 C4 C5 . . . . -0.3(2) ?
    C6 C5 C4 C3 . . . . 1.4(2) ?
    N1 C8 C13 C12 . . . . 174.49(17) ?
    C9 C8 C13 C12 . . . . 1.1(3) ?
    C10 C11 C12 C13 . . . . -1.5(3) ?
    Cl1 C11 C12 C13 . . . . 179.46(14) ?
    C8 C13 C12 C11 . . . . 0.2(3) ?
loop_
    _geom_hbond_atom_site_label_D
    _geom_hbond_atom_site_label_H
    _geom_hbond_atom_site_label_A
    _geom_hbond_site_symmetry_A
    _geom_hbond_distance_DH
    _geom_hbond_distance_HA
    _geom_hbond_distance_DA
    _geom_hbond_angle_DHA
    O1 H1A O1 2_565 1.2169(12) 1.2169(12) 2.434(2) 179(4)
    N1 H1 Cl2 . 0.86(2) 2.46(2) 3.3259(14) 176(2)
    C15 H15A O1 2_565 0.97 2.64 3.2598(19) 122
    C15 H15A N1 16 0.97 2.51 3.416(2) 156
    C15 H15B Cl1 13 0.97 2.91 3.8431(17) 162
_shelx_space_group_comment
;
The symmetry employed for this shelxl refinement is uniquely defined
by the following loop, which should always be used as a source of
symmetry information in preference to the above space-group names.
They are only intended as comments.
;
_shelx_estimated_absorpt_T_min     ?
_shelx_estimated_absorpt_T_max     ?
_shelx_hkl_file
;
   0   0   6  607.20   13.66
   0   0  -6  591.90   13.31
   0   0  10  117.50    2.78
   0   0  10  118.80    2.78
   0   0 -10  130.90    3.07
   0   0 -10  129.60    3.01
   0   0  12 1105.00   24.83
   0   0 -12 1123.00   25.18
   0   0  16  623.60   14.12
   0   0  16  633.30   14.28
   0   0 -16  652.20   14.70
   0   0 -16  630.80   14.28
   0   0  18  154.20    3.61
   0   0  18  145.40    3.48
   0   0 -18  150.10    3.58
   0   0 -18  148.30    3.47
   0   0  20  577.90   13.10
   0   0  20  568.30   12.85
   0   0 -20  568.70   12.91
   0   0 -20  598.60   13.52
   0   0  22   28.63    0.91
   0   0  22   25.73    0.98
   0   0 -22   26.41    0.85
   0   0 -22   26.31    0.97
   0   0  26   37.55    1.10
   0   0  26   37.33    1.20
   0   0 -26   38.38    1.12
   0   0 -26   37.38    1.18
   0   0  28   20.68    0.78
   0   0  28   18.22    0.83
   0   0 -28   20.43    0.76
   0   0 -28   19.97    0.83
   0   0  30    3.06    0.64
   0   0  30    3.24    0.50
   0   0 -30    2.88    0.55
   0   0 -30    3.87    0.53
   0   0  32   96.85    2.42
   0   0  32   98.16    2.37
   0   0 -32   96.43    2.35
   0   0 -32   93.95    2.30
   0   0  34   18.23    0.68
   0   0  34   17.74    0.83
   0   0 -34   18.79    0.77
   0   0 -34   18.71    0.74
  -1   0  35   15.30    0.65
   1   0 -33    0.78    0.54
   1   0 -33    0.75    0.52
  -1   0  33    1.27    0.49
  -1   0  33    1.03    0.67
   1   0 -31    2.98    0.52
   1   0 -31    3.74    0.59
  -1   0  31    3.52    0.51
  -1   0  31    3.51    0.62
   1   0 -29   -0.30    0.55
   1   0 -29    1.24    0.47
  -1   0  29    0.63    0.60
  -1   0  29    0.35    0.50
   1   0 -27   20.66    0.77
   1   0 -27   18.36    0.83
  -1   0  27   18.97    0.74
  -1   0  27   20.11    0.89
   1   0 -25    1.20    0.55
   1   0 -25    0.51    0.46
  -1   0  25    0.80    0.47
  -1   0  25    0.58    0.58
   1   0 -23   75.42    1.88
   1   0 -23   77.95    2.03
  -1   0  23   79.09    1.99
  -1   0  23   83.67    2.17
   1   0 -21   79.68    2.07
   1   0 -21   77.77    1.93
  -1   0  21   78.44    2.04
  -1   0  21   72.95    1.84
   1   0 -19   76.06    1.89
   1   0 -19   76.09    1.97
  -1   0  19   80.21    1.99
  -1   0  19   76.24    1.97
   1   0 -17   57.43    1.47
   1   0 -17   58.75    1.58
  -1   0  17   59.69    1.53
  -1   0  17   58.62    1.57
   1   0 -15   17.46    0.73
   1   0 -15   18.62    0.65
  -1   0  15   18.70    0.75
  -1   0  15   16.61    0.61
   1   0 -13   52.17    1.34
   1   0 -13   51.09    1.39
  -1   0  13   49.69    1.33
  -1   0  13   48.30    1.25
   1   0 -11   20.17    0.70
   1   0 -11   19.83    0.63
  -1   0  11   19.27    0.67
  -1   0  11   18.94    0.62
   1   0  -9    9.90    0.49
   1   0  -9    9.55    0.43
  -1   0   9    9.18    0.50
  -1   0   9    9.82    0.43
   1   0  -7   24.35    0.77
   1   0  -7   25.62    0.73
  -1   0   7   24.06    0.71
  -1   0   7   22.86    0.74
   1   0  -3   71.12    1.63
   1   0  -3   68.09    1.58
  -1   0   3   72.25    1.66
  -1   0   3   69.13    1.60
  -1   0   1   18.16    0.43
  -1   0   1   17.12    0.41
   1   0   1   18.17    0.43
   1   0   1   18.11    0.44
  -1   0  -1   18.42    0.44
  -1   0  -1   19.00    0.46
  -1   0  -3   77.28    1.78
  -1   0  -3   78.46    1.82
   1   0   5  597.30   13.42
  -1   0  -7   24.44    0.72
  -1   0  -7   23.51    0.76
   1   0   9    9.21    0.50
   1   0   9    8.73    0.42
  -1   0  -9    9.38    0.43
  -1   0  -9    9.52    0.50
   1   0  11   19.60    0.64
   1   0  11   18.67    0.68
  -1   0 -11   18.75    0.66
  -1   0 -11   18.50    0.62
   1   0  13   47.91    1.31
   1   0  13   45.62    1.19
  -1   0 -13   50.66    1.37
  -1   0 -13   51.32    1.33
   1   0  15   18.17    0.75
   1   0  15   17.93    0.65
  -1   0 -15   16.74    0.62
  -1   0 -15   15.87    0.71
   1   0  17   58.26    1.50
   1   0  17   58.08    1.57
  -1   0 -17   55.84    1.43
  -1   0 -17   55.65    1.50
   1   0  19   75.49    1.96
   1   0  19   77.52    1.94
  -1   0 -19   76.49    1.98
  -1   0 -19   72.21    1.80
   1   0  21   72.67    1.83
   1   0  21   73.28    1.93
  -1   0 -21   71.64    1.88
  -1   0 -21   66.88    1.70
   1   0  23   72.57    1.85
   1   0  23   78.94    2.07
  -1   0 -23   77.25    1.93
  -1   0 -23   77.36    2.00
   1   0  25    1.50    0.64
   1   0  25    0.70    0.45
  -1   0 -25    0.20    0.52
  -1   0 -25    0.74    0.47
   1   0  27   17.85    0.83
   1   0  27   18.78    0.72
  -1   0 -27   17.88    0.73
  -1   0 -27   17.08    0.78
   1   0  29    0.17    0.49
   1   0  29    0.63    0.59
  -1   0 -29    0.67    0.53
  -1   0 -29    0.43    0.46
   1   0  31    2.73    0.62
   1   0  31    2.74    0.50
  -1   0 -31    3.13    0.55
  -1   0 -31    2.83    0.51
   1   0  33    0.46    0.62
   1   0  33    0.46    0.46
  -1   0 -33    1.01    0.49
  -1   0 -33    0.22    0.51
   2   0 -34    0.91    0.55
   2   0 -34   -0.27    0.53
  -2   0  34   -0.21    0.43
  -2   0  34   -0.09    0.62
   2   0 -32   12.64    0.66
   2   0 -32   11.97    0.68
  -2   0  32   11.22    0.61
  -2   0  32   11.04    0.73
   2   0 -30   13.08    0.72
   2   0 -30   12.17    0.65
  -2   0  30   13.18    0.78
  -2   0  30   13.81    0.65
   2   0 -28    0.20    0.49
   2   0 -28   -0.23    0.53
  -2   0  28   -1.00    0.45
  -2   0  28   -0.29    0.59
   2   0 -26    6.34    0.65
   2   0 -26    6.93    0.53
  -2   0  26    6.41    0.65
  -2   0  26    6.13    0.53
   2   0 -24    4.06    0.50
   2   0 -24    3.90    0.60
  -2   0  24    4.07    0.50
  -2   0  24    4.22    0.58
   2   0 -22    0.75    0.58
   2   0 -22    0.61    0.43
  -2   0  22   -0.18    0.55
  -2   0  22   -0.36    0.45
   2   0 -20   60.37    1.54
   2   0 -20   60.54    1.66
   2   0 -18   21.70    0.72
   2   0 -18   21.13    0.80
  -2   0  18   21.67    0.74
  -2   0  18   22.42    0.83
   2   0 -16   38.60    1.06
   2   0 -16   39.07    1.17
  -2   0  16   37.42    1.04
  -2   0  16   37.38    1.12
   2   0 -14   69.89    1.81
   2   0 -14   74.81    1.84
  -2   0  14   69.44    1.78
  -2   0  14   70.94    1.75
   2   0 -12  136.30    3.22
   2   0 -12  141.90    3.30
  -2   0  12  151.00    3.50
  -2   0  12  139.00    3.28
   2   0 -10   85.73    2.04
   2   0 -10   90.35    2.19
  -2   0  10   91.42    2.20
  -2   0  10   88.41    2.10
   2   0  -8  240.10    5.46
   2   0  -8  248.60    5.68
  -2   0   8  250.50    5.69
  -2   0   8  235.40    5.38
   2   0  -6   37.49    1.00
   2   0  -6   35.65    0.92
  -2   0   6   36.11    0.93
  -2   0   6   37.43    1.00
   2   0  -4   79.30    1.85
   2   0  -4   82.59    1.90
   2   0  -2   51.09    1.19
   2   0  -2   52.75    1.22
  -2   0   2   50.89    1.19
  -2   0   2   49.31    1.14
  -2   0   0  107.00    2.42
  -2   0   0  111.10    2.51
   2   0   2   50.27    1.18
   2   0   2   53.61    1.27
  -2   0  -2   51.11    1.20
  -2   0  -2   54.51    1.29
   2   0   4   82.44    1.94
   2   0   4   84.04    1.95
  -2   0  -4   82.64    1.94
  -2   0  -4   77.25    1.80
  -2   0  -6   32.97    0.93
  -2   0  -6   34.02    0.91
   2   0   8  227.60    5.21
   2   0   8  230.20    5.25
  -2   0  -8  271.00    6.17
  -2   0 -10   93.13    2.21
  -2   0 -10   87.93    2.12
   2   0  12  138.50    3.27
   2   0  12  142.20    3.31
  -2   0 -12  133.20    3.12
  -2   0 -12  138.10    3.26
   2   0  14   71.13    1.83
   2   0  14   74.90    1.84
  -2   0 -14   68.98    1.71
  -2   0 -14   70.21    1.81
  -2   0 -16   37.38    1.04
  -2   0 -16   34.59    1.06
   2   0  18   21.13    0.74
   2   0  18   20.38    0.82
  -2   0 -18   19.31    0.69
  -2   0 -18   20.18    0.79
   2   0  20   58.48    1.53
   2   0  20   61.65    1.65
   2   0  22    0.69    0.56
   2   0  22    0.73    0.43
  -2   0 -22    0.34    0.52
  -2   0 -22    0.63    0.42
   2   0  24    3.59    0.59
   2   0  24    4.20    0.49
  -2   0 -24    4.10    0.48
  -2   0 -24    3.37    0.56
   2   0  26    5.60    0.51
   2   0  26    5.01    0.64
  -2   0 -26    4.44    0.59
  -2   0 -26    6.11    0.53
   2   0  28   -0.43    0.47
   2   0  28   -0.14    0.58
  -2   0 -28   -0.06    0.56
  -2   0 -28   -0.54    0.46
   2   0  30   12.60    0.64
   2   0  30   12.04    0.75
  -2   0 -30   13.06    0.68
  -2   0 -30   12.93    0.67
  -2   0 -32   11.56    0.64
  -2   0 -32   12.35    0.65
   2   0  34    0.23    0.46
   2   0  34   -0.11    0.63
  -2   0 -34    0.00    0.50
  -2   0 -34    0.44    0.54
  -3   0  35   24.15    0.77
  -3   0  35   23.19    0.96
   3   0 -33    3.48    0.58
   3   0 -33    3.22    0.56
  -3   0  33    3.53    0.50
  -3   0  33    3.21    0.68
   3   0 -31    2.28    0.53
   3   0 -31    2.23    0.57
   3   0 -29   14.68    0.68
   3   0 -29   14.10    0.73
  -3   0  29   14.90    0.77
  -3   0  29   14.66    0.66
  -3   0  27    1.71    0.60
  -3   0  27    2.74    0.47
   3   0 -25   47.82    1.31
   3   0 -25   49.09    1.42
  -3   0  25   53.17    1.43
  -3   0  25   49.76    1.43
   3   0 -23  112.00    2.78
   3   0 -23  107.90    2.60
  -3   0  23  106.70    2.64
  -3   0  23  112.20    2.71
   3   0 -21    9.64    0.65
   3   0 -21    9.97    0.54
  -3   0  21    9.94    0.56
  -3   0  21    8.85    0.66
   3   0 -19   43.29    1.17
   3   0 -19   46.27    1.35
  -3   0  19   46.15    1.26
  -3   0  19   45.59    1.33
   3   0 -17   84.62    2.05
   3   0 -17   84.68    2.15
  -3   0  17   86.32    2.11
  -3   0  17   85.65    2.16
   3   0 -15   26.61    0.80
   3   0 -15   26.11    0.91
  -3   0  15   26.83    0.90
  -3   0  15   24.94    0.77
   3   0 -13   -0.16    0.41
   3   0 -13   -0.48    0.34
  -3   0  13    0.53    0.40
  -3   0  13    0.03    0.31
   3   0 -11  158.60    3.71
   3   0 -11  161.30    3.72
  -3   0  11  162.30    3.74
  -3   0  11  160.00    3.73
   3   0  -9    4.18    0.40
   3   0  -9    3.81    0.34
  -3   0   9    3.71    0.39
  -3   0   9    4.27    0.32
   3   0  -7   95.27    2.22
   3   0  -7   97.24    2.30
  -3   0   7   98.13    2.33
  -3   0   7  100.90    2.35
   3   0  -5  106.70    2.49
   3   0  -5  115.10    2.65
  -3   0   5  111.30    2.56
  -3   0   5  111.60    2.59
  -3   0   3   52.88    1.25
  -3   0   3   53.61    1.27
   3   0  -1  183.00    4.14
   3   0  -1  182.40    4.12
  -3   0   1  187.80    4.24
  -3   0   1  185.10    4.18
   3   0   1  180.50    4.09
   3   0   1  179.80    4.07
  -3   0  -1  183.10    4.15
  -3   0  -1  180.70    4.09
   3   0   3   54.22    1.32
   3   0   3   55.09    1.32
  -3   0  -3   54.57    1.33
  -3   0  -3   52.59    1.27
   3   0   5  115.60    2.70
   3   0   5  112.10    2.65
  -3   0  -5  115.60    2.70
  -3   0  -5  112.00    2.64
   3   0   7   92.71    2.23
   3   0   7   92.01    2.18
  -3   0  -7   89.43    2.15
  -3   0  -7   93.34    2.21
  -3   0  -9    3.77    0.40
  -3   0  -9    3.15    0.34
   3   0  11  148.50    3.44
   3   0  11  146.00    3.43
   3   0  13    0.28    0.33
   3   0  13   -0.29    0.42
  -3   0 -13    0.55    0.42
  -3   0 -13    0.26    0.35
   3   0  15   24.03    0.86
   3   0  15   22.69    0.75
  -3   0 -15   23.33    0.84
  -3   0 -15   24.18    0.76
   3   0  17   81.49    2.07
   3   0  17   79.85    1.97
  -3   0 -17   83.28    2.10
  -3   0 -17   79.72    1.96
   3   0  19   44.58    1.23
   3   0  19   45.34    1.32
  -3   0 -19   44.98    1.21
  -3   0 -19   47.69    1.36
   3   0  21    8.68    0.64
   3   0  21    7.74    0.52
  -3   0 -21    7.63    0.50
  -3   0 -21    7.27    0.61
   3   0  23  106.30    2.64
   3   0  23  101.40    2.47
  -3   0 -23  103.10    2.51
  -3   0 -23  108.90    2.66
   3   0  25   47.40    1.31
   3   0  25   48.30    1.43
  -3   0 -25   47.63    1.30
  -3   0 -25   47.96    1.36
   3   0  27    1.65    0.48
   3   0  27    1.95    0.64
  -3   0 -27    2.16    0.50
  -3   0 -27    2.38    0.56
   3   0  29   14.05    0.77
   3   0  29   14.21    0.67
  -3   0 -29   13.40    0.69
  -3   0 -29   13.71    0.65
   3   0  31    1.09    0.48
   3   0  31    1.87    0.62
  -3   0 -31    2.18    0.52
  -3   0 -31    1.46    0.52
   3   0  33    3.30    0.61
   3   0  33    2.81    0.47
  -3   0 -33    3.40    0.53
  -3   0 -33    2.83    0.50
   4   0 -34    2.22    0.61
   4   0 -34    1.38    0.52
  -4   0  34    0.79    0.66
  -4   0  34    1.24    0.49
   4   0 -32   32.52    1.03
   4   0 -32   29.32    0.97
  -4   0  32   30.78    1.08
  -4   0  32   31.06    0.94
   4   0 -30    3.72    0.57
   4   0 -30    3.32    0.56
  -4   0  30    2.95    0.50
  -4   0  30    3.04    0.61
   4   0 -28    3.77    0.54
   4   0 -28    4.24    0.59
  -4   0  28    3.32    0.63
  -4   0  28    4.21    0.51
   4   0 -26   -0.08    0.45
   4   0 -26    0.43    0.55
  -4   0  26    0.80    0.58
  -4   0  26    0.39    0.46
   4   0 -24   28.18    0.91
   4   0 -24   25.90    0.98
  -4   0  24   27.19    0.97
  -4   0  24   26.29    0.88
   4   0 -22    4.17    0.45
   4   0 -22    3.94    0.60
  -4   0  22    4.06    0.50
  -4   0  22    4.70    0.58
   4   0 -20   98.51    2.38
   4   0 -20   96.70    2.44
  -4   0  20   94.87    2.32
  -4   0  20   97.77    2.43
   4   0 -18   23.29    0.76
   4   0 -18   23.61    0.91
  -4   0  18   23.13    0.85
  -4   0  18   24.00    0.80
   4   0 -16   95.02    2.37
   4   0 -16   93.79    2.25
  -4   0  16   94.37    2.33
  -4   0  16   97.61    2.35
   4   0 -14    3.35    0.48
   4   0 -14    3.33    0.36
  -4   0  14    3.05    0.35
  -4   0  14    3.06    0.44
   4   0 -12  140.20    3.27
   4   0 -12  142.70    3.38
  -4   0  12  136.90    3.18
  -4   0  12  144.60    3.40
   4   0 -10   81.41    1.94
   4   0 -10   85.91    2.09
  -4   0  10   88.92    2.14
  -4   0  10   86.13    2.04
  -4   0   8  112.60    2.62
  -4   0   8  109.00    2.56
   4   0  -6    0.21    0.32
   4   0  -6    0.15    0.25
  -4   0   6    0.26    0.30
  -4   0   6    0.39    0.26
   4   0  -4   34.89    0.91
   4   0  -4   35.12    0.89
  -4   0   4   36.10    0.92
  -4   0   4   34.40    0.88
   4   0  -2    3.22    0.29
   4   0  -2    3.11    0.29
  -4   0   2    3.41    0.29
  -4   0   2    2.64    0.28
   4   0   2    3.04    0.32
   4   0   2    3.00    0.33
  -4   0  -2    3.35    0.30
  -4   0  -2    3.59    0.34
   4   0   4   33.31    0.89
   4   0   4   36.08    0.99
  -4   0  -4   33.46    0.91
  -4   0  -4   33.76    0.93
   4   0   6    0.08    0.37
   4   0   6   -0.35    0.31
  -4   0  -6    0.06    0.35
  -4   0  -6    0.09    0.31
   4   0   8   98.76    2.36
   4   0   8  101.80    2.39
  -4   0  -8  102.80    2.41
  -4   0  -8  110.40    2.62
   4   0  10   83.58    2.06
   4   0  10   83.38    2.00
  -4   0 -10   84.26    2.03
  -4   0 -10   85.55    2.08
   4   0  12  148.50    3.51
  -4   0 -12  124.80    2.92
  -4   0 -12  130.80    3.10
   4   0  14    2.33    0.48
   4   0  14    1.79    0.37
   4   0  16   93.53    2.31
   4   0  16   96.43    2.32
  -4   0 -16   91.47    2.20
  -4   0 -16   91.39    2.26
   4   0  18   24.48    0.81
   4   0  18   22.21    0.84
  -4   0 -18   23.67    0.76
  -4   0 -18   22.06    0.82
   4   0  20   93.82    2.37
   4   0  20   96.10    2.34
  -4   0 -20   92.57    2.33
  -4   0 -20   92.77    2.26
   4   0  22    4.04    0.60
   4   0  22    4.57    0.50
  -4   0 -22    3.97    0.48
  -4   0 -22    3.66    0.55
   4   0  24   25.68    0.86
   4   0  24   27.38    0.98
  -4   0 -24   25.90    0.87
  -4   0 -24   25.93    0.91
   4   0  26    0.35    0.59
   4   0  26    0.49    0.46
  -4   0 -26    0.41    0.52
  -4   0 -26    0.16    0.43
   4   0  28    2.71    0.48
   4   0  28    2.07    0.60
  -4   0 -28    3.14    0.57
  -4   0 -28    3.77    0.51
   4   0  30    2.51    0.50
   4   0  30    3.04    0.62
  -4   0 -30    3.05    0.52
  -4   0 -30    2.30    0.52
   4   0  32   30.09    0.93
   4   0  32   28.08    1.04
  -4   0 -32   31.10    0.98
  -4   0 -32   31.33    0.97
   5   0 -35    3.07    0.67
   5   0 -35    3.23    0.57
  -5   0  35    2.34    0.76
  -5   0  35    3.14    0.53
   5   0 -33    5.46    0.60
   5   0 -33    4.05    0.54
  -5   0  33    4.08    0.74
  -5   0  33    4.91    0.50
   5   0 -31    0.96    0.50
   5   0 -31    0.22    0.55
  -5   0  31    0.81    0.50
  -5   0  31   -0.27    0.59
   5   0 -29    2.79    0.56
   5   0 -29    3.23    0.51
  -5   0  29    2.44    0.60
  -5   0  29    2.82    0.48
   5   0 -27    7.34    0.68
   5   0 -27    7.02    0.57
  -5   0  27    6.87    0.65
  -5   0  27    7.43    0.57
   5   0 -25   46.82    1.28
   5   0 -25   47.30    1.39
  -5   0  25   50.81    1.37
  -5   0  25   49.55    1.41
   5   0 -23   21.71    0.89
   5   0 -23   22.45    0.77
  -5   0  23   21.93    0.79
  -5   0  23   22.21    0.87
   5   0 -21    0.81    0.40
   5   0 -21    0.46    0.56
  -5   0  21    0.63    0.44
  -5   0  21    1.48    0.52
   5   0 -19    2.74    0.39
   5   0 -19    2.22    0.56
  -5   0  19    3.16    0.52
  -5   0  19    2.53    0.44
   5   0 -17   67.54    1.68
   5   0 -17   62.62    1.67
   5   0 -15    4.56    0.52
   5   0 -15    4.58    0.38
  -5   0  15    3.93    0.45
  -5   0  15    4.73    0.43
   5   0 -13   24.02    0.73
   5   0 -13   25.58    0.87
  -5   0  13   23.44    0.72
  -5   0  13   24.88    0.80
   5   0 -11  303.10    6.89
   5   0 -11  315.00    7.21
  -5   0  11  308.60    7.00
  -5   0  11  290.40    6.63
   5   0  -9   48.41    1.28
   5   0  -9   52.68    1.30
  -5   0   9   50.00    1.28
  -5   0   9   50.85    1.26
   5   0  -7    4.68    0.31
   5   0  -7    5.16    0.36
  -5   0   7    4.52    0.30
  -5   0   7    4.71    0.34
   5   0  -5   14.39    0.50
   5   0  -5   13.85    0.45
  -5   0   5   13.25    0.47
  -5   0   5   14.42    0.47
   5   0  -3   19.82    0.59
   5   0  -3   20.78    0.60
  -5   0   3   20.99    0.60
  -5   0   3   20.21    0.59
   5   0  -1  360.40    8.13
   5   0  -1  387.90    8.75
  -5   0   1  365.80    8.25
   5   0   1  393.40    8.87
   5   0   1  390.00    8.80
  -5   0  -1  391.20    8.82
  -5   0  -1  388.20    8.76
   5   0   3   19.53    0.60
   5   0   3   19.19    0.63
  -5   0  -3   19.25    0.60
  -5   0  -3   19.26    0.62
   5   0   5   12.11    0.47
   5   0   5   12.00    0.50
  -5   0  -5   11.02    0.47
  -5   0  -5   11.35    0.48
   5   0   7    3.90    0.35
   5   0   7    3.49    0.41
  -5   0  -7    4.28    0.39
  -5   0  -7    3.80    0.35
   5   0   9   51.84    1.32
   5   0   9   52.54    1.39
  -5   0  -9   52.50    1.32
  -5   0  -9   51.56    1.35
   5   0  11  285.10    6.54
   5   0  11  275.60    6.29
  -5   0 -11  284.80    6.49
  -5   0 -11  290.60    6.65
   5   0  13   22.55    0.79
   5   0  13   22.96    0.75
  -5   0 -13   21.41    0.74
  -5   0 -13   20.63    0.70
   5   0  15    3.56    0.41
   5   0  15    3.89    0.51
  -5   0 -15    4.24    0.41
  -5   0 -15    3.08    0.46
   5   0  17   62.71    1.65
   5   0  17   63.29    1.62
  -5   0 -17   73.63    1.89
   5   0  19    1.81    0.43
   5   0  19    2.40    0.52
  -5   0 -19    1.63    0.49
  -5   0 -19    2.32    0.43
   5   0  21    0.23    0.43
   5   0  21   -0.12    0.53
  -5   0 -21    0.29    0.42
  -5   0 -21   -0.36    0.49
   5   0  23   20.52    0.86
   5   0  23   19.12    0.73
  -5   0 -23   19.50    0.80
  -5   0 -23   19.50    0.74
   5   0  25   51.12    1.45
   5   0  25   48.46    1.33
  -5   0 -25   47.07    1.36
  -5   0 -25   47.08    1.30
   5   0  27    6.72    0.51
   5   0  27    6.32    0.65
  -5   0 -27    6.89    0.58
  -5   0 -27    5.93    0.53
   5   0  29    2.90    0.47
   5   0  29    2.96    0.61
  -5   0 -29    2.07    0.50
  -5   0 -29    2.92    0.51
   5   0  31   -0.37    0.58
   5   0  31    0.56    0.48
  -5   0 -31    0.61    0.47
  -5   0 -31    0.47    0.51
   5   0  33    4.30    0.46
   5   0  33    4.42    0.67
  -5   0 -33    5.04    0.55
  -5   0 -33    3.63    0.54
   6   0 -34    1.04    0.57
   6   0 -34    1.00    0.55
  -6   0  34    1.98    0.47
  -6   0  34    1.67    0.69
   6   0 -32   12.34    0.70
   6   0 -32   12.04    0.63
  -6   0  32   13.33    0.81
  -6   0  32   11.69    0.64
   6   0 -30    1.54    0.50
   6   0 -30    0.93    0.54
  -6   0  30    0.43    0.59
  -6   0  30    1.82    0.46
   6   0 -28    1.48    0.49
   6   0 -28    1.14    0.61
  -6   0  28    1.82    0.58
  -6   0  28    1.79    0.50
   6   0 -26    2.82    0.63
   6   0 -26    2.07    0.53
  -6   0  26    1.54    0.60
  -6   0  26    2.59    0.51
   6   0 -24   32.37    1.07
   6   0 -24   31.90    0.98
  -6   0  24   32.71    1.00
  -6   0  24   32.71    1.08
   6   0 -22    8.73    0.53
   6   0 -22    7.98    0.65
  -6   0  22    9.40    0.57
  -6   0  22    8.58    0.65
   6   0 -20   78.99    2.06
   6   0 -20   77.24    1.90
  -6   0  20   79.49    2.03
  -6   0  20   77.02    1.93
   6   0 -18   23.43    0.89
   6   0 -18   24.73    0.78
   6   0 -16    1.32    0.35
   6   0 -16    0.58    0.48
  -6   0  16    1.12    0.38
  -6   0  16    1.46    0.44
  -6   0  14   26.40    0.84
  -6   0  14   26.84    0.80
   6   0 -12    3.70    0.37
   6   0 -12    3.53    0.46
  -6   0  12    3.63    0.42
  -6   0  12    3.86    0.35
   6   0 -10    3.34    0.36
   6   0 -10    2.98    0.45
  -6   0  10    4.18    0.36
  -6   0  10    3.65    0.39
   6   0  -8   27.19    0.76
   6   0  -8   26.96    0.80
  -6   0   8   28.94    0.78
  -6   0   8   27.45    0.78
   6   0  -6   22.53    0.64
   6   0  -6   22.89    0.68
  -6   0   6   21.95    0.63
  -6   0   6   22.38    0.65
   6   0  -4   43.95    1.10
   6   0  -4   44.39    1.10
  -6   0   4   42.96    1.07
  -6   0   4   40.73    1.02
   6   0  -2  192.60    4.38
   6   0  -2  187.80    4.28
  -6   0   2  190.00    4.33
  -6   0   2  186.80    4.26
   6   0   2  193.10    4.42
   6   0   2  203.40    4.64
  -6   0  -2  198.60    4.54
  -6   0  -2  191.80    4.38
   6   0   4   41.60    1.08
   6   0   4   41.93    1.10
  -6   0  -4   43.32    1.10
  -6   0  -4   45.22    1.17
   6   0   6   22.75    0.73
   6   0   6   24.67    0.74
  -6   0  -6   25.08    0.76
  -6   0  -6   24.56    0.72
   6   0   8   29.28    0.85
   6   0   8   27.12    0.84
  -6   0  -8   29.87    0.84
  -6   0  -8   29.13    0.87
   6   0  10    5.03    0.49
   6   0  10    3.51    0.41
  -6   0 -10    4.15    0.43
  -6   0 -10    3.37    0.38
   6   0  12    4.06    0.42
   6   0  12    3.71    0.47
  -6   0 -12    2.82    0.39
  -6   0 -12    4.14    0.45
   6   0  14   26.32    0.88
   6   0  14   26.23    0.84
  -6   0 -14   27.13    0.87
  -6   0 -14   25.72    0.80
   6   0  16    1.35    0.42
   6   0  16    0.55    0.49
  -6   0 -16    1.08    0.45
  -6   0 -16    0.62    0.39
   6   0  18   23.86    0.80
   6   0  18   23.02    0.85
  -6   0 -18   22.58    0.82
  -6   0 -18   20.75    0.72
   6   0  20   86.92    2.21
   6   0  20   81.10    2.02
  -6   0 -20   77.11    1.98
  -6   0 -20   80.46    1.99
   6   0  22    8.53    0.56
   6   0  22    9.57    0.67
  -6   0 -22   10.47    0.64
  -6   0 -22    9.30    0.56
   6   0  24   27.58    0.89
   6   0  24   30.76    1.02
  -6   0 -24   30.82    0.96
  -6   0 -24   30.89    1.00
   6   0  26    1.78    0.48
   6   0  26    2.04    0.60
  -6   0 -26    1.49    0.47
  -6   0 -26    1.28    0.54
   6   0  28    3.08    0.66
   6   0  28    1.60    0.48
  -6   0 -28    2.39    0.53
  -6   0 -28    1.16    0.51
   6   0  30    0.88    0.58
   6   0  30    1.68    0.48
  -6   0 -30    0.44    0.48
  -6   0 -30    1.58    0.49
   6   0  32   10.55    0.70
   6   0  32   11.88    0.56
  -6   0 -32   10.54    0.60
  -6   0 -32   11.79    0.61
   7   0 -35   -0.02    1.50
  -7   0  35   -0.23    0.72
  -7   0  35    0.91    0.52
  -7   0  33    1.31    0.70
  -7   0  33    0.42    0.48
  -7   0  31   10.86    0.80
  -7   0  31    9.55    0.57
  -7   0  29   -0.26    0.48
  -7   0  29   -0.16    0.58
   7   0 -27    1.46    0.60
   7   0 -27    1.10    0.52
  -7   0  27    2.59    0.64
  -7   0  27    2.94    0.51
   7   0 -25    9.95    0.72
   7   0 -25    9.40    0.58
  -7   0  25   10.32    0.60
  -7   0  25   11.43    0.69
   7   0 -23   67.71    1.71
   7   0 -23   69.60    1.86
  -7   0  23   67.09    1.79
  -7   0  23   70.73    1.80
   7   0 -21   13.17    0.61
   7   0 -21   13.54    0.75
  -7   0  21   13.62    0.64
  -7   0  21   13.70    0.68
   7   0 -19    0.14    0.54
   7   0 -19   -0.09    0.40
  -7   0  19    0.55    0.49
  -7   0  19   -0.31    0.44
   7   0 -17   57.53    1.57
   7   0 -17   54.54    1.40
  -7   0  17   57.73    1.48
  -7   0  17   54.16    1.46
   7   0 -15    2.27    0.51
   7   0 -15    1.70    0.35
  -7   0  15    2.22    0.45
  -7   0  15    2.51    0.38
   7   0 -13    5.21    0.38
   7   0 -13    5.52    0.54
  -7   0  13    6.02    0.45
  -7   0  13    5.83    0.43
   7   0 -11    4.69    0.48
   7   0 -11    3.23    0.34
  -7   0  11    3.21    0.37
  -7   0  11    3.48    0.37
   7   0  -9   23.94    0.71
   7   0  -9   23.07    0.74
  -7   0   9   23.24    0.68
  -7   0   9   23.29    0.72
   7   0  -7    0.18    0.33
   7   0  -7   -0.17    0.27
  -7   0   7    0.40    0.28
  -7   0   7    0.54    0.28
   7   0  -5   14.09    0.50
   7   0  -5   14.85    0.52
  -7   0   5   14.70    0.49
  -7   0   5   14.02    0.49
   7   0  -3    0.79    0.29
   7   0  -3    0.66    0.29
  -7   0   3    0.66    0.25
  -7   0   3    0.63    0.28
   7   0  -1   72.42    1.73
   7   0  -1   74.14    1.77
  -7   0   1   73.72    1.75
  -7   0   1   71.58    1.70
   7   0   1   74.15    1.77
   7   0   1   72.80    1.75
  -7   0  -1   72.90    1.75
  -7   0  -1   73.13    1.74
   7   0   3    0.71    0.33
   7   0   3    0.94    0.33
  -7   0  -3    0.83    0.32
  -7   0  -3    0.54    0.31
   7   0   5   13.70    0.55
   7   0   5   13.29    0.52
  -7   0  -5   13.93    0.55
  -7   0  -5   14.10    0.53
   7   0   7    0.15    0.39
   7   0   7    0.20    0.35
  -7   0  -7    0.57    0.38
  -7   0  -7    0.26    0.33
   7   0   9   24.14    0.82
   7   0   9   25.36    0.80
  -7   0  -9   23.59    0.78
  -7   0  -9   24.75    0.76
   7   0  11    4.11    0.43
   7   0  11    3.09    0.47
  -7   0 -11    3.72    0.41
  -7   0 -11    3.70    0.45
   7   0  13    5.02    0.50
   7   0  13    5.98    0.46
  -7   0 -13    6.26    0.50
  -7   0 -13    6.17    0.44
   7   0  15    3.08    0.48
   7   0  15    2.79    0.44
  -7   0 -15    2.35    0.42
  -7   0 -15    3.02    0.48
   7   0  17   54.12    1.48
   7   0  17   56.97    1.50
  -7   0 -17   52.97    1.40
  -7   0 -17   57.24    1.54
   7   0  19   -0.39    0.53
   7   0  19   -0.34    0.44
  -7   0 -19    0.47    0.48
  -7   0 -19    0.17    0.40
   7   0  21   12.14    0.73
   7   0  21   12.98    0.63
  -7   0 -21   12.28    0.66
  -7   0 -21   11.81    0.56
   7   0  23   77.90    1.96
  -7   0 -23   67.63    1.72
  -7   0 -23   68.77    1.79
   7   0  25   10.96    0.56
   7   0  25    9.49    0.70
  -7   0 -25   10.98    0.60
  -7   0 -25   10.41    0.60
   7   0  27    0.60    0.59
   7   0  27    2.10    0.46
  -7   0 -27    1.29    0.50
  -7   0 -27    1.30    0.51
   7   0  29   -0.46    0.44
   7   0  29   -0.16    0.56
  -7   0 -29    0.31    0.48
  -7   0 -29   -0.24    0.47
   7   0  31    8.87    0.53
   7   0  31   10.63    0.71
  -7   0 -31   10.65    0.60
  -7   0 -31   10.29    0.61
  -8   0  34    3.00    0.68
  -8   0  34    1.99    0.51
  -8   0  32   -0.64    0.66
  -8   0  32   -0.53    0.48
  -8   0  30    0.91    0.67
  -8   0  30   -0.46    0.52
  -8   0  28    4.49    0.64
  -8   0  28    5.25    0.56
  -8   0  26   14.40    0.67
  -8   0  26   14.51    0.75
  -8   0  24    3.83    0.47
  -8   0  24    5.18    0.63
   8   0 -22   29.88    1.05
   8   0 -22   30.17    0.93
   8   0 -20    8.29    0.70
   8   0 -20    7.19    0.49
  -8   0  20    7.08    0.59
  -8   0  20    8.10    0.55
   8   0 -18   39.54    1.10
   8   0 -18   39.59    1.21
  -8   0  18   41.16    1.14
  -8   0  18   42.66    1.21
  -8   0  16    8.74    0.49
  -8   0  16   10.38    0.57
   8   0 -14    0.67    0.34
   8   0 -14    0.49    0.45
  -8   0  14   -0.12    0.37
  -8   0  14    1.00    0.42
   8   0 -12   12.01    0.58
   8   0 -12   11.74    0.49
  -8   0  12   10.93    0.50
  -8   0  12   12.31    0.50
   8   0 -10   10.30    0.46
   8   0 -10    9.82    0.52
  -8   0  10   10.90    0.46
  -8   0  10   10.38    0.47
   8   0  -8   32.46    0.89
   8   0  -8   35.11    1.01
  -8   0   8   33.93    0.92
  -8   0   8   34.93    0.93
   8   0  -6   26.50    0.75
   8   0  -6   27.00    0.81
  -8   0   6   27.47    0.78
  -8   0   6   26.71    0.75
   8   0  -4   31.05    0.85
   8   0  -4   29.28    0.83
   8   0  -2   11.63    0.46
   8   0  -2   10.72    0.44
  -8   0   2   10.61    0.42
  -8   0   2   10.38    0.43
   8   0   0   26.54    0.76
   8   0   0   25.87    0.75
  -8   0   0   24.59    0.70
  -8   0   0   25.21    0.73
   8   0   2   10.67    0.49
  -8   0  -2   10.94    0.46
  -8   0  -2   10.97    0.47
   8   0   4   29.59    0.88
   8   0   4   30.57    0.86
  -8   0  -4   29.72    0.86
  -8   0  -4   28.47    0.81
   8   0   6   26.60    0.84
   8   0   6   26.80    0.80
  -8   0  -6   25.40    0.79
  -8   0  -6   25.64    0.77
   8   0   8   36.03    1.05
   8   0   8   35.28    1.01
   8   0  10   12.01    0.55
   8   0  10   11.79    0.58
  -8   0 -10   10.47    0.55
  -8   0 -10   11.18    0.53
   8   0  12   11.20    0.54
   8   0  12   10.98    0.59
  -8   0 -12   11.85    0.55
  -8   0 -12   11.79    0.60
   8   0  14    0.47    0.40
   8   0  14   -0.63    0.45
  -8   0 -14    0.20    0.42
  -8   0 -14    0.49    0.37
   8   0  16    9.97    0.56
   8   0  16   10.16    0.62
  -8   0 -16    9.16    0.58
  -8   0 -16    9.88    0.53
   8   0  18   37.90    1.17
   8   0  18   37.90    1.11
  -8   0 -18   38.67    1.16
  -8   0 -18   39.65    1.12
   8   0  20    7.46    0.68
   8   0  20    6.25    0.51
  -8   0 -20    7.93    0.51
  -8   0 -20    8.34    0.60
   8   0  22   27.31    0.88
   8   0  22   29.44    1.07
  -8   0 -22   26.92    0.85
  -8   0 -22   26.66    0.93
   8   0  24    4.12    0.50
   8   0  24    3.63    0.64
  -8   0 -24    4.54    0.47
  -8   0 -24    4.20    0.54
  -8   0 -26   12.58    0.67
  -8   0 -26   12.75    0.62
   8   0  28    4.96    0.67
   8   0  28    4.84    0.51
  -8   0 -28    5.04    0.60
  -8   0 -28    4.85    0.53
   8   0  30    0.53    0.43
   8   0  30    0.26    0.56
  -8   0 -30    0.29    0.45
  -8   0 -30   -0.26    0.48
  -9   0  33   -0.66    0.64
  -9   0  33    0.44    0.50
  -9   0  31    1.51    0.70
  -9   0  31    0.65    0.47
   9   0 -29    2.06    0.51
   9   0 -29    2.28    0.60
  -9   0  29    1.32    0.50
  -9   0  29    2.69    0.66
   9   0 -27   14.10    0.74
   9   0 -27   13.22    0.66
  -9   0  27   15.29    0.68
  -9   0  27   13.62    0.74
   9   0 -25   31.27    0.98
   9   0 -25   30.70    1.03
  -9   0  25   28.28    0.92
  -9   0  25   30.92    1.03
   9   0 -23   51.01    1.38
   9   0 -23   52.24    1.47
  -9   0  23   50.76    1.40
  -9   0  23   51.56    1.38
   9   0 -21  114.00    2.81
   9   0 -21  105.20    2.54
  -9   0  21  114.00    2.76
  -9   0  21  108.40    2.62
   9   0 -19  188.80    4.47
   9   0 -19  191.20    4.43
  -9   0  19  186.70    4.33
  -9   0  19  190.60    4.45
   9   0 -17  222.60    5.21
   9   0 -17  229.80    5.28
  -9   0  17  216.80    5.02
  -9   0  17  223.40    5.15
   9   0 -15   65.68    1.64
   9   0 -15   67.03    1.77
  -9   0  15   60.22    1.53
  -9   0  15   64.86    1.65
   9   0 -13  117.40    2.85
   9   0 -13  119.20    2.80
  -9   0  13  116.60    2.77
  -9   0  13  117.60    2.78
   9   0 -11    4.78    0.48
   9   0 -11    4.23    0.36
  -9   0  11    4.09    0.37
  -9   0  11    4.62    0.40
   9   0  -9   42.39    1.16
   9   0  -9   41.20    1.07
  -9   0   9   41.02    1.08
  -9   0   9   40.24    1.06
   9   0  -7   30.53    0.89
   9   0  -7   27.66    0.78
  -9   0   7   30.57    0.84
  -9   0   7   28.47    0.81
   9   0  -5  410.30    9.28
   9   0  -5  401.90    9.11
  -9   0   5  397.80    9.00
  -9   0   5  397.80    9.00
   9   0  -3  305.90    6.95
   9   0  -3  323.40    7.35
  -9   0   3  316.10    7.17
  -9   0   3  313.80    7.12
   9   0  -1  739.90   16.65
   9   0  -1  717.20   16.14
   9   0   1  750.30   16.88
   9   0   1  719.40   16.19
  -9   0  -1  717.10   16.13
   9   0   3  333.10    7.58
   9   0   3  345.90    7.86
  -9   0  -3  325.80    7.41
  -9   0  -3  336.10    7.63
   9   0   5  400.60    9.08
   9   0   5  392.90    8.92
  -9   0  -5  397.40    9.01
  -9   0  -5  404.70    9.17
   9   0   7   29.81    0.88
   9   0   7   31.85    0.95
  -9   0  -7   30.37    0.89
  -9   0  -7   30.43    0.90
   9   0   9   42.84    1.19
   9   0   9   40.30    1.11
  -9   0  -9   40.99    1.12
  -9   0  -9   41.26    1.15
   9   0  11    4.27    0.43
   9   0  11    4.87    0.51
  -9   0 -11    5.54    0.45
  -9   0 -11    5.07    0.48
   9   0  13  109.60    2.64
   9   0  13  111.30    2.70
  -9   0 -13  114.40    2.76
  -9   0 -13  115.50    2.76
   9   0  15   64.87    1.72
   9   0  15   64.93    1.67
  -9   0 -15   63.81    1.63
  -9   0 -15   64.29    1.69
   9   0  17  216.10    5.02
   9   0  17  212.80    4.97
  -9   0 -17  201.90    4.73
  -9   0 -17  206.60    4.78
   9   0  19  181.40    4.30
   9   0  19  187.30    4.37
  -9   0 -19  182.50    4.24
  -9   0 -19  187.90    4.42
   9   0  21  101.80    2.46
   9   0  21  105.40    2.66
  -9   0 -21  103.80    2.50
  -9   0 -21  110.70    2.69
  -9   0 -23   49.18    1.32
  -9   0 -23   47.65    1.36
   9   0  25   28.75    1.07
   9   0  25   25.96    0.86
  -9   0 -25   28.26    0.94
  -9   0 -25   29.01    0.90
   9   0  27   16.05    0.64
   9   0  27   15.75    0.84
  -9   0 -27   13.55    0.61
  -9   0 -27   13.49    0.67
   9   0  29    0.89    0.65
  -9   0 -29    1.94    0.46
  -9   0 -29    1.00    0.51
   9   0  31    0.54    0.47
 -10   0  34    1.33    0.71
 -10   0  34    0.12    0.57
 -10   0  32    4.47    0.69
 -10   0  32    4.18    0.54
  10   0 -30    8.09    0.59
  10   0 -30    9.21    0.72
 -10   0  30    9.19    0.74
 -10   0  30    8.61    0.61
  10   0 -28   -0.76    0.51
  10   0 -28    0.15    0.61
 -10   0  28    0.23    0.60
 -10   0  28    0.08    0.49
  10   0 -26    0.18    0.59
  10   0 -26    1.13    0.52
 -10   0  26    1.74    0.58
 -10   0  26    1.00    0.49
  10   0 -24   56.99    1.56
  10   0 -24   56.27    1.50
 -10   0  24   60.64    1.57
 -10   0  24   59.04    1.57
  10   0 -22   13.38    0.74
  10   0 -22   14.47    0.65
 -10   0  22   12.50    0.67
 -10   0  22   14.60    0.63
  10   0 -20    9.36    0.63
  10   0 -20   10.14    0.59
 -10   0  20    9.06    0.54
 -10   0  20    7.99    0.57
  10   0 -18    4.91    0.58
  10   0 -18    4.31    0.45
 -10   0  18    4.24    0.44
 -10   0  18    4.57    0.51
  10   0 -16   86.36    2.18
  10   0 -16   90.33    2.19
 -10   0  16   93.04    2.26
 -10   0  16   88.53    2.18
  10   0 -14   37.67    1.15
  10   0 -14   37.82    1.03
 -10   0  14   39.07    1.08
 -10   0  14   38.31    1.06
  10   0 -12   13.94    0.55
  10   0 -12   13.23    0.64
 -10   0  12   13.86    0.57
 -10   0  12   13.16    0.54
  10   0 -10    1.68    0.41
  10   0 -10    1.57    0.34
 -10   0  10    1.62    0.34
 -10   0  10    2.09    0.35
  10   0  -8   65.71    1.67
  10   0  -8   64.75    1.58
 -10   0   8   66.60    1.64
 -10   0   8   63.41    1.56
  10   0  -6  115.80    2.71
  10   0  -6  115.00    2.73
 -10   0   6  114.50    2.69
 -10   0   6  117.00    2.74
  10   0  -4  135.50    3.15
  10   0  -4  131.90    3.09
 -10   0   4  136.10    3.16
 -10   0   4  127.20    2.96
  10   0  -2    2.84    0.35
  10   0  -2    2.50    0.35
 -10   0   2    2.56    0.33
 -10   0   2    2.33    0.32
  10   0   0  657.70   14.81
  10   0   0  666.80   15.02
 -10   0   0  670.60   15.09
 -10   0   0  658.40   14.81
  10   0   2    2.35    0.37
  10   0   2    2.77    0.37
 -10   0  -2    1.85    0.33
 -10   0  -2    2.47    0.38
  10   0   4  134.10    3.15
  10   0   4  134.00    3.15
 -10   0  -4  132.20    3.10
 -10   0  -4  132.30    3.10
  10   0   6  121.00    2.87
  10   0   6  117.80    2.81
 -10   0  -6  120.20    2.86
 -10   0  -6  122.40    2.89
  10   0   8   66.51    1.70
  10   0   8   64.21    1.63
 -10   0  -8   65.86    1.65
 -10   0  -8   68.39    1.73
  10   0  10    1.76    0.44
  10   0  10    1.64    0.40
 -10   0 -10    2.01    0.43
 -10   0 -10    1.87    0.38
  10   0  12   13.10    0.66
  10   0  12   13.08    0.59
 -10   0 -12   12.30    0.62
 -10   0 -12   12.81    0.59
  10   0  14   38.18    1.17
  10   0  14   36.89    1.07
 -10   0 -14   36.99    1.10
 -10   0 -14   38.59    1.10
  10   0  16   91.50    2.31
  10   0  16   92.46    2.28
 -10   0 -16   86.13    2.17
 -10   0 -16   85.11    2.10
  10   0  18    4.04    0.51
  10   0  18    3.99    0.60
 -10   0 -18    4.53    0.48
 -10   0 -18    4.31    0.54
  10   0  20    8.52    0.69
  10   0  20    9.53    0.56
 -10   0 -20    8.75    0.54
 -10   0 -20    8.29    0.59
 -10   0 -22   14.59    0.63
 -10   0 -22   13.97    0.71
  10   0  24   56.08    1.49
  10   0  24   58.73    1.64
 -10   0 -24   57.20    1.54
 -10   0 -24   58.47    1.51
  10   0  26    0.61    0.63
  10   0  26    0.70    0.44
 -10   0 -26    1.52    0.52
 -10   0 -26    0.17    0.43
  10   0  28    0.03    0.41
  10   0  28    0.14    0.68
 -10   0 -28    0.35    0.49
 -10   0 -28   -0.48    0.42
  10   0  30    7.01    0.77
  10   0  30    7.11    0.50
 -10   0 -30    8.14    0.56
 -10   0 -30    6.63    0.52
 -11   0  33    1.62    0.63
 -11   0  33    1.02    0.56
  11   0 -31    3.40    0.66
  11   0 -31    2.55    0.60
 -11   0  31    2.24    0.51
 -11   0  31    3.23    0.65
  11   0 -29    0.77    0.57
  11   0 -29    0.26    0.56
 -11   0  29    0.10    0.63
 -11   0  29    1.20    0.46
  11   0 -27   31.94    1.09
  11   0 -27   30.29    0.96
 -11   0  27   31.44    0.98
 -11   0  27   33.64    1.09
  11   0 -25    4.98    0.65
  11   0 -25    5.60    0.54
 -11   0  25    5.28    0.54
 -11   0  25    6.03    0.61
  11   0 -23    2.30    0.56
  11   0 -23    1.68    0.50
 -11   0  23    1.81    0.47
 -11   0  23    2.12    0.53
  11   0 -21   15.86    0.77
  11   0 -21   17.12    0.72
 -11   0  21   17.25    0.67
 -11   0  21   18.25    0.77
  11   0 -19    7.25    0.54
  11   0 -19    6.61    0.61
 -11   0  19    6.93    0.50
 -11   0  19    6.90    0.57
  11   0 -17   20.34    0.83
  11   0 -17   18.52    0.69
 -11   0  17   17.57    0.71
 -11   0  17   19.09    0.68
  11   0 -15  122.40    2.97
  11   0 -15  122.70    2.90
 -11   0  15  126.70    3.00
 -11   0  15  120.60    2.86
  11   0 -13  151.50    3.61
  11   0 -13  148.80    3.47
 -11   0  13  153.60    3.59
 -11   0  13  146.10    3.42
  11   0 -11  224.10    5.20
  11   0 -11  220.70    5.06
 -11   0  11  218.80    5.04
 -11   0  11  220.10    5.06
  11   0  -9   35.69    0.98
  11   0  -9   36.06    1.06
 -11   0   9   35.07    0.98
 -11   0   9   34.06    0.95
  11   0  -7   16.53    0.57
  11   0  -7   17.56    0.66
 -11   0   7   15.61    0.57
 -11   0   7   16.92    0.59
  11   0  -5  147.90    3.46
  11   0  -5  156.50    3.62
 -11   0   5  153.60    3.56
 -11   0   5  154.30    3.58
  11   0  -3   73.38    1.77
  11   0  -3   73.39    1.81
 -11   0   3   74.77    1.81
 -11   0   3   70.41    1.73
  11   0  -1    1.04    0.37
  11   0  -1    1.03    0.32
 -11   0   1    0.36    0.32
 -11   0   1    0.96    0.35
  11   0   1    1.17    0.32
  11   0   1    1.06    0.32
 -11   0  -1    0.89    0.32
 -11   0  -1    0.65    0.34
  11   0   3   70.63    1.76
  11   0   3   72.43    1.79
 -11   0  -3   72.61    1.78
 -11   0  -3   72.11    1.79
  11   0   5  145.10    3.40
  11   0   5  147.60    3.46
 -11   0  -5  150.20    3.51
 -11   0  -5  147.30    3.47
  11   0   7   17.31    0.66
  11   0   7   17.28    0.64
 -11   0  -7   18.10    0.68
 -11   0  -7   19.12    0.66
  11   0   9   33.98    1.01
  11   0   9   35.40    1.04
 -11   0  -9   35.32    1.03
 -11   0  -9   33.97    0.98
  11   0  11  209.10    4.87
  11   0  11  210.20    4.87
 -11   0 -11  210.80    4.90
 -11   0 -11  206.20    4.77
  11   0  13  145.50    3.47
  11   0  13  139.10    3.31
 -11   0 -13  143.00    3.37
 -11   0 -13  137.70    3.28
  11   0  15  125.70    3.02
  11   0  15  127.40    3.09
 -11   0 -15  125.10    2.99
 -11   0 -15  120.00    2.90
  11   0  17   19.86    0.75
  11   0  17   17.59    0.81
 -11   0 -17   19.69    0.78
 -11   0 -17   18.66    0.70
  11   0  19    4.60    0.53
  11   0  19    5.10    0.62
 -11   0 -19    5.48    0.48
 -11   0 -19    6.59    0.58
  11   0  21   14.81    0.82
  11   0  21   16.40    0.70
 -11   0 -21   12.84    0.69
 -11   0 -21   14.01    0.64
  11   0  23    2.55    0.49
  11   0  23    2.94    0.67
 -11   0 -23    2.65    0.47
 -11   0 -23    2.26    0.48
  11   0  25    5.12    0.70
  11   0  25    4.95    0.49
 -11   0 -25    4.62    0.55
 -11   0 -25    5.82    0.48
  11   0  27   26.75    0.82
  11   0  27   28.95    1.05
 -11   0 -27   28.48    0.93
 -11   0 -27   26.65    0.82
  11   0  29    0.71    0.65
  11   0  29    0.56    0.42
 -11   0 -29    0.85    0.43
 -11   0 -29    0.73    0.46
 -12   0  32   12.88    0.63
 -12   0  32   13.34    0.78
  12   0 -30    8.21    0.66
  12   0 -30    6.28    0.65
 -12   0  30    8.43    0.74
 -12   0  30    6.39    0.55
  12   0 -28   16.02    0.83
  12   0 -28   16.67    0.70
 -12   0  28   16.03    0.80
 -12   0  28   15.20    0.70
  12   0 -26    2.95    0.62
  12   0 -26    4.18    0.59
 -12   0  26    4.26    0.66
 -12   0  26    4.30    0.51
  12   0 -24    0.62    0.53
  12   0 -24    0.31    0.61
 -12   0  24    0.01    0.48
 -12   0  24    1.09    0.57
  12   0 -22   26.62    0.96
  12   0 -22   25.68    0.86
 -12   0  22   25.74    0.83
 -12   0  22   27.19    0.92
  12   0 -20   61.51    1.58
  12   0 -20   64.97    1.75
 -12   0  20   62.98    1.62
 -12   0  20   59.88    1.54
  12   0 -18    2.86    0.55
  12   0 -18    3.69    0.44
 -12   0  18    2.82    0.47
 -12   0  18    3.95    0.45
  12   0 -16   85.87    2.09
  12   0 -16   83.27    2.13
 -12   0  16   83.93    2.06
 -12   0  16   78.80    1.94
  12   0 -14    0.48    0.52
  12   0 -14   -0.17    0.40
 -12   0  14   -0.13    0.42
 -12   0  14    0.50    0.42
  12   0 -12  109.50    2.67
  12   0 -12  108.40    2.57
 -12   0  12  109.80    2.62
 -12   0  12  111.60    2.65
  12   0 -10    4.51    0.40
  12   0 -10    5.09    0.54
 -12   0  10    4.31    0.43
 -12   0  10    4.52    0.39
  12   0  -8  314.20    7.19
  12   0  -8  312.00    7.10
 -12   0   8  316.30    7.20
 -12   0   8  306.70    6.98
  12   0  -6   36.19    0.98
  12   0  -6   35.42    1.02
 -12   0   6   36.11    0.98
 -12   0   6   35.34    0.98
  12   0  -4    2.28    0.38
  12   0  -4    2.73    0.34
 -12   0   4    2.24    0.35
 -12   0   4    2.49    0.38
  12   0  -2    9.65    0.49
  12   0  -2    9.46    0.45
 -12   0   2    9.13    0.44
 -12   0   2    9.14    0.48
  12   0   0    5.77    0.41
  12   0   0    5.17    0.42
 -12   0   0    6.23    0.44
 -12   0   0    5.99    0.40
  12   0   2    9.85    0.49
  12   0   2   10.00    0.48
 -12   0  -2    9.49    0.47
 -12   0  -2    9.77    0.49
  12   0   4    2.11    0.40
  12   0   4    2.05    0.39
 -12   0  -4    1.91    0.40
 -12   0  -4    1.96    0.38
  12   0   6   32.84    0.96
  12   0   6   33.24    0.98
 -12   0  -6   34.68    1.00
 -12   0  -6   34.02    1.00
  12   0   8  306.70    7.02
  12   0   8  293.50    6.72
 -12   0  -8  302.30    6.92
 -12   0  -8  308.40    7.04
  12   0  10    3.92    0.46
  12   0  10    4.73    0.50
 -12   0 -10    3.91    0.43
 -12   0 -10    3.77    0.49
  12   0  12  103.00    2.51
  12   0  12  107.10    2.62
 -12   0 -12  108.70    2.61
 -12   0 -12  107.10    2.61
  12   0  14    0.05    0.44
  12   0  14    0.76    0.50
 -12   0 -14   -0.02    0.47
 -12   0 -14    0.46    0.47
  12   0  16   80.72    2.07
  12   0  16   79.33    1.99
 -12   0 -16   81.21    2.06
 -12   0 -16   80.57    2.01
  12   0  18    3.27    0.49
  12   0  18    3.29    0.60
 -12   0 -18    4.43    0.48
 -12   0 -18    3.80    0.53
  12   0  20   57.62    1.54
  12   0  20   60.00    1.68
 -12   0 -20   63.39    1.63
 -12   0 -20   60.62    1.63
  12   0  22   25.18    0.86
  12   0  22   23.04    0.98
 -12   0 -22   26.13    0.91
 -12   0 -22   25.79    0.83
  12   0  24    0.40    0.62
  12   0  24    0.53    0.43
 -12   0 -24    0.35    0.47
 -12   0 -24    0.83    0.51
  12   0  26    4.06    0.68
  12   0  26    4.77    0.48
 -12   0 -26    4.76    0.47
 -12   0 -26    3.37    0.55
  12   0  28   14.68    0.61
  12   0  28   14.80    0.81
 -12   0 -28   13.91    0.63
 -12   0 -28   13.41    0.60
 -13   0  33    0.92    0.72
 -13   0  33   -0.07    0.73
  13   0 -31    6.06    0.67
  13   0 -31    4.33    0.62
 -13   0  31    5.20    0.66
 -13   0  31    5.24    0.55
  13   0 -29    6.56    0.71
  13   0 -29    6.36    0.63
 -13   0  29    5.31    0.57
 -13   0  29    5.83    0.68
  13   0 -27    6.83    0.69
  13   0 -27    7.25    0.59
 -13   0  27    5.32    0.66
 -13   0  27    6.01    0.53
  13   0 -25   -0.06    0.53
  13   0 -25    1.28    0.61
 -13   0  25   -0.24    0.46
 -13   0  25    0.15    0.60
  13   0 -23    7.73    0.67
  13   0 -23    7.10    0.54
 -13   0  23    7.21    0.55
 -13   0  23    8.12    0.61
  13   0 -21    0.46    0.48
  13   0 -21    1.36    0.62
 -13   0  21    1.93    0.49
 -13   0  21    0.60    0.49
  13   0 -19    2.74    0.48
  13   0 -19    2.49    0.60
 -13   0  19    3.07    0.52
 -13   0  19    3.10    0.48
  13   0 -17   48.48    1.36
  13   0 -17   47.93    1.29
 -13   0  17   48.38    1.31
 -13   0  17   46.95    1.26
  13   0 -15   -0.01    0.53
  13   0 -15    0.16    0.40
 -13   0  15    0.09    0.38
 -13   0  15    0.52    0.42
  13   0 -13    0.42    0.47
  13   0 -13   -0.28    0.40
 -13   0  13    0.38    0.38
 -13   0  13   -0.13    0.39
  13   0 -11    1.18    0.49
  13   0 -11    1.45    0.38
 -13   0  11    1.00    0.37
 -13   0  11    0.72    0.41
  13   0  -9   31.21    0.97
  13   0  -9   28.94    0.86
 -13   0   9   30.09    0.88
 -13   0   9   32.04    0.94
  13   0  -7   40.44    1.08
  13   0  -7   36.96    1.08
 -13   0   7   39.35    1.08
 -13   0   7   38.71    1.04
  13   0  -5    7.04    0.49
  13   0  -5    6.40    0.41
 -13   0   5    6.88    0.45
 -13   0   5    7.15    0.42
  13   0  -3    1.07    0.36
  13   0  -3    1.11    0.35
 -13   0   3    0.71    0.37
 -13   0   3    1.05    0.33
  13   0  -1   16.49    0.61
  13   0  -1   15.96    0.61
 -13   0   1   15.31    0.58
 -13   0   1   15.95    0.60
  13   0   1   16.61    0.63
  13   0   1   15.62    0.60
 -13   0  -1   15.22    0.57
 -13   0  -1   16.01    0.62
  13   0   3    0.70    0.38
  13   0   3    0.12    0.37
 -13   0  -3    0.41    0.36
 -13   0  -3    1.07    0.38
  13   0   5    7.54    0.50
  13   0   5    6.76    0.49
 -13   0  -5    6.33    0.51
 -13   0  -5    6.58    0.45
  13   0   7   39.31    1.11
  13   0   7   38.04    1.11
 -13   0  -7   39.41    1.10
 -13   0  -7   38.30    1.11
  13   0   9   31.53    0.98
  13   0   9   31.04    0.98
 -13   0  -9   29.60    0.90
 -13   0  -9   28.96    0.93
  13   0  11    0.50    0.48
  13   0  11    0.45    0.41
 -13   0 -11    0.85    0.42
 -13   0 -11    0.91    0.44
  13   0  13   -0.29    0.49
  13   0  13    0.21    0.42
 -13   0 -13   -0.90    0.44
 -13   0 -13   -0.23    0.42
  13   0  15    0.39    0.59
  13   0  15    0.37    0.46
 -13   0 -15   -0.01    0.46
 -13   0 -15    0.22    0.47
  13   0  17   48.08    1.42
  13   0  17   46.05    1.29
 -13   0 -17   46.50    1.28
 -13   0 -17   46.61    1.33
  13   0  19    3.29    0.52
  13   0  19    4.03    0.62
 -13   0 -19    3.58    0.50
 -13   0 -19    4.32    0.56
  13   0  21    0.51    0.45
  13   0  21    0.59    0.66
 -13   0 -21    1.40    0.51
 -13   0 -21    0.09    0.45
  13   0  23    8.22    0.53
  13   0  23    8.33    0.71
 -13   0 -23    7.60    0.60
 -13   0 -23    7.72    0.55
  13   0  25   -0.37    0.63
  13   0  25   -0.01    0.43
 -13   0 -25    0.23    0.50
 -13   0 -25   -0.01    0.43
 -13   0 -27    4.96    0.52
 -13   0 -27    4.78    0.49
  14   0 -30    0.27    0.65
  14   0 -30    0.75    0.62
 -14   0  30   -0.17    0.54
 -14   0  30   -0.40    0.66
  14   0 -28    9.42    0.71
  14   0 -28    9.71    0.66
 -14   0  28   10.00    0.59
 -14   0  28    9.08    0.67
  14   0 -26    1.05    0.67
  14   0 -26    0.31    0.54
 -14   0  26    0.19    0.51
 -14   0  26    1.08    0.60
  14   0 -24    0.39    0.63
  14   0 -24    0.10    0.53
 -14   0  24    0.47    0.61
 -14   0  24    0.21    0.50
  14   0 -22    0.21    0.47
  14   0 -22   -0.30    0.58
 -14   0  22    0.35    0.54
 -14   0  22   -0.44    0.47
  14   0 -20   15.38    0.68
  14   0 -20   15.08    0.75
 -14   0  20   16.16    0.72
 -14   0  20   15.67    0.63
  14   0 -18   11.68    0.69
  14   0 -18   13.18    0.64
 -14   0  18   12.89    0.65
 -14   0  18   12.53    0.59
  14   0 -16    0.57    0.56
  14   0 -16    1.36    0.44
 -14   0  16    1.00    0.44
 -14   0  16    0.67    0.45
  14   0 -14    2.42    0.51
  14   0 -14    1.82    0.43
 -14   0  14    1.85    0.40
 -14   0  14    2.02    0.42
  14   0 -12    9.83    0.62
  14   0 -12   10.08    0.53
 -14   0  12    9.66    0.53
 -14   0  12   10.22    0.51
  14   0 -10    5.81    0.45
  14   0 -10    6.58    0.54
 -14   0  10    6.29    0.45
 -14   0  10    6.25    0.45
 -14   0   8   15.65    0.61
  14   0  -6   46.26    1.27
  14   0  -6   48.92    1.28
 -14   0   6   47.83    1.27
 -14   0   6   47.24    1.23
  14   0  -4    6.29    0.47
  14   0  -4    5.81    0.43
 -14   0   4    5.63    0.41
 -14   0   4    6.20    0.46
  14   0  -2    0.65    0.39
  14   0  -2    1.03    0.40
 -14   0   2    1.09    0.37
 -14   0   2    1.32    0.37
  14   0   0    9.05    0.51
  14   0   0    9.68    0.52
 -14   0   0    9.87    0.50
 -14   0   0    8.66    0.49
  14   0   2    1.07    0.42
  14   0   2    0.72    0.37
 -14   0  -2    0.81    0.36
 -14   0  -2    0.82    0.42
  14   0   4    5.87    0.48
  14   0   4    6.17    0.45
 -14   0  -4    5.94    0.46
 -14   0  -4    5.84    0.49
  14   0   6   48.47    1.32
  14   0   6   51.92    1.40
 -14   0  -6   46.08    1.28
 -14   0  -6   47.67    1.27
  14   0   8   16.10    0.67
  14   0   8   14.51    0.68
 -14   0  -8   16.08    0.68
 -14   0  -8   16.27    0.65
  14   0  10    6.84    0.52
  14   0  10    6.18    0.56
 -14   0 -10    6.89    0.50
 -14   0 -10    5.89    0.52
  14   0  12    9.63    0.57
  14   0  12    9.73    0.63
 -14   0 -12    9.71    0.55
 -14   0 -12   10.40    0.60
  14   0  14    1.33    0.56
  14   0  14    1.73    0.47
 -14   0 -14    1.48    0.48
 -14   0 -14    1.83    0.47
  14   0  16   -0.10    0.47
  14   0  16    0.55    0.55
 -14   0 -16   -0.49    0.42
 -14   0 -16   -0.20    0.48
  14   0  18   10.44    0.77
  14   0  18   12.16    0.63
 -14   0 -18   12.92    0.69
 -14   0 -18   12.65    0.61
  14   0  20   16.08    0.68
  14   0  20   15.23    0.83
 -14   0 -20   14.14    0.62
 -14   0 -20   14.61    0.70
  14   0  22   -0.09    0.44
  14   0  22    1.28    0.67
 -14   0 -22   -0.63    0.45
 -14   0 -22    0.22    0.48
  14   0  24    0.14    0.43
  14   0  24    0.44    0.64
 -14   0 -24    0.34    0.47
 -14   0 -24   -0.09    0.51
  14   0  26    1.35    0.66
  14   0  26    1.49    0.46
 -14   0 -26   -0.05    0.46
 -14   0 -26    0.52    0.44
  15   0 -29    0.34    0.63
  15   0 -29    0.42    0.66
 -15   0  29    0.81    0.50
 -15   0  29    0.54    0.60
  15   0 -27    6.46    0.64
  15   0 -27    6.37    0.72
  15   0 -25    0.89    0.62
  15   0 -25    0.23    0.52
 -15   0  25    0.22    0.58
 -15   0  25    0.22    0.49
  15   0 -23    2.58    0.64
  15   0 -23    1.78    0.53
 -15   0  23    3.10    0.57
 -15   0  23    2.04    0.52
  15   0 -21   -0.29    0.62
  15   0 -21    0.91    0.48
 -15   0  21    0.12    0.46
 -15   0  21   -0.98    0.54
  15   0 -19    7.74    0.57
  15   0 -19    6.37    0.66
 -15   0  19    7.40    0.51
 -15   0  19    7.95    0.61
  15   0 -17   -0.93    0.46
  15   0 -17   -0.35    0.59
 -15   0  17    0.55    0.46
 -15   0  17   -0.06    0.46
  15   0 -15    0.69    0.47
  15   0 -15    1.23    0.56
 -15   0  15    0.29    0.43
 -15   0  15    1.04    0.47
  15   0 -13    8.54    0.58
  15   0 -13    9.52    0.54
 -15   0  13    9.01    0.51
 -15   0  13    8.36    0.51
  15   0 -11   20.27    0.72
  15   0 -11   20.74    0.77
 -15   0  11   18.71    0.69
 -15   0  11   19.91    0.68
  15   0  -7   32.65    0.94
  15   0  -7   35.40    1.03
 -15   0   7   32.78    0.93
 -15   0   7   34.54    0.99
  15   0  -5  116.00    2.75
  15   0  -5  117.80    2.82
 -15   0   5  119.80    2.82
 -15   0   5  113.90    2.71
  15   0  -3    0.69    0.38
  15   0  -3    0.40    0.39
 -15   0   3    0.13    0.35
 -15   0   3    0.96    0.40
  15   0  -1   15.24    0.62
  15   0  -1   13.48    0.60
 -15   0   1   14.13    0.60
 -15   0   1   14.47    0.61
  15   0   1   14.12    0.60
  15   0   1   13.45    0.59
 -15   0  -1   13.97    0.58
 -15   0  -1   14.12    0.61
  15   0   3   -0.11    0.43
  15   0   3    0.45    0.43
 -15   0  -3    0.15    0.38
 -15   0  -3   -0.05    0.44
  15   0   5  114.80    2.77
  15   0   5  113.80    2.74
 -15   0  -5  115.00    2.76
 -15   0  -5  110.70    2.64
  15   0   7   35.05    1.04
  15   0   7   34.37    1.03
 -15   0  -7   34.22    1.01
 -15   0  -7   33.19    1.01
  15   0   9   10.71    0.63
  15   0   9    9.14    0.55
 -15   0  -9    9.85    0.55
 -15   0  -9   10.58    0.60
  15   0  11   19.92    0.74
  15   0  11   18.51    0.79
 -15   0 -11   18.39    0.75
 -15   0 -11   20.33    0.75
  15   0  13    7.65    0.56
  15   0  13    7.83    0.63
 -15   0 -13    8.26    0.59
 -15   0 -13    9.84    0.55
  15   0  15    2.09    0.59
  15   0  15    0.69    0.48
 -15   0 -15    1.52    0.50
 -15   0 -15    1.01    0.46
  15   0  17    0.92    0.48
  15   0  17    0.57    0.63
 -15   0 -17    0.28    0.46
 -15   0 -17    0.10    0.49
  15   0  19    8.35    0.56
  15   0  19    7.91    0.70
 -15   0 -19    7.99    0.62
 -15   0 -19    7.65    0.56
  15   0  21   -0.34    0.61
  15   0  21    0.29    0.43
 -15   0 -21    0.91    0.49
 -15   0 -21   -0.37    0.47
  15   0  23    2.12    0.47
  15   0  23    1.92    0.68
 -15   0 -23    2.64    0.47
 -15   0 -23    2.54    0.55
  15   0  25   -0.08    0.44
  15   0  25   -0.29    0.70
 -15   0 -25    0.22    0.44
 -15   0 -25    0.61    0.49
  16   0 -28    1.03    0.73
  16   0 -28    0.90    0.63
 -16   0  28    1.90    0.70
 -16   0  28   -0.13    0.51
  16   0 -26    5.33    0.69
  16   0 -26    5.14    0.67
 -16   0  26    5.75    0.67
 -16   0  26    4.96    0.55
  16   0 -24    0.61    0.67
  16   0 -24    0.35    0.53
 -16   0  24    0.72    0.52
 -16   0  24    0.70    0.57
  16   0 -22    1.54    0.59
  16   0 -22    0.61    0.51
 -16   0  22    1.13    0.55
 -16   0  22    0.56    0.47
  16   0 -20    0.46    0.51
  16   0 -20   -0.26    0.61
 -16   0  20    0.18    0.55
 -16   0  20   -0.70    0.46
  16   0 -18   -0.21    0.56
  16   0 -18   -0.27    0.49
 -16   0  18    0.18    0.43
 -16   0  18   -0.28    0.52
  16   0 -16    0.80    0.45
  16   0 -16    1.09    0.54
 -16   0  16    0.51    0.42
 -16   0  16    1.11    0.47
  16   0 -14    4.38    0.47
  16   0 -14    4.74    0.57
 -16   0  14    3.51    0.45
 -16   0  14    4.15    0.48
  16   0 -12    3.60    0.56
  16   0 -12    3.47    0.48
 -16   0  12    2.74    0.46
 -16   0  12    3.53    0.47
  16   0  -8    3.90    0.49
  16   0  -8    4.83    0.45
 -16   0   8    4.20    0.44
 -16   0   8    4.11    0.41
  16   0  -6    2.27    0.48
  16   0  -6    2.43    0.43
 -16   0   6    2.40    0.44
 -16   0   6    2.25    0.40
  16   0  -4    0.81    0.43
  16   0  -4    0.30    0.43
 -16   0   4    0.35    0.38
 -16   0   4    0.39    0.38
  16   0  -2    0.89    0.39
  16   0  -2    0.24    0.44
 -16   0   2    0.23    0.36
 -16   0   2    1.17    0.42
  16   0   0    6.29    0.48
  16   0   0    6.60    0.48
 -16   0   0    6.58    0.46
 -16   0   0    6.29    0.49
  16   0   2    1.27    0.43
  16   0   2    0.38    0.41
 -16   0  -2    0.35    0.39
 -16   0  -2    0.56    0.40
  16   0   4    0.29    0.44
  16   0   4    1.13    0.42
 -16   0  -4    0.30    0.43
 -16   0  -4    0.60    0.43
  16   0   6    2.78    0.46
  16   0   6    2.24    0.50
 -16   0  -6    1.16    0.46
 -16   0  -6    2.27    0.43
  16   0   8    3.55    0.46
  16   0   8    4.20    0.56
 -16   0  -8    4.17    0.48
 -16   0  -8    2.90    0.51
  16   0  10    0.82    0.54
  16   0  10    0.50    0.42
 -16   0 -10    0.63    0.48
 -16   0 -10    0.52    0.43
  16   0  12    3.40    0.60
  16   0  12    3.65    0.47
 -16   0 -12    3.72    0.48
 -16   0 -12    2.59    0.48
  16   0  14    3.96    0.48
  16   0  14    3.64    0.62
 -16   0 -14    3.61    0.50
 -16   0 -14    4.70    0.50
  16   0  16    1.34    0.60
  16   0  16    0.71    0.44
 -16   0 -16    0.38    0.43
 -16   0 -16    0.07    0.48
  16   0  18   -0.10    0.58
  16   0  18    0.67    0.43
 -16   0 -18   -0.25    0.48
 -16   0 -18   -0.14    0.44
  16   0  20    0.99    0.63
  16   0  20    0.35    0.45
 -16   0 -20   -0.88    0.50
 -16   0 -20    0.01    0.45
  16   0  22    0.32    0.44
  16   0  22    1.49    0.65
 -16   0 -22    0.02    0.45
 -16   0 -22    1.61    0.50
  16   0  24   -0.47    0.47
  16   0  24    0.76    0.67
 -16   0 -24    0.95    0.46
 -16   0 -24    1.07    0.47
  17   0 -25    0.93    0.64
  17   0 -25   -0.28    0.70
 -17   0  25    1.49    0.64
 -17   0  25    0.47    0.54
  17   0 -23    7.61    0.69
  17   0 -23    9.68    0.66
 -17   0  23    7.74    0.68
 -17   0  23    8.36    0.56
  17   0 -21    0.73    0.65
  17   0 -21   -0.48    0.55
 -17   0  21    1.01    0.53
 -17   0  21    1.21    0.49
  17   0 -19    0.69    0.52
  17   0 -19    0.21    0.58
 -17   0  19   -1.05    0.46
 -17   0  19    0.07    0.55
  17   0 -17   12.83    0.63
  17   0 -17   12.58    0.76
 -17   0  17   13.02    0.67
 -17   0  17   13.00    0.62
  17   0 -15    2.88    0.50
  17   0 -15    1.57    0.56
 -17   0  15    2.56    0.44
 -17   0  15    2.75    0.49
 -17   0  13    1.32    0.44
 -17   0  13    0.53    0.50
  17   0  -7    0.03    0.40
  17   0  -7   -0.22    0.45
 -17   0   7    0.30    0.42
 -17   0   7   -0.58    0.38
  17   0  -5    3.47    0.46
  17   0  -5    3.93    0.50
 -17   0   5    2.87    0.40
 -17   0   5    3.14    0.46
  17   0  -3   55.71    1.46
  17   0  -3   55.48    1.46
 -17   0   3   56.16    1.44
 -17   0   3   58.34    1.51
  17   0  -1    6.18    0.51
  17   0  -1    6.91    0.53
 -17   0   1    4.70    0.48
 -17   0   1    4.66    0.50
  17   0   1    5.78    0.47
  17   0   1    5.12    0.48
 -17   0  -1    5.31    0.46
 -17   0  -1    5.04    0.50
  17   0   3   57.41    1.50
  17   0   3   55.55    1.49
 -17   0  -3   57.38    1.51
 -17   0  -3   57.69    1.49
  17   0   5    4.10    0.56
  17   0   5    3.12    0.48
 -17   0  -5    3.29    0.48
 -17   0  -5    3.39    0.48
  17   0   7    0.22    0.44
  17   0   7    0.32    0.55
 -17   0  -7    0.45    0.43
 -17   0  -7   -0.09    0.44
  17   0   9    0.21    0.44
  17   0   9   -0.72    0.53
 -17   0  -9    0.19    0.45
 -17   0  -9    0.78    0.48
 -17   0 -11   11.45    0.59
 -17   0 -11   13.56    0.70
  17   0  13    1.19    0.46
  17   0  13    0.97    0.59
 -17   0 -13    2.04    0.51
 -17   0 -13    1.87    0.47
  17   0  15    2.90    0.48
  17   0  15    2.64    0.62
 -17   0 -15    2.39    0.48
 -17   0 -15    3.10    0.54
  17   0  17   13.12    0.75
  17   0  17   11.38    0.58
 -17   0 -17   12.71    0.66
 -17   0 -17   12.13    0.62
  17   0  19    0.67    0.43
  17   0  19    0.70    0.61
 -17   0 -19   -0.44    0.48
 -17   0 -19    0.80    0.48
  17   0  21   -0.08    0.69
  17   0  21    0.36    0.46
 -17   0 -21    0.15    0.52
 -17   0 -21    0.10    0.46
  17   0  23    9.13    0.55
  17   0  23    8.49    0.80
 -17   0 -23    8.61    0.56
 -17   0 -23    8.78    0.55
  18   0 -24    0.48    0.74
  18   0 -24    0.46    0.61
 -18   0  24    0.51    0.53
 -18   0  24   -0.02    0.57
  18   0 -22   -0.03    0.69
  18   0 -22    1.01    0.58
 -18   0  22    0.31    0.55
 -18   0  22    0.31    0.50
  18   0 -20    2.41    0.57
  18   0 -20    2.65    0.69
 -18   0  20    1.49    0.50
 -18   0  20    2.16    0.58
  18   0 -18   17.94    0.84
  18   0 -18   19.86    0.74
 -18   0  18   18.46    0.76
 -18   0  18   18.40    0.72
  18   0 -16    1.90    0.60
  18   0 -16    0.19    0.49
 -18   0  16    1.01    0.54
 -18   0  16    1.37    0.48
  18   0  -8    3.68    0.48
  18   0  -8    3.18    0.51
 -18   0   8    3.35    0.45
 -18   0   8    3.74    0.45
  18   0  -6    4.59    0.52
  18   0  -6    5.69    0.50
 -18   0   6    5.70    0.49
 -18   0   6    4.97    0.47
  18   0  -4    7.52    0.55
  18   0  -4    7.50    0.54
  18   0  -2   35.38    1.04
  18   0  -2   33.36    1.00
 -18   0   2   34.60    1.01
 -18   0   2   34.13    0.98
  18   0   0    6.55    0.57
  18   0   0    5.34    0.48
 -18   0   0    5.86    0.52
 -18   0   0    6.23    0.51
  18   0   2   33.08    0.99
  18   0   2   34.04    1.04
 -18   0  -2   34.82    1.01
 -18   0  -2   36.10    1.05
  18   0   4    6.35    0.54
  18   0   4    7.28    0.58
 -18   0  -4    6.48    0.55
 -18   0  -4    8.00    0.51
  18   0   6    4.92    0.58
  18   0   6    5.49    0.50
 -18   0  -6    4.96    0.48
 -18   0  -6    5.11    0.51
  18   0   8    2.38    0.59
  18   0   8    2.90    0.47
 -18   0  -8    2.56    0.47
 -18   0  -8    3.14    0.55
  18   0  10   13.24    0.61
  18   0  10   12.12    0.74
 -18   0 -10   12.94    0.62
 -18   0 -10   13.60    0.66
  18   0  12   40.10    1.24
  18   0  12   40.10    1.13
 -18   0 -12   39.93    1.12
 -18   0 -12   40.96    1.19
  18   0  14    1.16    0.44
  18   0  14    2.30    0.62
 -18   0 -14    1.72    0.50
 -18   0 -14    0.60    0.47
  18   0  16    1.00    0.66
  18   0  16    0.32    0.44
 -18   0 -16    1.14    0.50
 -18   0 -16    0.54    0.50
  18   0  18   19.72    0.87
  18   0  18   18.82    0.71
 -18   0 -18   20.34    0.75
 -18   0 -18   18.25    0.71
  18   0  20    2.61    0.46
  18   0  20    1.43    0.70
 -18   0 -20    1.75    0.47
 -18   0 -20    1.93    0.48
  18   0  22    0.42    0.46
  18   0  22    0.79    0.70
 -18   0 -22    0.12    0.47
 -18   0 -22   -0.03    0.49
  19   0 -21   -0.18    0.64
  19   0 -21    0.33    0.71
 -19   0  21   -0.21    0.53
 -19   0  21    0.14    0.60
  19   0 -19    0.25    0.64
  19   0 -19    0.25    0.56
 -19   0  19    0.67    0.60
 -19   0  19    0.90    0.50
 -19   0  17    1.49    0.92
  19   0  -7    0.10    0.52
  19   0  -7    1.05    0.46
 -19   0   7   -0.39    0.42
 -19   0   7    0.21    0.44
  19   0  -5    1.89    0.45
  19   0  -5    1.50    0.54
 -19   0   5    1.47    0.44
 -19   0   5    1.38    0.42
  19   0  -3   12.30    0.63
  19   0  -3   12.61    0.64
 -19   0   3   14.08    0.61
 -19   0   3   12.89    0.62
  19   0  -1    0.19    0.44
  19   0  -1   -0.03    0.52
 -19   0   1    0.16    0.44
 -19   0   1    0.11    0.47
  19   0   1    0.58    0.53
  19   0   1    0.54    0.43
 -19   0  -1    1.44    0.50
 -19   0  -1   -0.02    0.45
  19   0   3   13.07    0.69
  19   0   3   12.95    0.63
 -19   0  -3   12.25    0.64
 -19   0  -3   12.86    0.59
  19   0   5    1.07    0.49
  19   0   5    2.20    0.53
 -19   0  -5    2.21    0.44
 -19   0  -5    2.23    0.54
  19   0   7    0.35    0.63
  19   0   7   -0.90    0.42
 -19   0  -7    0.52    0.46
 -19   0  -7    0.30    0.50
  19   0   9    0.66    0.56
  19   0   9    2.44    0.44
 -19   0  -9    1.64    0.45
 -19   0  -9    1.71    0.47
  19   0  11   -0.40    0.48
  19   0  11    0.33    0.62
 -19   0 -11    0.30    0.47
 -19   0 -11   -0.39    0.50
  19   0  13   -0.39    0.48
  19   0  13    0.90    0.62
 -19   0 -13   -0.41    0.49
 -19   0 -13   -0.68    0.48
  19   0  15    9.12    1.52
  19   0  17    0.57    0.64
  19   0  17   -0.37    0.44
 -19   0 -17   -0.52    0.46
 -19   0 -17   -0.11    0.46
  19   0  19    1.22    0.65
  19   0  19    0.79    0.46
 -19   0 -19    0.34    0.47
 -19   0 -19    0.92    0.45
 -20   0  20    1.18    1.13
  20   0  -8   11.78    0.69
  20   0  -8   12.17    0.62
 -20   0   8   11.76    0.58
 -20   0   8   12.12    0.61
  20   0  -6    0.45    0.46
  20   0  -6    0.12    0.50
 -20   0   6    0.03    0.44
 -20   0   6    0.81    0.46
  20   0  -4    0.62    0.50
  20   0  -4    0.47    0.50
 -20   0   4   -0.37    0.47
 -20   0   4   -0.01    0.44
  20   0  -2    1.04    0.54
  20   0  -2   -0.07    0.51
 -20   0   2   -0.75    0.50
 -20   0   2   -0.01    0.45
  20   0   0   13.69    0.69
  20   0   0   14.23    0.66
 -20   0   0   13.40    0.66
 -20   0   0   12.55    0.60
  20   0   2    0.24    0.45
  20   0   2   -0.73    0.48
 -20   0  -2   -0.35    0.48
 -20   0  -2    0.15    0.49
  20   0   4   -0.76    0.58
  20   0   4   -0.05    0.46
 -20   0  -4   -0.76    0.53
 -20   0  -4   -0.24    0.49
  20   0   6    0.88    0.54
  20   0   6   -0.43    0.53
 -20   0  -6    0.43    0.47
 -20   0  -6    0.81    0.52
  20   0   8   11.57    0.72
  20   0   8   12.86    0.67
 -20   0  -8   12.18    0.63
 -20   0  -8   13.02    0.68
  20   0  10    1.71    0.63
  20   0  10    2.89    0.50
 -20   0 -10    3.02    0.57
 -20   0 -10    1.41    0.51
  20   0  12    7.41    0.66
  20   0  12    7.18    0.54
 -20   0 -12    7.48    0.58
 -20   0 -12    8.01    0.58
  20   0  14    1.80    0.60
  20   0  14    1.89    0.46
 -20   0 -14    0.92    0.53
 -20   0 -14    1.51    0.49
  20   0  18    5.51    0.43
  20   0  18    4.60    0.85
  21   0  -7   36.06    1.08
  21   0  -7   37.03    1.07
 -21   0   7   33.55    0.98
 -21   0   7   34.65    1.02
  21   0  -5   52.87    1.42
  21   0  -5   53.92    1.44
 -21   0   5   53.47    1.40
 -21   0   5   53.37    1.42
  21   0  -3   31.39    0.99
  21   0  -3   30.03    0.97
 -21   0   3   32.38    1.00
 -21   0   3   30.12    0.94
  21   0  -1    5.47    0.61
  21   0  -1    6.05    0.59
 -21   0   1    6.73    0.57
 -21   0   1    6.17    0.60
  21   0   1    6.33    0.58
  21   0   1    6.00    0.57
 -21   0  -1    6.59    0.56
 -21   0  -1    5.65    0.59
  21   0   3   30.45    1.02
  21   0   3   30.07    0.93
 -21   0  -3   30.99    1.01
 -21   0  -3   33.37    0.99
  21   0   5   54.29    1.47
  21   0   5   50.56    1.35
 -21   0  -5   52.82    1.39
 -21   0  -5   53.17    1.42
  21   0   7   37.90    1.09
  21   0   7   36.78    1.14
 -21   0  -7   35.45    1.04
 -21   0  -7   37.56    1.12
  21   0   9    2.20    0.56
  21   0   9    2.52    0.49
 -21   0  -9    1.54    0.53
 -21   0  -9    1.91    0.53
  21   0  11   49.51    1.37
  21   0  11   47.16    1.28
 -21   0 -11   48.58    1.33
 -21   0 -11   50.18    1.36
  21   0  13   11.19    0.71
  21   0  13    9.16    0.56
 -21   0 -13    9.62    0.61
 -21   0 -13    8.94    0.60
  22   0  -6    0.88    0.57
  22   0  -6   -0.31    0.54
 -22   0   6   -0.27    0.45
 -22   0   6    1.49    0.54
  22   0  -4    5.88    0.61
  22   0  -4    4.50    0.57
 -22   0   4    4.51    0.55
 -22   0   4    4.17    0.51
  22   0  -2    0.41    0.50
  22   0  -2    0.64    0.56
 -22   0   2    0.80    0.51
 -22   0   2    0.75    0.49
  22   0   0    0.80    0.54
  22   0   0    1.16    0.58
 -22   0   0    2.00    0.55
 -22   0   0    1.24    0.48
  22   0   2   -0.04    0.55
  22   0   2    0.77    0.62
 -22   0  -2    0.57    0.56
 -22   0  -2    1.94    0.52
  22   0   4    4.86    0.51
  22   0   4    5.30    0.64
 -22   0  -4    5.86    0.52
 -22   0  -4    6.70    0.60
  22   0   6    0.73    0.53
  22   0   6    0.78    0.60
 -22   0  -6    0.92    0.53
 -22   0  -6    0.66    0.53
  22   0   8    4.52    0.63
  22   0   8    4.71    0.56
 -22   0  -8    5.18    0.58
 -22   0  -8    6.29    0.60
  22   0  10    0.29    0.44
  22   0  10    0.56    0.65
 -22   0 -10    0.40    0.47
 -22   0 -10    0.46    0.54
  22   0  12    0.69    0.46
  22   0  12    1.63    0.70
 -22   0 -12    1.40    0.51
 -22   0 -12   -0.27    0.58
  23   0  -7   13.98    0.80
  23   0  -7   15.35    0.76
  23   0  -5   17.58    0.84
  23   0  -5   18.73    0.79
 -23   0   5   18.53    0.75
 -23   0   5   19.29    0.72
  23   0  -3    4.37    0.57
  23   0  -3    4.68    0.64
 -23   0   3    3.34    0.50
 -23   0   3    3.36    0.57
  23   0  -1   12.00    0.64
  23   0  -1   11.11    0.69
 -23   0   1   11.04    0.61
 -23   0   1   11.27    0.66
  23   0   1   12.05    0.72
  23   0   1   11.61    0.61
 -23   0  -1   11.35    0.62
 -23   0  -1   10.96    0.65
  23   0   3    5.08    0.57
  23   0   3    4.52    0.65
 -23   0  -3    4.60    0.54
 -23   0  -3    4.78    0.56
  23   0   5   19.29    0.83
  23   0   5   18.55    0.70
 -23   0  -5   19.98    0.78
 -23   0  -5   19.14    0.74
  23   0   7   15.85    0.66
  23   0   7   13.82    0.78
 -23   0  -7   14.77    0.66
 -23   0  -7   12.44    0.68
  23   0   9    3.08    0.73
  23   0   9    1.71    0.52
 -23   0  -9    3.29    0.52
 -23   0  -9    2.21    0.62
  23   0  11    0.61    0.66
  23   0  11   -0.54    0.47
 -23   0 -11   -0.63    0.55
 -23   0 -11    0.86    0.46
  24   0  -4    8.06    0.72
  24   0  -4    8.46    0.68
 -24   0   4    8.62    0.65
 -24   0   4    7.18    0.60
  24   0  -2    0.63    0.56
  24   0  -2    1.28    0.73
 -24   0   2    0.02    0.58
 -24   0   2    0.13    0.53
 -24   0   0    1.23    0.53
 -24   0   0    0.11    0.60
  24   0   2   -0.04    0.73
  24   0   2    0.01    0.53
 -24   0  -2   -0.15    0.51
 -24   0  -2    0.32    0.58
  24   0   4    7.81    0.62
  24   0   4    8.32    0.77
 -24   0  -4    7.84    0.60
 -24   0  -4    7.93    0.60
  24   0   6    0.29    0.54
  24   0   6    1.14    0.70
 -24   0  -6   -0.01    0.57
 -24   0  -6   -0.35    0.53
  24   0   8    2.43    0.60
  24   0   8    2.76    0.79
 -24   0  -8    3.18    0.56
 -24   0  -8    3.27    0.65
  24   0  10    0.24    0.53
  24   0  10    1.04    0.65
 -24   0 -10    1.44    0.55
 -24   0 -10    1.61    0.59
  25   0   3    0.71    0.58
  25   0   5    3.19    0.65
  25   0   5    2.31    0.86
 -25   0  -5    2.61    0.70
 -25   0  -5    2.73    0.65
  25   0   7   -1.01    0.70
  25   0   7    1.03    0.58
 -25   0  -7    0.60    0.71
 -25   0  -7    0.40    0.64
  24  -1   9    1.56    0.75
  24  -1   9    1.18    0.55
 -24   1  -7    0.25    0.54
 -24   1  -7    0.97    0.55
  24  -1   7    0.00    0.55
  24  -1   7    0.36    0.68
 -24   1  -5   -0.02    0.54
 -24   1  -5    0.21    0.61
  24  -1   5    0.93    0.51
  24  -1   5   -0.35    0.76
 -24   1  -3   18.55    0.77
 -24   1  -3   18.15    0.72
  24  -1   3   15.85    0.87
  24  -1   3   17.53    0.70
 -24   1  -1   11.16    0.63
 -24   1  -1   11.83    0.68
  24  -1   1   12.17    0.83
  24  -1   1   11.34    0.63
 -24   1   1   13.11    0.64
 -24   1   1   12.84    0.72
  24  -1  -1   12.62    0.87
  24  -1  -1   11.16    0.67
 -24   1   3   16.67    0.67
 -24   1   3   15.76    0.79
  24  -1  -3   17.45    0.82
  24  -1  -3   15.79    0.96
 -23   1 -14   14.42    1.73
  23  -1  14   10.34    2.17
 -23   1 -10    1.81    0.57
 -23   1 -10    0.42    0.49
  23  -1  10    1.28    0.51
  23  -1  10    2.17    0.70
 -23   1  -8    8.14    0.61
 -23   1  -8    9.33    0.62
  23  -1   8    7.24    0.67
  23  -1   8    8.33    0.61
 -23   1  -6    2.18    0.55
 -23   1  -6    1.30    0.56
  23  -1   6    3.05    0.64
  23  -1   6    2.26    0.54
 -23   1  -4   15.16    0.67
 -23   1  -4   16.40    0.75
  23  -1   4   14.71    0.85
  23  -1   4   14.48    0.65
 -23   1  -2    3.79    0.60
 -23   1  -2    2.57    0.50
  23  -1   2    4.13    0.52
  23  -1   2    2.50    0.69
 -23   1   0   10.22    0.65
 -23   1   0   11.66    0.61
  23  -1   0   11.23    0.62
  23  -1   0   12.41    0.75
 -23   1   2    1.87    0.49
 -23   1   2    2.47    0.56
  23  -1  -2    2.84    0.62
  23  -1  -2    3.50    0.56
 -23   1   4   15.30    0.73
 -23   1   4   14.87    0.63
  23  -1  -4   13.84    0.76
  23  -1  -4   14.01    0.72
 -23   1   6    2.67    0.59
 -23   1   6    2.36    0.53
  23  -1  -6    3.42    0.56
  23  -1  -6    1.87    0.65
  22  -1  11    0.23    0.52
  22  -1  11   -0.59    0.63
 -22   1  -9    6.82    0.53
 -22   1  -9    8.17    0.59
  22  -1   9    6.69    0.67
  22  -1   9    8.75    0.57
 -22   1  -7    0.89    0.54
 -22   1  -7    0.58    0.48
  22  -1   7    0.56    0.46
  22  -1   7    0.21    0.60
 -22   1  -5    8.33    0.65
 -22   1  -5    7.79    0.55
  22  -1   5    7.12    0.53
  22  -1   5    7.83    0.71
 -22   1  -3    4.80    0.54
 -22   1  -3    5.93    0.61
  22  -1   3    5.11    0.66
  22  -1   3    6.44    0.53
 -22   1  -1   12.36    0.67
 -22   1  -1   11.95    0.62
  22  -1   1   11.90    0.69
  22  -1   1   11.68    0.62
 -22   1   1   11.67    0.60
 -22   1   1   12.61    0.64
  22  -1  -1   12.12    0.69
  22  -1  -1   10.72    0.62
 -22   1   3    6.21    0.52
 -22   1   3    5.07    0.53
  22  -1  -3    6.56    0.57
  22  -1  -3    5.77    0.59
 -22   1   5    8.62    0.58
 -22   1   5    7.49    0.58
 -21   1 -18    1.07    0.49
 -21   1 -10    0.39    0.57
 -21   1 -10   -0.27    0.55
  21  -1  10    1.31    0.53
  21  -1  10   -0.02    0.64
 -21   1  -8   -0.13    0.50
 -21   1  -8    0.41    0.57
  21  -1   8   -0.45    0.64
  21  -1   8    0.70    0.47
 -21   1  -6    0.16    0.57
 -21   1  -6    0.90    0.53
  21  -1   6    0.90    0.64
  21  -1   6    0.49    0.51
 -21   1  -4    1.41    0.55
 -21   1  -4    1.46    0.47
  21  -1   4    1.00    0.49
  21  -1   4    1.06    0.58
 -21   1  -2    3.06    0.53
 -21   1  -2    2.77    0.51
  21  -1   2    1.89    0.54
  21  -1   2    3.16    0.49
 -21   1   0    8.50    0.56
 -21   1   0    8.77    0.61
  21  -1   0    7.68    0.56
  21  -1   0    8.66    0.63
 -21   1   2    2.27    0.54
 -21   1   2    2.58    0.48
  21  -1  -2    2.60    0.55
  21  -1  -2    3.87    0.53
 -21   1   4    0.98    0.46
 -21   1   4    1.01    0.51
  21  -1  -4    1.54    0.53
  21  -1  -4    0.21    0.51
 -21   1   6    1.20    0.50
 -21   1   6    1.08    0.45
  21  -1  -6    0.05    0.53
  21  -1  -6    1.64    0.50
 -20   1 -19    0.56    0.51
 -20   1 -19    2.09    0.53
  20  -1  19    1.24    0.53
  20  -1  19    0.57    0.63
  20  -1  17   14.18    0.81
  20  -1  17   15.12    0.62
 -20   1 -11    1.93    0.53
 -20   1 -11    0.57    0.49
  20  -1  11    2.22    0.46
  20  -1  11    1.56    0.56
 -20   1  -9    0.91    0.47
 -20   1  -9    0.70    0.53
  20  -1   9    1.63    0.56
  20  -1   9    0.84    0.53
 -20   1  -7   47.33    1.30
 -20   1  -7   50.97    1.38
  20  -1   7   47.75    1.37
  20  -1   7   46.80    1.28
 -20   1  -5   31.52    0.99
 -20   1  -5   30.10    0.96
  20  -1   5   32.88    1.00
  20  -1   5   32.21    1.07
 -20   1  -3    0.69    0.47
 -20   1  -3    0.71    0.48
  20  -1   3    0.09    0.51
  20  -1   3   -0.58    0.44
 -20   1  -1   23.36    0.78
 -20   1  -1   23.30    0.84
 -20   1   1   23.80    0.78
 -20   1   1   25.14    0.85
  20  -1  -1   24.12    0.84
  20  -1  -1   23.99    0.82
 -20   1   3    0.85    0.44
 -20   1   3    0.06    0.46
  20  -1  -3    0.46    0.45
  20  -1  -3   -0.17    0.50
 -20   1   5   30.06    0.92
 -20   1   5   31.83    0.94
  20  -1  -5   33.33    1.00
  20  -1  -5   32.41    0.99
 -20   1   7   47.98    1.28
 -20   1   7   48.55    1.28
  20  -1  -7   47.11    1.27
  20  -1  -7   48.94    1.32
 -19   1 -20    6.67    0.54
 -19   1 -20    6.82    0.52
  19  -1  20    6.42    0.52
  19  -1  20    5.68    0.69
 -19   1 -18    2.66    0.52
 -19   1 -18    2.50    0.52
  19  -1  18    2.11    0.48
  19  -1  18    2.08    0.66
  19  -1  16   -0.55    0.61
  19  -1  16    0.23    0.48
  19  -1  14   10.67    1.25
 -19   1 -12   29.87    0.95
 -19   1 -12   28.51    0.90
  19  -1  12   30.00    1.04
  19  -1  12   28.50    0.89
 -19   1 -10    0.04    0.47
 -19   1 -10   -0.33    0.45
  19  -1  10    1.01    0.44
  19  -1  10    0.91    0.60
 -19   1  -8    1.07    0.52
 -19   1  -8    0.65    0.49
  19  -1   8    1.60    0.47
  19  -1   8    0.58    0.61
 -19   1  -6    5.03    0.52
 -19   1  -6    4.19    0.50
  19  -1   6    3.78    0.56
  19  -1   6    4.29    0.49
 -19   1  -4    7.50    0.57
 -19   1  -4    7.67    0.54
  19  -1   4    8.45    0.67
  19  -1   4    8.33    0.53
 -19   1  -2   28.95    0.88
 -19   1  -2   28.73    0.89
  19  -1   2   29.57    0.91
  19  -1   2   29.12    0.95
 -19   1   0   68.46    1.72
 -19   1   0   70.13    1.75
  19  -1   0   71.23    1.79
  19  -1   0   70.05    1.78
 -19   1   2   29.66    0.90
 -19   1   2   30.62    0.92
  19  -1  -2   29.07    0.92
  19  -1  -2   29.40    0.93
 -19   1   4    9.23    0.53
 -19   1   4    8.13    0.50
  19  -1  -4    8.22    0.54
  19  -1  -4    8.96    0.59
 -19   1   6    3.57    0.46
 -19   1   6    4.25    0.46
  19  -1  -6    3.88    0.50
  19  -1  -6    4.11    0.54
 -19   1  20    5.48    0.62
 -19   1  20    5.88    0.56
  19  -1 -20    6.67    0.65
  19  -1 -20    6.32    0.71
 -18   1 -21    0.61    0.45
 -18   1 -21    0.35    0.47
  18  -1  21    0.63    0.48
  18  -1  21    1.12    0.68
 -18   1 -19    0.62    0.47
 -18   1 -19    1.12    0.46
  18  -1  19    0.68    0.44
  18  -1  19    1.69    0.66
 -18   1 -17    3.20    0.48
 -18   1 -17    2.90    0.49
  18  -1  17    4.88    0.49
  18  -1  17    3.03    0.66
 -18   1 -15   -0.44    0.47
 -18   1 -15   -0.66    0.45
  18  -1  15    0.11    0.41
  18  -1  15   -0.10    0.63
 -18   1 -13    2.08    0.53
 -18   1 -13    2.18    0.48
  18  -1  13    2.70    0.64
  18  -1  13    2.31    0.49
 -18   1 -11    1.53    0.54
 -18   1 -11    0.88    0.48
  18  -1  11    1.21    0.49
  18  -1  11    1.75    0.65
 -18   1  -9    0.75    0.44
 -18   1  -9    0.14    0.50
  18  -1   9    0.60    0.56
  18  -1   9    0.46    0.40
 -18   1  -7    3.47    0.52
 -18   1  -7    4.82    0.48
  18  -1   7    4.03    0.58
  18  -1   7    3.59    0.46
 -18   1  -5   23.49    0.80
 -18   1  -5   23.21    0.77
  18  -1   5   23.62    0.86
  18  -1   5   23.98    0.81
 -18   1  -3   12.84    0.61
 -18   1  -3   11.80    0.61
  18  -1   3   11.55    0.60
  18  -1   3   10.26    0.62
 -18   1  -1    2.30    0.46
 -18   1  -1    2.51    0.45
  18  -1   1    1.56    0.46
  18  -1   1    2.10    0.47
 -18   1   1    3.09    0.44
 -18   1   1    3.82    0.46
  18  -1  -1    2.52    0.49
  18  -1  -1    2.32    0.44
 -18   1   3   11.11    0.56
 -18   1   3   10.70    0.57
  18  -1  -3   10.89    0.59
  18  -1  -3   10.71    0.57
 -18   1   5   24.43    0.78
 -18   1   5   22.52    0.74
  18  -1  -5   22.69    0.77
  18  -1  -5   21.98    0.78
 -18   1   7    4.03    0.45
 -18   1   7    4.26    0.46
  18  -1  -7    3.62    0.50
  18  -1  -7    3.45    0.48
 -18   1  17    3.84    0.49
 -18   1  17    3.27    0.53
  18  -1 -17    3.53    0.47
  18  -1 -17    4.79    0.62
 -18   1  19    0.22    0.55
 -18   1  19    0.35    0.49
  18  -1 -19    1.58    0.64
  18  -1 -19    0.67    0.50
 -18   1  21    0.72    0.52
 -18   1  21    0.47    0.56
  18  -1 -21    1.58    0.57
  18  -1 -21    1.81    0.65
 -18   1  23    5.20    0.62
 -18   1  23    5.18    0.57
  18  -1 -23    5.95    0.73
  18  -1 -23    5.70    0.65
 -17   1 -22    0.63    0.47
 -17   1 -22    2.33    0.49
  17  -1  22    1.15    0.48
  17  -1  22    1.47    0.72
 -17   1 -20    9.45    0.57
 -17   1 -20    9.29    0.61
  17  -1  20    9.11    0.55
  17  -1  20    8.14    0.73
 -17   1 -18    8.68    0.55
 -17   1 -18    8.48    0.58
  17  -1  18    8.20    0.51
  17  -1  18   10.38    0.73
 -17   1 -16   -0.23    0.46
 -17   1 -16    0.35    0.44
  17  -1  16    0.33    0.59
  17  -1  16    0.19    0.42
 -17   1 -14    1.03    0.49
 -17   1 -14    0.46    0.43
  17  -1  14    0.09    0.44
  17  -1  14    0.01    0.58
 -17   1 -12    2.81    0.48
 -17   1 -12    1.64    0.47
  17  -1  12    2.48    0.59
  17  -1  12    1.92    0.44
 -17   1 -10    0.21    0.45
 -17   1 -10   -0.27    0.52
  17  -1  10    0.64    0.56
  17  -1  10    0.17    0.38
 -17   1  -8    5.91    0.56
 -17   1  -8    5.37    0.49
  17  -1   8    6.16    0.61
  17  -1   8    6.29    0.50
 -17   1  -6    0.38    0.41
 -17   1  -6   -0.15    0.43
  17  -1   6   -0.11    0.41
  17  -1   6    0.68    0.47
 -17   1  -4   13.26    0.59
 -17   1  -4   14.08    0.63
  17  -1   4   13.82    0.61
  17  -1   4   13.22    0.65
 -17   1  -2    0.77    0.42
 -17   1  -2    1.28    0.40
  17  -1   2    0.30    0.44
  17  -1   2    1.21    0.40
 -17   1   0   52.34    1.35
 -17   1   0   51.46    1.35
  17  -1   0   51.21    1.34
  17  -1   0   50.02    1.34
 -17   1   2    0.97    0.40
 -17   1   2    0.70    0.39
  17  -1  -2    0.91    0.42
  17  -1  -2    0.74    0.44
 -17   1   4   13.64    0.59
 -17   1   4   14.23    0.57
  17  -1  -4   13.39    0.62
  17  -1  -4   12.72    0.58
 -17   1   6    0.01    0.40
 -17   1   6   -0.11    0.40
  17  -1  -6   -0.20    0.41
  17  -1  -6    0.35    0.46
 -17   1   8    5.82    0.47
 -17   1   8    5.23    0.44
  17  -1  -8    6.07    0.52
  17  -1  -8    5.63    0.48
 -17   1  14    0.47    0.43
 -17   1  14    0.02    0.50
 -17   1  16   -0.74    0.45
 -17   1  16    0.04    0.47
  17  -1 -16   -0.08    0.48
  17  -1 -16   -0.48    0.58
 -17   1  18   10.47    0.64
 -17   1  18    8.69    0.53
  17  -1 -18    8.44    0.56
  17  -1 -18    8.83    0.66
 -17   1  20   10.04    0.57
 -17   1  20    9.25    0.61
  17  -1 -20    7.89    0.58
  17  -1 -20    9.10    0.72
 -17   1  22    1.47    0.53
 -17   1  22    1.22    0.54
  17  -1 -22    1.56    0.62
  17  -1 -22    1.63    0.55
 -17   1  24    7.54    0.68
 -17   1  24    7.39    0.57
  17  -1 -24    4.96    0.69
  17  -1 -24    7.22    0.66
  17  -1 -26    2.98    0.70
  17  -1 -26    2.21    0.71
 -16   1 -23    0.74    0.44
 -16   1 -23    0.58    0.47
  16  -1  23   -0.13    0.64
  16  -1  23    0.72    0.45
 -16   1 -21    0.12    0.45
 -16   1 -21    0.14    0.51
  16  -1  21    1.05    0.63
  16  -1  21    0.07    0.45
 -16   1 -19    2.09    0.53
 -16   1 -19    1.49    0.45
  16  -1  19    1.71    0.46
  16  -1  19    0.68    0.60
 -16   1 -17    1.45    0.50
 -16   1 -17    0.97    0.46
  16  -1  17   -0.25    0.43
  16  -1  17    0.35    0.63
 -16   1 -15    1.28    0.49
 -16   1 -15    0.77    0.46
  16  -1  15    0.32    0.46
  16  -1  15    1.11    0.58
 -16   1 -13   -0.07    0.47
 -16   1 -13    0.06    0.43
  16  -1  13    0.16    0.45
  16  -1  13    0.46    0.54
 -16   1 -11    0.51    0.44
 -16   1 -11    1.52    0.49
  16  -1  11    0.54    0.43
  16  -1  11    1.91    0.57
 -16   1  -9    8.16    0.54
 -16   1  -9    8.96    0.60
  16  -1   9    8.97    0.53
  16  -1   9   10.01    0.63
 -16   1  -7   35.97    1.03
 -16   1  -7   36.11    1.07
  16  -1   7   33.59    1.00
  16  -1   7   35.13    1.08
 -16   1  -5   11.43    0.57
 -16   1  -5   10.77    0.54
  16  -1   5   10.14    0.55
  16  -1   5   11.67    0.61
 -16   1  -3    4.31    0.45
 -16   1  -3    5.65    0.45
  16  -1   3    3.10    0.46
  16  -1   3    3.72    0.47
 -16   1  -1    4.40    0.46
 -16   1  -1    3.96    0.40
 -16   1   1    4.76    0.42
 -16   1   1    4.83    0.46
  16  -1  -1    4.48    0.46
  16  -1  -1    5.31    0.45
 -16   1   3    3.81    0.44
 -16   1   3    3.97    0.39
  16  -1  -3    3.66    0.43
  16  -1  -3    4.66    0.46
 -16   1   5   11.24    0.51
 -16   1   5   11.48    0.55
  16  -1  -5   11.02    0.55
  16  -1  -5   11.20    0.57
 -16   1   7   35.50    0.98
 -16   1   7   34.70    0.98
  16  -1  -7   36.01    1.00
  16  -1  -7   36.07    1.06
 -16   1  13    0.05    0.42
 -16   1  13   -0.11    0.40
  16  -1 -13    0.42    0.50
  16  -1 -13    0.42    0.44
 -16   1  15    0.75    0.42
 -16   1  15    0.49    0.44
  16  -1 -15    0.35    0.45
  16  -1 -15    1.06    0.56
 -16   1  17    0.27    0.47
 -16   1  17    0.42    0.44
  16  -1 -17    0.35    0.59
  16  -1 -17    1.27    0.49
 -16   1  19    1.51    0.44
 -16   1  19    1.28    0.52
  16  -1 -19    1.94    0.49
  16  -1 -19    1.46    0.59
 -16   1  21    1.22    0.44
 -16   1  21    1.36    0.54
  16  -1 -21    0.33    0.50
  16  -1 -21    1.61    0.60
 -16   1  23    1.57    0.54
 -16   1  23    0.68    0.48
  16  -1 -23    0.50    0.64
  16  -1 -23    0.50    0.51
 -16   1  27    1.79    0.55
 -16   1  27    2.02    0.66
  16  -1 -27    2.34    0.62
  16  -1 -27    1.72    0.67
 -15   1 -26    0.33    0.51
  15  -1  26    0.63    0.48
 -15   1 -24   10.67    0.58
 -15   1 -24   11.23    0.62
  15  -1  24   10.75    0.74
  15  -1  24   11.61    0.58
 -15   1 -22    4.12    0.48
 -15   1 -22    4.66    0.55
  15  -1  22    4.06    0.68
  15  -1  22    3.80    0.47
 -15   1 -20   17.25    0.68
 -15   1 -20   18.61    0.75
  15  -1  20   18.35    0.86
  15  -1  20   19.43    0.72
  15  -1  18   12.45    0.61
  15  -1  18   13.44    0.79
 -15   1 -16   16.70    0.73
 -15   1 -16   15.07    0.64
  15  -1  16   16.04    0.80
  15  -1  16   14.68    0.67
 -15   1 -14   12.03    0.65
 -15   1 -14   13.12    0.61
  15  -1  14   11.65    0.63
  15  -1  14   11.94    0.72
 -15   1 -12   -0.14    0.48
 -15   1 -12    0.28    0.44
  15  -1  12   -0.34    0.45
  15  -1  12    0.31    0.54
 -15   1 -10   12.17    0.59
 -15   1 -10   11.96    0.62
  15  -1  10   10.97    0.64
  15  -1  10   11.63    0.62
 -15   1  -8    0.84    0.44
 -15   1  -8    1.33    0.42
  15  -1   8    1.06    0.46
  15  -1   8    1.82    0.50
 -15   1  -6    0.80    0.40
 -15   1  -6    0.14    0.45
  15  -1   6    0.47    0.46
  15  -1   6    0.80    0.43
 -15   1  -4    0.29    0.37
 -15   1  -4    0.43    0.40
  15  -1   4    1.06    0.43
  15  -1   4    0.35    0.38
 -15   1  -2    1.10    0.43
 -15   1  -2    1.64    0.41
  15  -1   2    0.82    0.43
  15  -1   2    1.17    0.41
 -15   1   0  102.00    2.43
 -15   1   0  103.50    2.48
  15  -1   0  104.40    2.51
  15  -1   0  103.30    2.49
 -15   1   2    1.17    0.39
 -15   1   2    1.20    0.38
  15  -1  -2    1.20    0.39
  15  -1  -2    0.86    0.41
 -15   1   4    0.00    0.34
 -15   1   4    0.48    0.38
  15  -1  -4    0.59    0.39
  15  -1  -4    0.39    0.42
 -15   1   6    0.07    0.35
 -15   1   6    0.50    0.37
  15  -1  -6    0.44    0.43
  15  -1  -6    0.43    0.38
 -15   1   8    1.55    0.38
 -15   1   8    1.68    0.36
  15  -1  -8    1.89    0.47
  15  -1  -8    1.35    0.38
 -15   1  12   -0.90    0.40
 -15   1  12    0.00    0.40
  15  -1 -12   -0.62    0.47
  15  -1 -12    0.37    0.40
 -15   1  14   12.48    0.55
 -15   1  14   12.41    0.59
  15  -1 -14   12.25    0.65
  15  -1 -14   10.76    0.56
 -15   1  16   15.31    0.61
 -15   1  16   14.03    0.61
  15  -1 -16   15.23    0.71
  15  -1 -16   15.42    0.63
  15  -1 -18   12.34    0.61
  15  -1 -18   11.54    0.67
 -15   1  20   18.49    0.74
 -15   1  20   19.38    0.70
  15  -1 -20   18.29    0.70
  15  -1 -20   16.40    0.79
 -15   1  22    3.44    0.59
 -15   1  22    3.88    0.48
  15  -1 -22    3.12    0.58
  15  -1 -22    3.98    0.52
 -15   1  24   10.93    0.70
 -15   1  24   10.40    0.58
  15  -1 -24   10.59    0.63
  15  -1 -24   11.21    0.70
 -15   1  26    1.31    0.61
 -15   1  26   -0.28    0.51
  15  -1 -26    0.30    0.57
  15  -1 -26    0.35    0.65
 -15   1  28    7.23    0.70
 -15   1  28    6.00    0.56
  15  -1 -28    7.11    0.65
  15  -1 -28    5.44    0.71
 -14   1 -27    1.04    0.52
  14  -1  27    2.73    0.51
 -14   1 -25    0.95    0.51
 -14   1 -25    0.87    0.44
  14  -1  25    0.92    0.45
  14  -1  25    1.96    0.65
 -14   1 -23    3.26    0.53
 -14   1 -23    2.94    0.48
  14  -1  23    3.08    0.64
  14  -1  23    3.31    0.46
 -14   1 -21   18.84    0.71
 -14   1 -21   19.27    0.79
  14  -1  21   18.95    0.90
  14  -1  21   18.45    0.71
 -14   1 -19   -0.18    0.50
 -14   1 -19    0.32    0.46
  14  -1  19    1.53    0.46
  14  -1  19   -0.35    0.63
 -14   1 -17    0.12    0.45
 -14   1 -17    0.24    0.48
  14  -1  17   -0.52    0.46
  14  -1  17    0.10    0.57
 -14   1 -15    0.40    0.43
 -14   1 -15   -0.45    0.48
  14  -1  15    0.15    0.46
  14  -1  15   -0.44    0.54
 -14   1 -13    3.89    0.51
 -14   1 -13    3.21    0.45
  14  -1  13    3.27    0.48
  14  -1  13    3.18    0.55
 -14   1 -11    4.33    0.50
 -14   1 -11    4.98    0.52
  14  -1  11    4.86    0.48
  14  -1  11    4.14    0.54
 -14   1  -9    7.72    0.52
 -14   1  -9    8.25    0.56
  14  -1   9    7.14    0.51
  14  -1   9    8.29    0.59
 -14   1  -7    6.20    0.48
 -14   1  -7    6.06    0.47
  14  -1   7    6.50    0.49
  14  -1   7    5.78    0.52
 -14   1  -5    1.22    0.37
 -14   1  -5    0.78    0.41
  14  -1   5    0.60    0.42
  14  -1   5   -0.33    0.37
 -14   1  -3   36.35    1.01
 -14   1  -3   35.62    1.02
  14  -1   3   36.08    1.03
  14  -1   3   35.32    1.02
 -14   1  -1    8.99    0.48
 -14   1  -1    8.33    0.50
  14  -1   1   10.10    0.53
  14  -1   1    9.37    0.49
 -14   1   1    9.64    0.49
 -14   1   1    9.37    0.49
  14  -1  -1    8.79    0.51
  14  -1  -1    9.35    0.47
 -14   1   3   35.73    0.97
 -14   1   3   35.09    0.98
  14  -1  -3   34.54    0.96
  14  -1  -3   36.42    1.03
 -14   1   5    0.23    0.34
 -14   1   5    0.09    0.36
  14  -1  -5   -0.15    0.36
  14  -1  -5    0.02    0.38
 -14   1   7    6.29    0.40
 -14   1   7    6.65    0.43
  14  -1  -7    6.02    0.41
  14  -1  -7    7.41    0.51
 -14   1   9   10.21    0.58
 -14   1   9   10.93    0.52
 -14   1  11    5.77    0.44
 -14   1  11    4.93    0.44
  14  -1 -11    4.81    0.52
  14  -1 -11    5.10    0.44
 -14   1  13    4.05    0.40
 -14   1  13    3.47    0.41
  14  -1 -13    3.24    0.41
  14  -1 -13    3.03    0.52
 -14   1  15   -0.24    0.41
 -14   1  15   -0.09    0.41
  14  -1 -15    0.64    0.48
  14  -1 -15   -0.09    0.42
 -14   1  17   -1.03    0.44
 -14   1  17    0.46    0.40
  14  -1 -17    0.06    0.41
  14  -1 -17    0.20    0.49
 -14   1  19   -0.31    0.42
 -14   1  19   -0.06    0.49
  14  -1 -19   -0.07    0.54
  14  -1 -19   -0.74    0.45
 -14   1  21   19.51    0.75
 -14   1  21   18.62    0.67
  14  -1 -21   18.92    0.72
  14  -1 -21   18.34    0.81
 -14   1  23    3.31    0.51
 -14   1  23    4.58    0.60
  14  -1 -23    4.00    0.54
  14  -1 -23    2.90    0.64
 -14   1  25    0.88    0.57
 -14   1  25    2.07    0.46
  14  -1 -25    0.62    0.50
  14  -1 -25    0.76    0.57
 -14   1  27    1.88    0.52
 -14   1  27    2.79    0.67
  14  -1 -27    2.17    0.59
  14  -1 -27    1.81    0.65
 -14   1  29   -0.61    0.53
 -14   1  29    0.04    0.64
  14  -1 -29   -0.91    0.65
  14  -1 -29    1.20    0.62
 -14   1  31    0.99    0.63
 -13   1 -26    3.92    0.53
 -13   1 -26    3.59    0.48
  13  -1  26    4.07    0.46
  13  -1  26    4.97    0.70
 -13   1 -24   10.18    0.57
 -13   1 -24   11.68    0.64
  13  -1  24   10.04    0.76
  13  -1  24   11.49    0.58
 -13   1 -22    6.26    0.54
 -13   1 -22    5.87    0.58
  13  -1  22    6.46    0.67
  13  -1  22    6.55    0.52
 -13   1 -20    4.99    0.48
 -13   1 -20    6.19    0.59
  13  -1  20    5.15    0.55
  13  -1  20    5.97    0.66
  13  -1  18   27.93    1.00
  13  -1  18   26.80    0.88
 -13   1 -16   18.08    0.70
 -13   1 -16   17.61    0.74
  13  -1  16   17.60    0.81
  13  -1  16   16.86    0.70
 -13   1 -14   11.35    0.57
 -13   1 -14    9.81    0.60
  13  -1  14   10.17    0.65
  13  -1  14   10.37    0.59
 -13   1 -12   33.03    1.01
 -13   1 -12   32.84    1.02
  13  -1  12   32.71    1.04
  13  -1  12   32.93    1.01
 -13   1 -10   10.30    0.58
 -13   1 -10   10.33    0.55
  13  -1  10    9.89    0.56
  13  -1  10   10.63    0.62
 -13   1  -8   62.95    1.60
 -13   1  -8   62.09    1.61
  13  -1   8   61.54    1.59
  13  -1   8   61.65    1.61
 -13   1  -6   19.97    0.73
 -13   1  -6   19.91    0.69
  13  -1   6   18.52    0.70
  13  -1   6   18.33    0.68
 -13   1  -4    0.93    0.41
 -13   1  -4    1.84    0.37
  13  -1   4    1.64    0.41
  13  -1   4    1.63    0.39
 -13   1  -2    2.56    0.37
 -13   1  -2    2.11    0.35
  13  -1   2    2.37    0.38
  13  -1   2    3.34    0.39
 -13   1   0  118.60    2.79
 -13   1   0  110.80    2.63
  13  -1   0  116.70    2.76
  13  -1   0  118.10    2.78
 -13   1   2    2.49    0.38
 -13   1   2    2.61    0.36
  13  -1  -2    2.83    0.35
  13  -1  -2    3.29    0.37
 -13   1   4    1.16    0.34
 -13   1   4    0.87    0.31
  13  -1  -4    1.15    0.36
  13  -1  -4    0.84    0.32
 -13   1   6   18.82    0.61
 -13   1   6   19.58    0.65
  13  -1  -6   18.55    0.61
  13  -1  -6   19.00    0.68
 -13   1   8   64.11    1.60
 -13   1   8   64.91    1.60
  13  -1  -8   61.96    1.60
  13  -1  -8   62.72    1.55
 -13   1  10   10.99    0.48
 -13   1  10   10.78    0.51
  13  -1 -10   11.05    0.50
  13  -1 -10   11.77    0.61
 -13   1  12   33.64    0.95
 -13   1  12   31.42    0.90
  13  -1 -12   31.77    0.91
  13  -1 -12   31.44    0.98
 -13   1  14   10.93    0.53
 -13   1  14   11.86    0.54
  13  -1 -14   11.70    0.54
  13  -1 -14   11.55    0.64
 -13   1  16   18.62    0.67
 -13   1  16   16.75    0.64
  13  -1 -16   17.15    0.64
  13  -1 -16   18.68    0.78
 -13   1  18   29.24    0.90
 -13   1  18   28.49    0.89
  13  -1 -18   27.39    0.86
  13  -1 -18   30.70    1.01
 -13   1  20    4.20    0.48
 -13   1  20    5.24    0.52
  13  -1 -20    3.98    0.48
  13  -1 -20    4.13    0.60
 -13   1  22    6.05    0.50
 -13   1  22    6.51    0.55
  13  -1 -22    6.61    0.54
  13  -1 -22    7.36    0.63
 -13   1  24    9.72    0.60
 -13   1  24    9.97    0.67
  13  -1 -24    9.56    0.60
  13  -1 -24   11.72    0.76
 -13   1  26    4.34    0.53
 -13   1  26    4.64    0.66
  13  -1 -26    4.36    0.58
  13  -1 -26    5.27    0.66
 -13   1  28    0.34    0.51
 -13   1  28    0.53    0.57
  13  -1 -28   -0.04    0.57
  13  -1 -28    0.89    0.59
 -13   1  30    0.56    0.55
 -13   1  30    0.66    0.59
  13  -1 -30    0.15    0.57
  13  -1 -30    1.45    0.67
 -13   1  32    2.74    0.66
 -13   1  32    1.93    0.68
 -12   1 -27    6.10    0.55
 -12   1 -27    5.32    0.50
  12  -1  27    6.42    0.49
  12  -1  27    4.83    0.72
 -12   1 -25    1.27    0.45
 -12   1 -25    1.26    0.52
  12  -1  25    0.89    0.44
  12  -1  25    1.18    0.66
 -12   1 -23    6.79    0.53
 -12   1 -23    6.58    0.58
  12  -1  23    6.36    0.53
  12  -1  23    7.13    0.70
 -12   1 -21   19.25    0.73
 -12   1 -21   18.64    0.75
  12  -1  21   19.07    0.75
  12  -1  21   18.38    0.84
 -12   1 -19   32.50    0.99
 -12   1 -19   33.48    1.06
  12  -1  19   32.43    1.13
  12  -1  19   32.03    1.01
 -12   1 -17   15.23    0.70
 -12   1 -17   14.94    0.64
  12  -1  17   14.76    0.78
  12  -1  17   15.48    0.68
 -12   1 -15   44.30    1.22
 -12   1 -15   46.21    1.29
  12  -1  15   42.43    1.21
  12  -1  15   43.73    1.27
 -12   1 -13   56.07    1.49
 -12   1 -13   58.08    1.55
  12  -1  13   55.99    1.52
  12  -1  13   54.72    1.47
 -12   1 -11    8.53    0.51
 -12   1 -11    7.85    0.55
  12  -1  11    7.76    0.53
  12  -1  11    7.53    0.56
 -12   1  -9    1.98    0.42
 -12   1  -9    2.80    0.43
  12  -1   9    2.42    0.48
  12  -1   9    2.21    0.41
 -12   1  -7   61.35    1.56
 -12   1  -7   58.64    1.52
  12  -1   7   57.72    1.50
  12  -1   7   59.88    1.55
 -12   1  -5  106.00    2.52
 -12   1  -5  103.80    2.49
  12  -1   5  108.10    2.59
  12  -1   5  105.20    2.52
 -12   1  -3   79.13    1.93
 -12   1  -3   76.19    1.87
  12  -1   3   75.13    1.85
  12  -1   3   78.76    1.92
 -12   1  -1  104.20    2.47
 -12   1  -1  101.40    2.42
  12  -1   1  105.40    2.50
  12  -1   1  103.90    2.48
 -12   1   1  102.00    2.42
 -12   1   1  102.70    2.45
  12  -1  -1  105.20    2.51
  12  -1  -1  107.10    2.53
 -12   1   3   75.88    1.83
 -12   1   3   73.36    1.79
  12  -1  -3   77.14    1.86
  12  -1  -3   75.82    1.85
 -12   1   5  101.80    2.40
 -12   1   5  102.90    2.44
  12  -1  -5  102.70    2.46
  12  -1  -5  103.50    2.44
 -12   1   7   58.94    1.47
 -12   1   7   58.27    1.45
  12  -1  -7   60.05    1.48
  12  -1  -7   58.53    1.49
 -12   1   9    2.31    0.36
 -12   1   9    2.42    0.36
  12  -1  -9    2.37    0.35
  12  -1  -9    2.38    0.42
 -12   1  11    8.11    0.45
 -12   1  11    8.16    0.45
  12  -1 -11    8.22    0.54
  12  -1 -11    8.12    0.45
 -12   1  13   56.47    1.44
 -12   1  13   55.94    1.42
  12  -1 -13   58.14    1.55
  12  -1 -13   56.50    1.43
 -12   1  15   46.36    1.23
 -12   1  15   46.34    1.23
  12  -1 -15   45.09    1.27
  12  -1 -15   46.43    1.23
 -12   1  17   14.61    0.59
 -12   1  17   14.42    0.62
  12  -1 -17   15.45    0.71
  12  -1 -17   15.07    0.62
 -12   1  19   32.00    0.96
 -12   1  19   32.73    0.99
  12  -1 -19   34.06    1.09
  12  -1 -19   32.37    0.96
 -12   1  21   16.22    0.72
 -12   1  21   16.48    0.65
  12  -1 -21   17.20    0.70
  12  -1 -21   17.77    0.77
 -12   1  23    6.51    0.52
 -12   1  23    7.66    0.59
  12  -1 -23    6.14    0.55
  12  -1 -23    7.13    0.65
 -12   1  25    2.31    0.49
 -12   1  25    2.62    0.59
  12  -1 -25    1.73    0.59
  12  -1 -25    1.63    0.53
 -12   1  27    6.13    0.53
 -12   1  27    5.30    0.64
  12  -1 -27    4.85    0.63
  12  -1 -27    6.74    0.58
 -12   1  29   21.30    0.77
 -12   1  29   23.08    0.87
  12  -1 -29   21.91    0.81
  12  -1 -29   23.19    0.89
 -12   1  31   -0.03    0.59
 -12   1  31   -0.37    0.54
 -12   1  33    0.68    0.68
 -12   1  33    0.17    0.65
 -11   1 -28   14.41    0.62
 -11   1 -28   15.94    0.67
  11  -1  28   16.76    0.61
  11  -1  28   14.80    0.84
 -11   1 -26    5.23    0.58
 -11   1 -26    4.01    0.48
  11  -1  26    3.02    0.49
  11  -1  26    4.10    0.68
 -11   1 -24   49.45    1.32
 -11   1 -24   46.58    1.30
  11  -1  24   47.13    1.28
  11  -1  24   47.12    1.43
 -11   1 -22    0.28    0.43
 -11   1 -22    0.17    0.46
  11  -1  22    0.76    0.46
  11  -1  22    0.20    0.58
 -11   1 -20  162.70    3.85
 -11   1 -20  164.50    3.85
  11  -1  20  174.50    4.10
  11  -1  20  171.60    4.09
 -11   1 -18   34.28    1.02
 -11   1 -18   38.11    1.14
  11  -1  18   36.33    1.08
  11  -1  18   36.14    1.17
 -11   1 -16   17.91    0.71
 -11   1 -16   18.37    0.75
  11  -1  16   18.59    0.72
  11  -1  16   16.57    0.79
 -11   1 -14    0.69    0.43
 -11   1 -14    0.17    0.45
  11  -1  14    0.83    0.43
  11  -1  14    0.56    0.48
 -11   1 -12  197.40    4.57
 -11   1 -12  194.70    4.55
  11  -1  12  197.00    4.57
  11  -1  12  200.50    4.67
 -11   1 -10   11.06    0.57
 -11   1 -10   11.53    0.58
  11  -1  10   12.14    0.59
  11  -1  10   11.49    0.60
 -11   1  -8  141.50    3.32
 -11   1  -8  141.90    3.34
  11  -1   8  144.80    3.40
  11  -1   8  143.40    3.38
 -11   1  -6   63.61    1.59
 -11   1  -6   61.84    1.58
  11  -1   6   63.09    1.60
  11  -1   6   61.04    1.56
 -11   1  -4   50.11    1.29
 -11   1  -4   46.28    1.23
  11  -1   4   47.45    1.24
  11  -1   4   45.25    1.20
 -11   1  -2   26.89    0.79
 -11   1  -2   26.90    0.82
  11  -1   2   27.94    0.83
  11  -1   2   28.38    0.83
 -11   1   0  272.20    6.19
 -11   1   0  261.10    5.96
  11  -1   0  267.60    6.10
  11  -1   0  278.00    6.34
 -11   1   2   26.69    0.76
 -11   1   2   26.95    0.77
  11  -1  -2   27.74    0.78
  11  -1  -2   26.90    0.78
 -11   1   4   48.34    1.21
 -11   1   4   44.64    1.14
  11  -1  -4   48.00    1.20
  11  -1  -4   46.45    1.21
 -11   1   6   64.04    1.57
 -11   1   6   61.34    1.50
  11  -1  -6   61.89    1.55
  11  -1  -6   60.68    1.48
 -11   1   8  147.10    3.41
 -11   1   8  158.40    3.68
  11  -1  -8  148.40    3.48
  11  -1  -8  147.80    3.42
 -11   1  10   12.90    0.52
 -11   1  10   11.74    0.50
  11  -1 -10   11.37    0.49
  11  -1 -10   11.05    0.56
 -11   1  12  205.20    4.72
 -11   1  12  204.10    4.69
  11  -1 -12  203.40    4.74
  11  -1 -12  206.00    4.72
 -11   1  14   -0.01    0.36
 -11   1  14    0.33    0.39
  11  -1 -14    0.15    0.37
  11  -1 -14    0.47    0.45
 -11   1  16   18.28    0.67
 -11   1  16   17.44    0.65
  11  -1 -16   18.01    0.76
  11  -1 -16   18.14    0.65
 -11   1  18   37.81    1.07
 -11   1  18   35.63    1.03
  11  -1 -18   39.41    1.10
  11  -1 -18   38.20    1.17
 -11   1  20  176.10    4.09
 -11   1  20  177.30    4.14
  11  -1 -20  174.20    4.10
  11  -1 -20  171.10    3.98
 -11   1  22    0.57    0.46
 -11   1  22    0.35    0.49
  11  -1 -22    0.83    0.48
  11  -1 -22    0.48    0.57
 -11   1  24   49.71    1.34
 -11   1  24   49.00    1.37
  11  -1 -24   48.80    1.40
  11  -1 -24   52.02    1.40
 -11   1  26    4.28    0.52
 -11   1  26    4.48    0.61
  11  -1 -26    5.10    0.54
  11  -1 -26    5.04    0.60
 -11   1  28   18.79    0.74
 -11   1  28   17.12    0.83
  11  -1 -28   15.27    0.69
  11  -1 -28   16.15    0.81
 -11   1  30    3.96    0.55
 -11   1  30    3.97    0.65
 -11   1  32   19.88    0.84
 -11   1  32   19.22    0.73
 -11   1  34    4.40    0.71
 -11   1  34    3.71    0.61
 -10   1 -29    1.27    0.42
 -10   1 -29    1.04    0.45
  10  -1  29    0.80    0.42
  10  -1  29    0.48    0.65
 -10   1 -27    4.42    0.47
 -10   1 -27    4.89    0.57
  10  -1  27    5.88    0.69
  10  -1  27    4.77    0.48
 -10   1 -25   12.25    0.67
 -10   1 -25   12.77    0.63
  10  -1  25   12.64    0.63
  10  -1  25   11.31    0.76
 -10   1 -23   30.49    0.99
 -10   1 -23   30.72    0.95
  10  -1  23   32.07    0.99
  10  -1  23   31.99    1.11
 -10   1 -21    3.22    0.55
 -10   1 -21    2.91    0.45
  10  -1  21    4.33    0.62
  10  -1  21    3.71    0.50
 -10   1 -19    2.02    0.45
 -10   1 -19    2.28    0.49
  10  -1  19    2.13    0.65
  10  -1  19    2.27    0.47
 -10   1 -17    4.84    0.48
 -10   1 -17    4.11    0.53
  10  -1  17    4.28    0.50
  10  -1  17    3.97    0.57
 -10   1 -15   30.69    0.94
 -10   1 -15   30.87    0.97
  10  -1  15   31.25    1.02
  10  -1  15   30.90    0.97
 -10   1 -13    3.61    0.50
 -10   1 -13    5.12    0.46
  10  -1  13    3.74    0.55
  10  -1  13    4.91    0.48
 -10   1 -11   31.46    0.93
 -10   1 -11   32.24    0.99
  10  -1  11   30.64    0.95
  10  -1  11   30.83    0.95
 -10   1  -9   54.01    1.42
 -10   1  -9   53.88    1.40
  10  -1   9   54.96    1.45
  10  -1   9   56.11    1.46
 -10   1  -7   86.16    2.11
 -10   1  -7   89.26    2.15
  10  -1   7   87.12    2.14
  10  -1   7   89.31    2.17
 -10   1  -5    1.40    0.35
 -10   1  -5    1.40    0.38
  10  -1   5    1.56    0.38
  10  -1   5    0.91    0.37
 -10   1  -3   88.77    2.12
 -10   1  -3   88.19    2.12
  10  -1   3   89.22    2.14
  10  -1   3   89.20    2.14
 -10   1  -1  139.70    3.24
 -10   1  -1  137.80    3.20
  10  -1   1  137.50    3.20
  10  -1   1  135.00    3.15
 -10   1   1  132.90    3.09
 -10   1   1  137.50    3.18
  10  -1  -1  128.30    3.00
  10  -1  -1  134.50    3.13
 -10   1   3   84.98    2.01
 -10   1   3   88.72    2.10
  10  -1  -3   86.72    2.06
  10  -1  -3   88.06    2.10
 -10   1   5    1.57    0.30
 -10   1   5    2.08    0.30
  10  -1  -5    1.44    0.29
  10  -1  -5    1.72    0.33
 -10   1   7   88.60    2.10
 -10   1   7   87.45    2.07
  10  -1  -7   84.81    2.00
  10  -1  -7   84.77    2.05
 -10   1   9   54.53    1.35
 -10   1   9   51.89    1.30
  10  -1  -9   54.82    1.41
  10  -1  -9   54.95    1.36
 -10   1  11   33.14    0.92
 -10   1  11   33.51    0.92
  10  -1 -11   32.35    0.89
  10  -1 -11   33.63    0.99
 -10   1  13    3.91    0.41
 -10   1  13    4.75    0.40
  10  -1 -13    3.37    0.52
  10  -1 -13    3.82    0.37
 -10   1  15   31.45    0.94
 -10   1  15   34.06    0.97
  10  -1 -15   32.09    1.01
  10  -1 -15   32.20    0.92
 -10   1  17    5.16    0.48
 -10   1  17    4.82    0.47
  10  -1 -17    5.17    0.46
  10  -1 -17    4.08    0.56
 -10   1  19    2.19    0.45
 -10   1  19    0.94    0.47
  10  -1 -19    1.10    0.58
  10  -1 -19    2.01    0.43
 -10   1  21    3.70    0.54
 -10   1  21    3.78    0.45
  10  -1 -21    4.23    0.57
  10  -1 -21    4.38    0.49
 -10   1  23   31.79    1.04
 -10   1  23   32.28    0.96
  10  -1 -23   31.15    0.97
  10  -1 -23   32.58    1.06
 -10   1  25   14.14    0.64
 -10   1  25   14.11    0.72
 -10   1  27    5.88    0.64
 -10   1  27    5.81    0.55
  10  -1 -27    5.05    0.62
  10  -1 -27    6.02    0.55
 -10   1  29    0.61    0.64
 -10   1  29    0.67    0.48
 -10   1  31    5.57    0.53
 -10   1  31    5.60    0.70
 -10   1  33    3.38    0.70
 -10   1  33    3.52    0.52
 -10   1  35    3.00    0.62
  -9   1 -30    0.96    0.43
  -9   1 -30    0.99    0.46
   9  -1  30    1.55    0.39
   9  -1  30    1.30    0.68
  -9   1 -28   27.68    0.84
  -9   1 -28   28.97    0.95
   9  -1  28   26.78    0.82
   9  -1  28   28.51    1.05
  -9   1 -26    1.99    0.54
  -9   1 -26    2.46    0.45
   9  -1  26    1.54    0.47
   9  -1  26    2.49    0.66
  -9   1 -24   -0.44    0.41
  -9   1 -24   -0.51    0.52
   9  -1  24    0.26    0.61
   9  -1  24    0.59    0.47
  -9   1 -22   16.17    0.67
  -9   1 -22   15.43    0.73
   9  -1  22   16.99    0.82
   9  -1  22   15.18    0.67
  -9   1 -20   72.60    1.83
  -9   1 -20   69.10    1.81
   9  -1  20   71.83    1.93
   9  -1  20   72.27    1.82
  -9   1 -18    1.11    0.43
  -9   1 -18    0.92    0.48
   9  -1  18   -0.02    0.54
   9  -1  18   -0.28    0.45
  -9   1 -16    1.91    0.42
  -9   1 -16    1.65    0.49
   9  -1  16    1.31    0.53
   9  -1  16    1.71    0.46
  -9   1 -14   28.01    0.86
  -9   1 -14   28.18    0.94
   9  -1  14   25.83    0.86
   9  -1  14   28.47    0.96
  -9   1 -12    5.62    0.45
  -9   1 -12    7.10    0.51
   9  -1  12    7.19    0.56
   9  -1  12    6.59    0.48
  -9   1 -10   60.46    1.53
  -9   1 -10   63.14    1.63
   9  -1  10   63.42    1.62
   9  -1  10   61.39    1.60
  -9   1  -8    6.49    0.44
  -9   1  -8    6.11    0.45
   9  -1   8    6.46    0.49
   9  -1   8    5.89    0.44
  -9   1  -6  185.10    4.27
  -9   1  -6  185.10    4.28
   9  -1   6  182.70    4.24
   9  -1   6  185.50    4.29
  -9   1  -4  103.60    2.45
  -9   1  -4  102.10    2.42
   9  -1   4  102.90    2.46
   9  -1   4  103.00    2.45
  -9   1  -2    0.74    0.29
  -9   1  -2    0.65    0.33
   9  -1   2    0.24    0.32
   9  -1   2    0.47    0.30
  -9   1   0    1.36    0.30
  -9   1   0    1.25    0.30
   9  -1   0    1.56    0.34
   9  -1   0    1.53    0.31
  -9   1   2    1.21    0.27
  -9   1   2    0.87    0.30
   9  -1  -2    1.18    0.30
   9  -1  -2    0.89    0.29
   9  -1  -4  103.30    2.43
   9  -1  -4  101.50    2.40
  -9   1   6  183.90    4.21
  -9   1   6  182.30    4.17
   9  -1  -6  186.00    4.29
   9  -1  -6  181.30    4.16
  -9   1   8    6.69    0.36
  -9   1   8    6.64    0.36
   9  -1  -8    6.26    0.36
   9  -1  -8    7.34    0.44
  -9   1  10   64.28    1.58
  -9   1  10   62.49    1.53
   9  -1 -10   61.50    1.57
   9  -1 -10   63.41    1.53
  -9   1  12    7.43    0.43
  -9   1  12    5.97    0.43
   9  -1 -12    5.57    0.49
   9  -1 -12    6.35    0.40
  -9   1  14   26.93    0.81
  -9   1  14   27.93    0.86
   9  -1 -14   26.31    0.79
   9  -1 -14   27.54    0.92
  -9   1  16    2.46    0.38
  -9   1  16    1.78    0.46
   9  -1 -16    1.31    0.40
   9  -1 -16    0.68    0.48
  -9   1  18    0.03    0.37
  -9   1  18   -0.55    0.43
   9  -1 -18    0.65    0.40
   9  -1 -18    0.85    0.51
  -9   1  20   73.11    1.82
  -9   1  20   72.66    1.85
   9  -1 -20   68.13    1.71
   9  -1 -20   72.59    1.91
  -9   1  22   14.52    0.63
  -9   1  22   15.90    0.75
   9  -1 -22   14.67    0.73
   9  -1 -22   15.24    0.67
  -9   1  24    0.10    0.44
  -9   1  24    0.10    0.57
   9  -1 -24   -0.16    0.55
   9  -1 -24    0.33    0.51
  -9   1  26    1.89    0.48
  -9   1  26    1.10    0.58
   9  -1 -26    2.79    0.61
   9  -1 -26    2.47    0.50
  -9   1  28   29.88    1.04
  -9   1  28   30.31    0.94
   9  -1 -28   30.63    1.04
   9  -1 -28   31.07    0.97
  -9   1  30    1.17    0.47
  -9   1  30    0.19    0.65
  -9   1  32    4.71    0.70
  -9   1  32    3.12    0.50
  -9   1  34    0.07    0.75
  -9   1  34    0.79    0.47
  -8   1 -31    8.43    0.61
   8  -1  31    7.61    0.72
   8  -1  31    9.43    0.55
  -8   1 -29    0.92    0.51
  -8   1 -29   -0.11    0.45
   8  -1  29    1.63    0.67
  -8   1 -27    1.80    0.53
  -8   1 -27    0.82    0.39
   8  -1  27    1.40    0.64
   8  -1  27    0.94    0.44
  -8   1 -25    7.44    0.53
  -8   1 -25    8.08    0.59
   8  -1  25    7.04    0.69
   8  -1  25    8.86    0.58
  -8   1 -23   25.76    0.84
  -8   1 -23   23.05    0.88
   8  -1  23   22.02    0.93
   8  -1  23   24.29    0.84
  -8   1 -21    1.36    0.50
  -8   1 -21    0.73    0.41
   8  -1  21    0.76    0.44
   8  -1  21    1.92    0.60
  -8   1 -19   50.02    1.41
  -8   1 -19   51.60    1.37
   8  -1  19   53.99    1.45
   8  -1  19   49.95    1.44
  -8   1 -17  220.20    5.13
  -8   1 -17  228.80    5.28
   8  -1  17  224.00    5.19
   8  -1  17  229.30    5.34
  -8   1 -15    4.07    0.50
  -8   1 -15    3.58    0.44
   8  -1  15    3.12    0.44
   8  -1  15    4.07    0.56
  -8   1 -13    6.87    0.53
  -8   1 -13    7.69    0.48
   8  -1  13    7.03    0.50
   8  -1  13    6.90    0.54
  -8   1 -11    0.96    0.43
  -8   1 -11    0.80    0.36
   8  -1  11    0.30    0.38
   8  -1  11    0.43    0.42
  -8   1  -9   81.41    2.00
  -8   1  -9   79.85    1.95
   8  -1   9   77.86    1.93
   8  -1   9   78.85    1.97
  -8   1  -7   34.40    0.98
  -8   1  -7   32.57    0.91
   8  -1   7   32.67    0.93
   8  -1   7   32.86    0.97
  -8   1  -5   90.67    2.18
  -8   1  -5   89.35    2.14
   8  -1   5   90.36    2.16
   8  -1   5   92.94    2.25
   8  -1   3   24.16    0.72
   8  -1   3   26.17    0.78
  -8   1  -1   58.94    1.44
  -8   1  -1   62.92    1.52
   8  -1   1   60.01    1.48
   8  -1   1   58.26    1.43
  -8   1   1   60.92    1.48
  -8   1   1   63.13    1.52
   8  -1  -1   59.86    1.46
   8  -1  -1   60.71    1.48
  -8   1   3   27.35    0.75
  -8   1   3   26.81    0.72
   8  -1  -3   27.54    0.76
   8  -1  -3   27.90    0.77
  -8   1   5   88.99    2.09
  -8   1   5   91.87    2.16
   8  -1  -5   92.02    2.18
   8  -1  -5   92.10    2.16
  -8   1   7   32.75    0.87
  -8   1   7   31.28    0.84
   8  -1  -7   31.89    0.90
   8  -1  -7   31.09    0.84
  -8   1   9   82.08    1.95
  -8   1   9   83.73    2.00
   8  -1  -9   80.73    1.92
   8  -1  -9   79.19    1.93
  -8   1  11    0.86    0.29
  -8   1  11    1.16    0.31
   8  -1 -11    0.89    0.37
   8  -1 -11    0.95    0.29
  -8   1  13    7.21    0.46
  -8   1  13    6.82    0.39
   8  -1 -13    7.76    0.51
   8  -1 -13    7.49    0.39
  -8   1  15    4.07    0.41
  -8   1  15    3.96    0.43
   8  -1 -15    3.74    0.37
   8  -1 -15    3.80    0.47
  -8   1  17  237.20    5.47
  -8   1  17  237.50    5.45
   8  -1 -17  239.40    5.56
   8  -1 -17  242.30    5.55
  -8   1  19   51.41    1.41
  -8   1  19   51.12    1.36
   8  -1 -19   52.73    1.46
   8  -1 -19   51.34    1.34
  -8   1  21    0.37    0.51
  -8   1  21    0.35    0.42
   8  -1 -21    0.23    0.55
   8  -1 -21    0.55    0.42
  -8   1  23   23.51    0.80
  -8   1  23   25.01    0.90
   8  -1 -23   24.63    0.82
   8  -1 -23   26.50    0.95
  -8   1  25    8.86    0.62
  -8   1  25    9.73    0.56
   8  -1 -25    9.55    0.66
   8  -1 -25    9.95    0.60
  -8   1  27    1.83    0.56
  -8   1  27    1.40    0.47
   8  -1 -27    1.01    0.56
   8  -1 -27    1.56    0.49
  -8   1  29    0.79    0.63
  -8   1  29    0.48    0.45
  -8   1  31   11.71    0.60
  -8   1  31   12.96    0.80
  -8   1  33   -0.04    0.51
  -8   1  33   -1.03    0.70
  -8   1  35    5.22    0.53
  -8   1  35    3.85    0.86
  -7   1 -32   18.41    0.73
  -7   1 -32   17.71    0.75
  -7   1 -30    1.04    0.50
  -7   1 -30    1.13    0.48
   7  -1  30    1.67    0.46
   7  -1  30   -0.07    0.61
  -7   1 -28    0.71    0.51
  -7   1 -28    0.72    0.49
   7  -1  28    0.53    0.45
   7  -1  28   -0.17    0.61
  -7   1 -26   -0.35    0.45
  -7   1 -26    0.50    0.46
  -7   1 -24   15.11    0.63
  -7   1 -24   14.29    0.71
   7  -1  24   15.12    0.67
   7  -1  24   14.80    0.79
  -7   1 -22    8.49    0.57
  -7   1 -22    9.12    0.54
   7  -1  22    7.96    0.53
   7  -1  22    9.58    0.73
  -7   1 -20    6.04    0.57
  -7   1 -20    6.44    0.50
   7  -1  20    7.91    0.54
   7  -1  20    7.31    0.65
  -7   1 -18    3.67    0.45
  -7   1 -18    3.65    0.51
   7  -1  18    3.49    0.48
   7  -1  18    2.89    0.55
  -7   1 -16    9.03    0.58
  -7   1 -16    9.98    0.54
   7  -1  16    9.46    0.54
   7  -1  16   10.14    0.63
  -7   1 -14    2.96    0.40
  -7   1 -14    2.98    0.47
  -7   1 -12   15.66    0.60
  -7   1 -12   15.45    0.66
   7  -1  12   15.98    0.67
   7  -1  12   16.29    0.64
  -7   1 -10    1.02    0.35
  -7   1 -10    0.58    0.39
   7  -1  10    0.61    0.42
   7  -1  10    1.64    0.39
  -7   1  -8    0.05    0.38
  -7   1  -8   -0.44    0.32
   7  -1   8   -0.04    0.40
   7  -1   8    0.34    0.35
  -7   1  -6    4.16    0.35
  -7   1  -6    4.14    0.40
   7  -1   6    4.51    0.42
   7  -1   6    4.14    0.37
  -7   1  -4   80.51    1.92
  -7   1  -4   80.80    1.94
   7  -1   4   82.62    1.99
   7  -1   4   83.03    1.98
  -7   1  -2    5.73    0.35
  -7   1  -2    6.50    0.36
   7  -1   2    6.81    0.35
   7  -1   2    5.92    0.39
  -7   1   0  137.10    3.15
  -7   1   0  134.20    3.09
   7  -1   0  137.20    3.16
   7  -1   0  136.70    3.14
  -7   1   2    5.47    0.30
  -7   1   2    5.61    0.29
   7  -1  -2    6.15    0.32
   7  -1  -2    5.32    0.30
  -7   1   4   75.14    1.77
  -7   1   4   76.71    1.80
   7  -1  -4   79.82    1.88
   7  -1  -4   75.18    1.79
  -7   1   6    4.27    0.30
  -7   1   6    4.74    0.29
   7  -1  -6    3.97    0.34
   7  -1  -6    4.34    0.31
  -7   1   8    0.43    0.28
  -7   1   8   -0.04    0.25
   7  -1  -8   -0.08    0.26
   7  -1  -8   -0.05    0.32
  -7   1  10    0.76    0.33
  -7   1  10    0.80    0.29
   7  -1 -10    1.00    0.30
   7  -1 -10    0.36    0.39
  -7   1  12   14.11    0.52
  -7   1  12   13.83    0.55
   7  -1 -12   13.95    0.52
   7  -1 -12   14.27    0.60
  -7   1  14    2.44    0.43
  -7   1  14    3.41    0.35
   7  -1 -14    3.17    0.36
   7  -1 -14    3.56    0.46
   7  -1 -16   10.32    0.50
   7  -1 -16   10.83    0.62
  -7   1  18    3.11    0.49
  -7   1  18    2.96    0.44
   7  -1 -18    4.02    0.42
   7  -1 -18    3.20    0.56
  -7   1  20    6.94    0.60
  -7   1  20    7.15    0.50
   7  -1 -20    7.34    0.51
   7  -1 -20    6.93    0.60
  -7   1  22    8.48    0.60
  -7   1  22    8.53    0.54
   7  -1 -22    8.23    0.50
   7  -1 -22    9.93    0.68
  -7   1  24   15.76    0.76
  -7   1  24   17.20    0.68
   7  -1 -24   13.98    0.64
   7  -1 -24   16.14    0.76
  -7   1  26    0.49    0.53
  -7   1  26    0.87    0.46
   7  -1 -26    0.69    0.45
   7  -1 -26    1.10    0.55
  -7   1  28   -0.33    0.58
  -7   1  28   -0.72    0.46
   7  -1 -28    0.08    0.48
   7  -1 -28   -0.27    0.55
  -7   1  30    0.86    0.63
  -7   1  30    1.17    0.51
  -7   1  32   21.65    0.76
  -7   1  32   23.56    0.98
  -7   1  34    0.61    0.49
  -7   1  34    1.30    0.74
  -6   1 -31   -0.58    0.48
  -6   1 -31   -0.43    0.48
   6  -1  31    0.78    0.58
   6  -1  31    0.70    0.45
  -6   1 -29    4.33    0.48
  -6   1 -29    3.73    0.54
   6  -1  29    5.40    0.49
   6  -1  29    3.75    0.59
  -6   1 -27    0.47    0.48
  -6   1 -27   -0.48    0.48
   6  -1  27    0.23    0.42
   6  -1  27    0.24    0.61
  -6   1 -25   14.14    0.66
  -6   1 -25   14.10    0.71
   6  -1  25   13.95    0.65
   6  -1  25   12.97    0.76
  -6   1 -23   21.80    0.77
  -6   1 -23   19.76    0.80
   6  -1  23   23.28    0.81
  -6   1 -21    0.39    0.44
  -6   1 -21    1.44    0.42
   6  -1  21    1.36    0.45
   6  -1  21    1.45    0.57
  -6   1 -19    3.17    0.46
  -6   1 -19    2.88    0.51
   6  -1  19    4.05    0.48
   6  -1  19    3.78    0.61
  -6   1 -17    7.45    0.48
  -6   1 -17    7.42    0.56
  -6   1 -15    0.67    0.46
  -6   1 -15   -0.01    0.33
   6  -1  15   -0.24    0.40
   6  -1  15   -0.02    0.38
  -6   1 -13    0.50    0.36
  -6   1 -13    0.61    0.38
   6  -1  13    0.39    0.37
   6  -1  13   -0.08    0.45
  -6   1 -11   34.40    1.01
  -6   1 -11   35.25    0.98
   6  -1  11   35.20    1.00
   6  -1  11   35.71    1.06
  -6   1  -9   37.79    1.02
  -6   1  -9   34.63    0.99
   6  -1   9   35.01    1.03
   6  -1   9   33.38    0.94
  -6   1  -7    2.47    0.38
  -6   1  -7    2.65    0.35
   6  -1   7    2.38    0.35
   6  -1   7    2.78    0.42
  -6   1  -5    7.41    0.38
  -6   1  -5    7.96    0.42
   6  -1   5    7.30    0.43
   6  -1   5    7.15    0.39
  -6   1  -3    8.53    0.42
  -6   1  -3    8.89    0.39
   6  -1   3    7.78    0.40
   6  -1   3    8.52    0.40
  -6   1  -1    0.88    0.27
  -6   1  -1    0.90    0.25
   6  -1   1    1.31    0.25
   6  -1   1    0.86    0.28
  -6   1   1    1.36    0.23
  -6   1   1    1.36    0.23
   6  -1  -1    0.91    0.22
   6  -1  -1    1.16    0.25
  -6   1   3    7.40    0.31
  -6   1   3    7.78    0.31
   6  -1  -3    7.94    0.33
   6  -1  -3    7.81    0.33
  -6   1   5    7.67    0.31
  -6   1   5    7.73    0.33
   6  -1  -5    7.48    0.36
   6  -1  -5    8.13    0.34
  -6   1   7    2.58    0.30
  -6   1   7    2.58    0.26
   6  -1  -7    2.46    0.28
   6  -1  -7    2.65    0.32
  -6   1   9   35.96    0.93
  -6   1   9   35.04    0.94
   6  -1  -9   36.74    0.95
   6  -1  -9   35.90    1.00
  -6   1  11   34.82    0.97
  -6   1  11   33.82    0.90
   6  -1 -11   34.39    0.92
   6  -1 -11   35.12    1.00
  -6   1  13    0.39    0.30
  -6   1  13    0.45    0.38
   6  -1 -13    0.58    0.29
   6  -1 -13    0.10    0.40
  -6   1  15    0.23    0.30
  -6   1  15    0.41    0.44
   6  -1 -15    0.25    0.40
   6  -1 -15    0.23    0.34
  -6   1  17    6.09    0.45
  -6   1  17    7.11    0.53
   6  -1 -17    6.91    0.44
   6  -1 -17    6.98    0.57
  -6   1  19    3.18    0.41
  -6   1  19    2.01    0.49
   6  -1 -19    2.20    0.40
   6  -1 -19    1.62    0.51
  -6   1  21    1.06    0.52
  -6   1  21    1.07    0.43
   6  -1 -21    1.03    0.54
   6  -1 -21    0.63    0.43
  -6   1  23   21.22    0.76
  -6   1  23   21.14    0.83
   6  -1 -23   21.31    0.88
   6  -1 -23   19.90    0.74
  -6   1  25   13.40    0.62
  -6   1  25   12.08    0.72
  -6   1  27   -0.13    0.46
  -6   1  27    0.03    0.58
   6  -1 -27    1.29    0.51
   6  -1 -27    0.07    0.48
  -6   1  29    4.60    0.53
  -6   1  29    5.15    0.63
   6  -1 -29    4.31    0.52
   6  -1 -29    5.42    0.62
  -6   1  31   -0.13    0.46
  -6   1  31    0.48    0.64
   6  -1 -31    0.24    0.55
   6  -1 -31    1.27    0.47
  -6   1  33    1.79    0.71
  -6   1  33    0.46    0.50
   6  -1 -33    0.36    0.47
   6  -1 -33    0.60    0.60
  -6   1  35    3.77    0.49
  -6   1  35    3.15    0.76
   6  -1 -35    2.24    0.60
   6  -1 -35    2.95    0.57
  -5   1 -32   10.25    0.60
  -5   1 -32   10.80    0.59
   5  -1  32   11.54    0.56
   5  -1  32   10.68    0.71
  -5   1 -30    1.16    0.51
  -5   1 -30    1.07    0.50
   5  -1  30    2.33    0.63
   5  -1  30    1.78    0.49
  -5   1 -28    8.84    0.56
  -5   1 -28   10.32    0.64
   5  -1  28    9.43    0.68
   5  -1  28    9.23    0.56
  -5   1 -26    0.62    0.52
  -5   1 -26    0.67    0.46
   5  -1  26   -0.21    0.58
   5  -1  26   -0.27    0.46
  -5   1 -24   82.24    2.06
  -5   1 -24   79.42    2.01
   5  -1  24   80.30    2.01
   5  -1  24   80.10    2.06
  -5   1 -22   22.90    0.86
  -5   1 -22   25.13    0.83
   5  -1  22   25.48    0.85
   5  -1  22   24.05    0.90
  -5   1 -20   33.77    1.06
  -5   1 -20   37.17    1.06
   5  -1  20   35.35    1.11
   5  -1  20   33.45    1.00
  -5   1 -18   50.89    1.34
  -5   1 -18   51.85    1.43
   5  -1  18   52.92    1.41
   5  -1  18   52.99    1.46
  -5   1 -16   53.01    1.43
  -5   1 -16   53.22    1.38
   5  -1  16   51.98    1.43
   5  -1  16   52.85    1.39
  -5   1 -14  107.50    2.57
  -5   1 -14  108.00    2.61
   5  -1  14  105.80    2.54
   5  -1  14  110.80    2.69
  -5   1 -12    5.27    0.47
  -5   1 -12    5.12    0.41
   5  -1  12    4.61    0.51
   5  -1  12    5.60    0.44
  -5   1 -10   69.07    1.70
  -5   1 -10   68.45    1.72
   5  -1  10   74.37    1.82
   5  -1  10   70.59    1.79
  -5   1  -8  115.90    2.71
  -5   1  -8  117.90    2.79
   5  -1   8  113.40    2.66
   5  -1   8  116.60    2.77
  -5   1  -6   77.04    1.84
  -5   1  -6   83.91    2.02
   5  -1   6   78.12    1.87
   5  -1   6   81.81    1.98
  -5   1  -4    0.96    0.32
  -5   1  -4    1.54    0.30
   5  -1   4    1.13    0.34
   5  -1   4    1.29    0.29
  -5   1  -2   15.52    0.51
  -5   1  -2   14.91    0.48
   5  -1   2   15.36    0.49
   5  -1   2   16.43    0.53
  -5   1   2   17.00    0.48
  -5   1   2   15.51    0.46
   5  -1  -2   16.00    0.47
   5  -1  -2   16.36    0.47
  -5   1   4    0.93    0.23
  -5   1   4    1.23    0.21
   5  -1  -4    0.99    0.25
   5  -1  -4    1.41    0.22
  -5   1   6   80.66    1.88
  -5   1   6   76.61    1.80
   5  -1  -6   84.31    1.97
   5  -1  -6   79.14    1.87
  -5   1   8  116.00    2.68
  -5   1   8  123.80    2.87
   5  -1  -8  123.20    2.85
   5  -1  -8  119.20    2.79
  -5   1  10   76.21    1.82
  -5   1  10   75.44    1.84
   5  -1 -10   78.13    1.87
   5  -1 -10   78.48    1.93
  -5   1  12    6.01    0.39
  -5   1  12    5.76    0.46
   5  -1 -12    6.24    0.50
   5  -1 -12    5.99    0.39
  -5   1  14  112.50    2.65
  -5   1  14  116.90    2.79
   5  -1 -14  116.70    2.81
   5  -1 -14  115.50    2.71
  -5   1  16   56.22    1.49
  -5   1  16   51.29    1.32
   5  -1 -16   52.57    1.34
   5  -1 -16   54.98    1.48
  -5   1  18   54.80    1.48
  -5   1  18   58.72    1.51
   5  -1 -18   58.85    1.59
   5  -1 -18   56.66    1.45
  -5   1  20   32.61    0.97
  -5   1  20   32.74    1.05
   5  -1 -20   32.73    1.07
   5  -1 -20   30.57    0.91
  -5   1  22   27.74    0.96
  -5   1  22   24.90    0.83
   5  -1 -22   27.01    0.97
   5  -1 -22   26.34    0.84
  -5   1  24   84.20    2.09
  -5   1  24   88.72    2.25
   5  -1 -24   92.08    2.25
   5  -1 -24   89.20    2.26
  -5   1  26    0.94    0.45
  -5   1  26    0.57    0.56
   5  -1 -26    0.32    0.47
   5  -1 -26    1.01    0.54
  -5   1  28   10.41    0.59
  -5   1  28   10.37    0.70
   5  -1 -28   11.73    0.63
   5  -1 -28    9.60    0.64
  -5   1  30    1.65    0.45
  -5   1  30    1.35    0.61
   5  -1 -30    1.50    0.49
   5  -1 -30    2.61    0.55
  -5   1  32   12.62    0.64
  -5   1  32   14.81    0.81
   5  -1 -32   13.56    0.65
   5  -1 -32   13.62    0.71
  -5   1  34    0.01    0.49
  -5   1  34   -0.61    0.72
   5  -1 -34    0.06    0.54
   5  -1 -34    0.66    0.59
  -4   1 -33   11.02    0.63
  -4   1 -33    9.35    0.59
   4  -1  33   10.97    0.55
   4  -1  33   11.89    0.71
  -4   1 -31    0.76    0.50
  -4   1 -31    1.36    0.50
   4  -1  31    0.37    0.46
   4  -1  31    1.54    0.60
  -4   1 -29   32.89    1.04
  -4   1 -29   33.87    1.03
   4  -1  29   32.97    1.01
   4  -1  29   30.34    1.05
   4  -1  27   34.34    1.04
   4  -1  27   32.87    1.11
  -4   1 -25   20.66    0.77
  -4   1 -25   23.23    0.88
   4  -1  25   20.98    0.85
   4  -1  25   23.05    0.82
  -4   1 -23    3.18    0.43
  -4   1 -23    1.92    0.54
   4  -1  23    2.20    0.56
   4  -1  23    1.47    0.46
  -4   1 -21  256.20    5.88
  -4   1 -21  252.00    5.86
   4  -1  21  244.40    5.63
   4  -1  21  243.90    5.68
  -4   1 -19   35.78    1.02
  -4   1 -19   33.88    1.07
   4  -1  19   37.83    1.08
   4  -1  19   35.38    1.11
  -4   1 -17   46.17    1.31
   4  -1  17   39.07    1.10
   4  -1  17   38.39    1.13
  -4   1 -15   37.39    1.10
  -4   1 -15   36.64    1.01
   4  -1  15   39.37    1.10
   4  -1  15   40.09    1.16
  -4   1 -13   42.51    1.13
  -4   1 -13   42.27    1.19
   4  -1  13   41.35    1.18
   4  -1  13   40.37    1.11
  -4   1 -11  632.90   14.25
  -4   1 -11  598.70   13.52
   4  -1  11  622.10   14.01
   4  -1  11  624.90   14.11
  -4   1  -9   85.16    2.03
  -4   1  -9   86.44    2.11
  -4   1  -7   15.85    0.58
  -4   1  -7   17.21    0.57
   4  -1   7   17.22    0.63
   4  -1   7   17.55    0.58
  -4   1  -5  450.40   10.17
  -4   1  -5  466.60   10.51
   4  -1   5  426.30    9.61
   4  -1   5  453.50   10.24
  -4   1   5  421.90    9.49
   4  -1  -5  437.30    9.85
  -4   1   7   17.68    0.56
  -4   1   7   17.16    0.52
   4  -1  -7   17.58    0.52
   4  -1  -7   17.42    0.57
  -4   1   9   80.83    1.91
  -4   1   9   85.07    2.03
   4  -1  -9   80.96    1.91
   4  -1  -9   85.52    2.05
  -4   1  11  637.80   14.34
  -4   1  11  631.30   14.23
   4  -1 -11  643.10   14.47
   4  -1 -11  638.90   14.42
  -4   1  13   42.59    1.11
  -4   1  13   41.00    1.13
   4  -1 -13   44.49    1.24
   4  -1 -13   43.84    1.14
  -4   1  15   40.41    1.14
  -4   1  15   38.26    1.04
   4  -1 -15   37.45    1.10
   4  -1 -15   37.79    1.02
  -4   1  17   40.70    1.19
  -4   1  17   44.21    1.20
   4  -1 -17   39.76    1.08
   4  -1 -17   41.27    1.20
  -4   1  19   37.83    1.14
  -4   1  19   37.08    1.06
   4  -1 -19   38.41    1.17
   4  -1 -19   36.87    1.03
  -4   1  21  268.40    6.17
  -4   1  21  273.70    6.33
   4  -1 -21  260.50    6.04
   4  -1 -21  251.90    5.77
  -4   1  23    1.66    0.55
  -4   1  23    2.13    0.47
   4  -1 -23    2.02    0.42
   4  -1 -23    2.00    0.58
  -4   1  25   23.40    0.81
  -4   1  25   23.46    0.91
   4  -1 -25   23.15    0.80
   4  -1 -25   21.86    0.89
  -4   1  27   34.34    1.03
  -4   1  27   33.80    1.11
   4  -1 -27   32.26    1.00
   4  -1 -27   34.96    1.12
  -4   1  29   31.33    1.07
  -4   1  29   30.21    0.94
   4  -1 -29   29.92    0.99
   4  -1 -29   28.04    0.94
  -4   1  31    1.09    0.63
  -4   1  31    1.37    0.50
   4  -1 -31    0.99    0.54
   4  -1 -31    0.71    0.52
  -4   1  33   11.63    0.78
  -4   1  33   13.41    0.65
   4  -1 -33   11.66    0.67
   4  -1 -33   12.10    0.63
  -4   1  35   21.17    0.73
  -4   1  35   21.38    0.95
   4  -1 -35   20.95    0.79
   4  -1 -35   20.19    0.82
  -3   1 -32    2.79    0.53
  -3   1 -32    3.04    0.52
   3  -1  32    2.63    0.51
   3  -1  32    4.74    0.65
  -3   1 -30   13.70    0.67
  -3   1 -30   12.72    0.68
   3  -1  30   13.08    0.75
   3  -1  30   14.19    0.66
  -3   1 -28   17.68    0.81
  -3   1 -28   17.74    0.72
   3  -1  28   16.35    0.80
   3  -1  28   18.97    0.74
  -3   1 -26   -0.34    0.45
  -3   1 -26   -0.95    0.53
   3  -1  26    0.02    0.45
   3  -1  26   -0.13    0.59
  -3   1 -24    2.84    0.54
  -3   1 -24    4.06    0.50
   3  -1  24    2.68    0.58
   3  -1  24    3.19    0.48
  -3   1 -22    3.99    0.58
  -3   1 -22    4.04    0.47
   3  -1  22    4.05    0.58
   3  -1  22    4.79    0.51
  -3   1 -20    0.32    0.49
  -3   1 -20   -0.07    0.41
   3  -1  20    0.02    0.56
   3  -1  20    1.08    0.43
  -3   1 -18   31.54    1.02
  -3   1 -18   33.62    0.97
   3  -1  18   30.55    1.04
   3  -1  18   31.80    0.95
  -3   1 -16    7.69    0.46
  -3   1 -16    9.47    0.59
   3  -1  16    8.84    0.60
   3  -1  16    8.35    0.49
   3  -1  14   31.99    0.92
   3  -1  14   33.45    1.02
  -3   1 -12  166.00    3.87
  -3   1 -12  164.80    3.82
   3  -1  12  195.40    4.57
  -3   1 -10  109.30    2.56
  -3   1 -10  110.50    2.63
   3  -1  10  105.10    2.47
   3  -1  10  106.50    2.56
  -3   1  -8  180.90    4.15
  -3   1  -8  189.10    4.36
   3  -1   8  184.20    4.26
   3  -1   8  192.30    4.40
   3  -1   6   37.45    1.03
   3  -1   6   35.91    0.96
   3  -1   4  340.70    7.69
   3  -1   4  343.00    7.76
  -3   1  -2   19.71    0.54
  -3   1  -2   20.43    0.58
   3  -1   2   19.77    0.56
   3  -1   2   21.24    0.57
  -3   1   0  110.10    2.50
  -3   1   0  112.70    2.56
   3  -1   0  112.30    2.55
   3  -1   0  109.40    2.49
   3  -1  -2   21.12    0.53
   3  -1  -2   20.17    0.52
   3  -1  -4  311.70    7.04
  -3   1   6   37.10    0.93
  -3   1   6   37.65    0.97
   3  -1  -6   37.66    0.98
   3  -1  -6   35.94    0.90
  -3   1   8  183.40    4.21
  -3   1   8  183.40    4.18
   3  -1  -8  195.40    4.45
   3  -1  -8  189.40    4.34
  -3   1  10  115.10    2.68
  -3   1  10  116.40    2.74
   3  -1 -10  109.50    2.60
   3  -1 -10  112.60    2.62
   3  -1 -12  167.00    3.86
   3  -1 -12  169.90    3.98
  -3   1  14   34.73    1.03
  -3   1  14   33.57    0.93
   3  -1 -14   34.88    1.05
   3  -1 -14   35.26    0.96
  -3   1  16    7.92    0.56
  -3   1  16    7.76    0.44
   3  -1 -16    8.11    0.45
   3  -1 -16    8.24    0.55
  -3   1  18   32.00    0.94
  -3   1  18   31.60    1.02
   3  -1 -18   33.20    0.94
   3  -1 -18   34.69    1.09
  -3   1  20   -0.16    0.52
  -3   1  20    0.70    0.41
   3  -1 -20    0.63    0.40
   3  -1 -20   -0.32    0.50
  -3   1  22    4.67    0.61
  -3   1  22    5.12    0.50
   3  -1 -22    5.31    0.59
   3  -1 -22    4.09    0.46
  -3   1  24    2.01    0.48
  -3   1  24    3.36    0.59
   3  -1 -24    1.77    0.57
   3  -1 -24    3.23    0.45
  -3   1  26   -0.27    0.56
  -3   1  26   -1.00    0.46
   3  -1 -26   -0.10    0.57
   3  -1 -26    0.46    0.43
  -3   1  28   18.55    0.84
  -3   1  28   17.67    0.70
   3  -1 -28   15.93    0.70
   3  -1 -28   18.31    0.79
  -3   1  30   14.89    0.66
  -3   1  30   12.68    0.75
   3  -1 -30   12.52    0.69
   3  -1 -30   13.60    0.66
  -3   1  32    4.33    0.66
  -3   1  32    3.46    0.50
   3  -1 -32    3.67    0.55
   3  -1 -32    3.58    0.55
   3  -1 -34    8.50    0.59
   3  -1 -34    6.59    0.62
  -2   1 -33    0.04    0.49
  -2   1 -33   -0.41    0.52
   2  -1  33   -0.15    0.47
   2  -1  33    0.99    0.61
  -2   1 -31    2.94    0.55
  -2   1 -31    3.43    0.53
   2  -1  31    4.32    0.52
   2  -1  31    4.64    0.65
  -2   1 -29    2.04    0.57
  -2   1 -29    1.14    0.48
   2  -1  29    1.29    0.48
   2  -1  29    2.13    0.61
  -2   1 -27    3.74    0.49
  -2   1 -27    3.74    0.57
   2  -1  27    2.82    0.51
   2  -1  27    3.58    0.62
  -2   1 -25   80.81    2.07
  -2   1 -25   84.97    2.11
   2  -1  25   79.57    2.00
   2  -1  25   80.61    2.09
  -2   1 -23    0.96    0.44
  -2   1 -23    1.38    0.54
   2  -1  23    1.79    0.56
   2  -1  23    1.38    0.48
  -2   1 -21   46.91    1.35
  -2   1 -21   46.31    1.26
   2  -1  21   46.88    1.36
   2  -1  21   50.56    1.36
  -2   1 -19    0.54    0.43
  -2   1 -19    1.80    0.40
   2  -1  19    1.00    0.40
   2  -1  19    2.19    0.58
  -2   1 -17   60.34    1.62
  -2   1 -17   57.04    1.47
   2  -1  17   58.52    1.58
   2  -1  17   57.58    1.48
  -2   1 -15    2.65    0.48
  -2   1 -15    3.07    0.40
   2  -1  15    2.68    0.39
   2  -1  15    2.46    0.52
  -2   1 -13   56.99    1.50
  -2   1 -13   59.96    1.50
   2  -1  11    2.75    0.36
   2  -1  11    2.32    0.43
  -2   1  -9  292.80    6.66
  -2   1  -9  281.10    6.38
  -2   1  -7  195.10    4.45
  -2   1  -7  198.70    4.57
   2  -1   7  204.40    4.70
   2  -1   7  196.40    4.49
  -2   1  -5    7.58    0.37
  -2   1  -5    7.28    0.44
   2  -1   5    7.58    0.45
   2  -1   5    8.38    0.40
  -2   1  -3   27.31    0.72
  -2   1  -3   27.75    0.70
   2  -1   3   29.41    0.74
   2  -1   3   26.96    0.72
  -2   1  -1  117.20    2.66
   2  -1   1  122.00    2.76
   2  -1   1  117.70    2.67
  -2   1   1  110.60    2.50
  -2   1   1  119.30    2.70
  -2   1   3   27.11    0.66
  -2   1   3   28.19    0.68
   2  -1  -3   28.20    0.68
   2  -1  -3   27.23    0.68
  -2   1   5    6.39    0.35
  -2   1   5    6.57    0.28
   2  -1  -5    6.92    0.31
   2  -1  -5    6.26    0.34
  -2   1   7  217.00    4.96
  -2   1   7  215.00    4.88
   2  -1  -7  211.70    4.83
   2  -1  -7  214.90    4.88
  -2   1   9  292.00    6.65
  -2   1   9  287.00    6.50
   2  -1  -9  289.90    6.60
   2  -1  -9  297.60    6.74
  -2   1  11    2.19    0.32
  -2   1  11    1.98    0.38
   2  -1 -11    2.41    0.33
   2  -1 -11    2.09    0.41
  -2   1  13   60.96    1.58
  -2   1  13   58.78    1.47
   2  -1 -13   57.03    1.44
   2  -1 -13   59.48    1.54
  -2   1  15    3.44    0.39
  -2   1  15    2.98    0.49
   2  -1 -15    3.05    0.39
   2  -1 -15    2.53    0.47
  -2   1  17   58.62    1.49
  -2   1  17   58.18    1.56
   2  -1 -17   63.60    1.69
   2  -1 -17   58.06    1.46
  -2   1  19    0.50    0.41
  -2   1  19    0.03    0.49
   2  -1 -19    0.83    0.51
   2  -1 -19    0.32    0.39
  -2   1  21   48.13    1.31
  -2   1  21   46.48    1.36
   2  -1 -21   47.62    1.38
   2  -1 -21   51.63    1.36
  -2   1  23    1.60    0.46
  -2   1  23    0.85    0.55
   2  -1 -23    2.72    0.45
   2  -1 -23    2.32    0.57
  -2   1  25   82.45    2.13
  -2   1  25   87.37    2.16
   2  -1 -25   82.15    2.12
   2  -1 -25   88.58    2.19
  -2   1  27    3.58    0.49
  -2   1  27    3.06    0.61
   2  -1 -27    3.52    0.60
   2  -1 -27    2.97    0.50
  -2   1  29    2.40    0.61
  -2   1  29    1.51    0.49
   2  -1 -29    1.70    0.49
   2  -1 -29    2.01    0.57
  -2   1  31    4.98    0.55
  -2   1  31    3.47    0.65
   2  -1 -31    4.56    0.58
   2  -1 -31    5.06    0.55
  -2   1  33   -0.18    0.62
  -2   1  33   -0.57    0.50
   2  -1 -33    0.00    0.53
   2  -1 -33    0.31    0.52
  -2   1  35   58.12    1.47
  -2   1  35   61.12    1.66
   2  -1 -35   59.17    1.56
   2  -1 -35   59.49    1.57
  -1   1 -34    0.53    0.54
  -1   1 -34    1.16    0.50
   1  -1  34    0.90    0.63
   1  -1  34    1.12    0.45
  -1   1 -32   14.67    0.69
  -1   1 -32   13.90    0.68
   1  -1  32   13.49    0.65
   1  -1  32   14.23    0.77
  -1   1 -30    0.27    0.49
  -1   1 -30    1.06    0.56
   1  -1  30    0.50    0.59
   1  -1  30    0.38    0.47
  -1   1 -28   32.89    1.08
  -1   1 -28   30.95    0.98
   1  -1  28   29.54    0.94
   1  -1  28   29.62    1.02
  -1   1 -26    1.35    0.58
  -1   1 -26    2.04    0.48
   1  -1  26    2.52    0.62
   1  -1  26    1.60    0.48
  -1   1 -24    2.04    0.47
  -1   1 -24    1.98    0.57
   1  -1  24    2.53    0.47
   1  -1  24    1.01    0.57
  -1   1 -22    2.09    0.44
  -1   1 -22    1.82    0.53
   1  -1  22    2.08    0.44
   1  -1  22    1.78    0.57
  -1   1 -20    5.96    0.48
  -1   1 -20    4.90    0.57
   1  -1  20    6.83    0.50
   1  -1  20    5.97    0.62
  -1   1 -18   34.54    1.06
  -1   1 -18   31.63    0.93
   1  -1  18   31.21    1.02
   1  -1  18   31.10    0.93
  -1   1 -16    4.98    0.43
  -1   1 -16    4.65    0.52
   1  -1  16    4.30    0.41
   1  -1  16    4.74    0.55
  -1   1 -14   93.08    2.24
  -1   1 -14   94.00    2.33
   1  -1  14   87.33    2.17
   1  -1  14   94.43    2.27
  -1   1 -12    1.78    0.40
  -1   1 -12    0.78    0.36
   1  -1  12    0.95    0.44
   1  -1  12    1.17    0.31
  -1   1 -10    1.90    0.33
  -1   1 -10    0.67    0.38
   1  -1  10    2.45    0.35
   1  -1  10    2.09    0.41
  -1   1  -8    0.57    0.33
   1  -1   8    0.88    0.40
   1  -1   8    1.15    0.31
  -1   1  -6    2.52    0.33
  -1   1  -6    2.35    0.41
  -1   1  -4    4.49    0.27
  -1   1  -4    3.79    0.32
   1  -1   4    3.85    0.33
   1  -1   4    4.84    0.27
  -1   1  -2   17.58    0.45
  -1   1  -2   17.29    0.47
   1  -1  -2   17.40    0.43
   1  -1  -2   16.08    0.39
  -1   1   4    4.18    0.23
  -1   1   4    4.21    0.27
   1  -1  -4    4.45    0.22
   1  -1  -4    4.18    0.28
  -1   1   6    3.38    0.30
  -1   1   6    3.54    0.36
   1  -1  -6    2.65    0.27
   1  -1  -6    3.36    0.36
  -1   1   8    1.43    0.37
  -1   1   8    1.77    0.30
   1  -1  -8    1.60    0.30
   1  -1  -8    1.30    0.34
  -1   1  10    2.31    0.33
  -1   1  10    1.79    0.38
   1  -1 -10    1.51    0.32
   1  -1 -10    2.26    0.39
  -1   1  12    0.68    0.32
  -1   1  12    0.79    0.40
   1  -1 -12    0.66    0.39
   1  -1 -12    0.82    0.31
  -1   1  14   87.07    2.10
  -1   1  14   91.36    2.24
   1  -1 -14   89.22    2.15
   1  -1 -14   90.49    2.24
  -1   1  16    4.00    0.40
  -1   1  16    3.97    0.51
   1  -1 -16    3.14    0.38
   1  -1 -16    4.01    0.49
  -1   1  18   32.15    1.03
  -1   1  18   35.04    1.02
   1  -1 -18   32.98    1.03
   1  -1 -18   34.01    0.96
  -1   1  20    6.34    0.50
  -1   1  20    6.51    0.58
   1  -1 -20    6.26    0.48
   1  -1 -20    5.97    0.57
  -1   1  22    2.31    0.59
  -1   1  22    1.80    0.43
   1  -1 -22    2.24    0.54
   1  -1 -22    1.62    0.41
  -1   1  24    1.42    0.58
  -1   1  24    2.34    0.45
   1  -1 -24    1.87    0.45
   1  -1 -24    2.55    0.56
  -1   1  26    1.01    0.61
  -1   1  26    1.92    0.47
   1  -1 -26    1.94    0.58
   1  -1 -26    2.51    0.49
  -1   1  28   29.99    0.95
  -1   1  28   32.65    1.09
   1  -1 -28   30.98    0.98
   1  -1 -28   32.67    1.05
  -1   1  30    0.26    0.46
  -1   1  30    0.50    0.60
   1  -1 -30   -0.09    0.55
   1  -1 -30    0.07    0.49
   1  -1 -32   11.60    0.63
   1  -1 -32   12.57    0.68
  -1   1  34    0.42    0.64
  -1   1  34    1.24    0.46
   1  -1 -34    2.16    0.55
   1  -1 -34    1.81    0.54
   0   1 -33   -0.05    0.52
   0   1 -33    1.25    0.50
   0  -1  33    1.15    0.62
   0  -1  33    1.13    0.47
   0   1 -31    3.10    0.53
   0   1 -31    1.65    0.54
   0   1 -29    1.28    0.55
   0   1 -29    0.35    0.48
   0  -1  29   -0.64    0.61
   0  -1  29   -0.28    0.47
   0   1 -27   17.80    0.72
   0   1 -27   19.85    0.84
   0  -1  27   18.19    0.72
   0  -1  27   17.72    0.83
   0   1 -25    1.12    0.47
   0   1 -25    1.53    0.56
   0  -1  25    0.55    0.44
   0  -1  25    0.12    0.62
   0   1 -23   75.70    1.90
   0   1 -23   79.39    2.05
   0  -1  23   77.11    1.94
   0  -1  23   76.71    2.01
   0   1 -21   70.79    1.87
   0   1 -21   73.42    1.85
   0  -1  21   79.36    2.07
   0  -1  21   78.65    1.97
   0   1 -19   76.35    1.99
   0   1 -19   78.44    1.94
   0  -1  19   77.69    1.94
   0  -1  19   78.07    2.01
   0   1 -17   54.94    1.42
   0   1 -17   58.76    1.59
   0  -1  17   56.24    1.52
   0  -1  17   56.12    1.46
   0   1 -15   15.03    0.58
   0   1 -15   16.78    0.73
   0  -1  15   16.51    0.62
   0  -1  15   15.92    0.67
   0   1 -13   49.00    1.34
   0   1 -13   47.82    1.24
   0  -1  13   45.89    1.21
   0  -1  13   48.26    1.31
   0  -1  11   17.69    0.67
   0  -1  11   17.59    0.60
   0   1  -9    9.53    0.52
   0   1  -9   10.57    0.45
   0  -1   9    9.29    0.44
   0  -1   9    9.47    0.51
   0   1  -7   24.04    0.79
   0   1  -7   24.32    0.70
   0  -1   7   22.67    0.70
   0  -1   7   22.82    0.75
   0  -1   5  606.80   13.63
   0   1  -3   76.95    1.77
   0   1  -3   75.30    1.76
   0  -1   3   86.73    2.01
   0  -1   3   86.06    1.98
   0   1  -1   19.17    0.47
   0   1  -1   18.16    0.44
   0  -1   1   18.39    0.44
   0  -1   1   18.68    0.45
   0   1   1   18.94    0.45
   0   1   1   20.31    0.48
   0  -1  -1   17.16    0.41
   0  -1  -1   18.48    0.43
   0   1   3   74.47    1.71
   0   1   3   73.03    1.69
   0  -1  -3   73.65    1.70
   0  -1  -3   74.30    1.70
   0   1   7   25.49    0.80
   0   1   7   27.40    0.78
   0  -1  -7   26.25    0.75
   0  -1  -7   24.10    0.74
   0   1   9   10.71    0.50
   0   1   9    9.31    0.42
   0  -1  -9   10.24    0.44
   0  -1  -9    9.67    0.48
   0   1  11   16.12    0.61
   0   1  11   18.26    0.61
   0  -1 -11   19.01    0.67
   0  -1 -11   17.67    0.59
   0   1  13   50.16    1.34
   0   1  13   46.43    1.21
   0  -1 -13   48.22    1.31
   0  -1 -13   46.39    1.21
   0   1  15   17.84    0.72
   0   1  15   16.41    0.61
   0  -1 -15   16.91    0.61
   0  -1 -15   18.05    0.73
   0   1  17   60.07    1.54
   0   1  17   59.34    1.59
   0  -1 -17   57.74    1.47
   0  -1 -17   60.10    1.60
   0   1  19   72.64    1.89
   0   1  19   70.43    1.77
   0  -1 -19   73.80    1.84
   0  -1 -19   74.33    1.92
   0   1  21   72.65    1.91
   0   1  21   75.37    1.89
   0  -1 -21   71.92    1.90
   0  -1 -21   78.28    1.94
   0  -1 -23   80.08    1.98
   0  -1 -23   75.38    1.97
   0   1  25    0.65    0.58
   0   1  25    0.90    0.45
   0  -1 -25    0.12    0.45
   0  -1 -25    1.57    0.54
   0   1  27   18.60    0.73
   0   1  27   19.18    0.87
   0  -1 -27   19.55    0.74
   0  -1 -27   18.76    0.79
   0   1  29    0.39    0.60
   0   1  29    0.71    0.48
   0  -1 -29    0.89    0.46
   0  -1 -29    0.66    0.53
   0   1  31    3.11    0.66
   0   1  31    3.38    0.50
   0  -1 -31    3.32    0.55
   0  -1 -31    2.72    0.55
   0   1  33    0.10    0.67
   0   1  33    0.62    0.49
   0  -1 -33    0.85    0.51
   0  -1 -33    1.44    0.53
   0   1  35   13.20    0.62
   1   1 -34    0.09    0.51
   1   1 -34    1.27    0.55
  -1  -1  34    1.32    0.45
  -1  -1  34    1.65    0.64
   1   1 -32   13.63    0.70
   1   1 -32   13.66    0.66
  -1  -1  32   13.13    0.65
  -1  -1  32   14.45    0.80
   1   1 -30    0.22    0.53
   1   1 -30   -1.32    0.49
  -1  -1  30    0.04    0.45
  -1  -1  30    0.04    0.60
   1   1 -28   29.59    0.95
   1   1 -28   30.36    1.03
  -1  -1  28   30.02    1.07
  -1  -1  28   30.21    0.96
   1   1 -26    1.31    0.45
   1   1 -26    2.13    0.58
  -1  -1  26    0.81    0.58
  -1  -1  26    1.09    0.46
   1   1 -24    2.52    0.56
   1   1 -24    1.12    0.45
  -1  -1  24    1.83    0.61
  -1  -1  24    1.81    0.46
   1   1 -22    2.07    0.45
   1   1 -22    1.88    0.58
  -1  -1  22    2.03    0.46
  -1  -1  22    1.74    0.63
   1   1 -20    7.16    0.63
   1   1 -20    6.87    0.48
  -1  -1  20    6.02    0.60
  -1  -1  20    6.70    0.52
   1   1 -18   32.82    1.05
   1   1 -18   31.50    0.92
  -1  -1  18   35.92    1.02
  -1  -1  18   33.48    1.06
   1   1 -16    4.34    0.41
   1   1 -16    5.16    0.55
  -1  -1  16    3.73    0.42
  -1  -1  16    3.78    0.53
   1   1 -14   88.56    2.15
   1   1 -14   87.31    2.19
  -1  -1  14   89.51    2.17
  -1  -1  14   87.28    2.17
   1   1 -12    0.61    0.36
   1   1 -12    0.76    0.42
  -1  -1  12    0.51    0.44
  -1  -1  12    0.36    0.34
   1   1 -10    1.56    0.41
   1   1 -10    1.86    0.34
  -1  -1  10    1.67    0.41
  -1  -1  10    1.90    0.32
   1   1  -8    1.26    0.41
   1   1  -8    1.46    0.31
  -1  -1   8    0.93    0.32
  -1  -1   8    1.21    0.37
   1   1  -6    1.92    0.40
   1   1  -6    2.39    0.34
  -1  -1   6    2.37    0.41
  -1  -1   6    2.64    0.35
   1   1  -4    3.76    0.26
   1   1  -4    4.21    0.32
  -1  -1   4    3.82    0.32
  -1  -1   4    4.28    0.28
  -1  -1   2   18.80    0.50
  -1  -1   2   17.49    0.48
   1   1   2   17.88    0.47
   1   1   2   16.74    0.45
  -1  -1  -2   18.62    0.48
  -1  -1  -2   18.62    0.49
   1   1   4    4.57    0.28
   1   1   4    4.40    0.30
  -1  -1  -4    4.68    0.28
  -1  -1  -4    4.78    0.30
   1   1   6    2.56    0.38
   1   1   6    2.52    0.33
  -1  -1  -6    2.06    0.38
  -1  -1  -6    2.32    0.33
   1   1   8    1.08    0.34
   1   1   8    1.05    0.39
  -1  -1  -8    1.04    0.31
  -1  -1  -8    1.49    0.39
   1   1  10    1.69    0.40
   1   1  10    2.13    0.32
  -1  -1 -10    1.53    0.38
  -1  -1 -10    2.37    0.34
   1   1  12    0.59    0.34
   1   1  12    1.20    0.40
  -1  -1 -12    1.17    0.34
  -1  -1 -12    0.61    0.40
  -1  -1 -14   97.11    2.33
  -1  -1 -14   89.62    2.23
   1   1  16    4.34    0.41
   1   1  16    4.11    0.49
  -1  -1 -16    4.55    0.39
  -1  -1 -16    3.77    0.48
   1   1  18   31.53    1.02
   1   1  18   32.33    0.95
  -1  -1 -18   31.07    0.99
  -1  -1 -18   29.25    0.88
   1   1  20    5.99    0.61
   1   1  20    4.96    0.48
  -1  -1 -20    6.05    0.47
  -1  -1 -20    5.54    0.56
   1   1  22    1.75    0.44
   1   1  22    1.15    0.56
  -1  -1 -22    2.43    0.54
  -1  -1 -22    2.20    0.46
   1   1  24    1.57    0.46
   1   1  24    0.67    0.57
  -1  -1 -24    2.18    0.51
  -1  -1 -24    1.95    0.44
   1   1  26    1.90    0.59
   1   1  26    2.07    0.47
  -1  -1 -26    2.16    0.46
  -1  -1 -26    1.46    0.56
   1   1  28   30.22    0.96
   1   1  28   29.48    1.03
  -1  -1 -28   30.63    0.96
  -1  -1 -28   29.52    1.00
   1   1  30    0.86    0.68
   1   1  30   -0.10    0.49
  -1  -1 -30    0.17    0.50
  -1  -1 -30    0.69    0.51
   1   1  32   15.43    0.82
   1   1  32   13.95    0.67
  -1  -1 -32   14.49    0.68
  -1  -1 -32   13.27    0.69
   1   1  34    1.61    0.66
   1   1  34    0.79    0.44
  -1  -1 -34    0.41    0.51
  -1  -1 -34    1.82    0.54
   2   1 -33    3.84    0.56
   2   1 -33    3.83    0.57
  -2  -1  33    2.58    0.67
  -2  -1  33    2.73    0.50
   2   1 -31   10.51    0.67
   2   1 -31   10.91    0.63
  -2  -1  31    9.62    0.69
  -2  -1  31    9.59    0.59
   2   1 -29    1.21    0.56
   2   1 -29   -0.20    0.48
  -2  -1  29   -0.09    0.58
  -2  -1  29    0.09    0.49
   2   1 -27    1.64    0.47
   2   1 -27    0.63    0.54
  -2  -1  27   -0.01    0.58
  -2  -1  27    1.15    0.46
   2   1 -25   13.20    0.73
   2   1 -25   12.31    0.63
  -2  -1  25   13.79    0.79
  -2  -1  25   12.89    0.64
   2   1 -23    1.41    0.45
   2   1 -23    1.00    0.57
  -2  -1  23    0.68    0.57
  -2  -1  23    0.99    0.45
  -2  -1  21   62.89    1.72
  -2  -1  21   67.26    1.72
   2   1 -19   13.59    0.70
   2   1 -19   11.54    0.55
   2   1 -17    7.63    0.58
   2   1 -17    7.07    0.46
  -2  -1  17    6.72    0.46
  -2  -1  17    5.08    0.52
   2   1 -15  146.10    3.41
   2   1 -15  150.90    3.60
  -2  -1  15  143.60    3.36
  -2  -1  15  139.80    3.34
   2   1 -13  121.10    2.85
   2   1 -13  129.60    3.11
  -2  -1  13  129.80    3.08
  -2  -1  13  128.50    3.02
   2   1 -11   17.34    0.69
   2   1 -11   16.58    0.59
  -2  -1  11   17.79    0.61
  -2  -1  11   16.65    0.64
   2   1  -9   83.70    1.99
   2   1  -9   80.42    1.97
   2   1  -7  395.60    8.93
   2   1  -7  378.10    8.58
  -2  -1   7  379.90    8.61
  -2  -1   7  361.30    8.17
  -2  -1   5   28.64    0.77
  -2  -1   5   28.46    0.81
  -2  -1   3  107.90    2.48
  -2  -1   3  101.40    2.33
   2   1  -1   10.54    0.34
   2   1  -1   11.40    0.36
   2   1   1   10.51    0.35
   2   1   1   10.19    0.33
  -2  -1  -1   10.56    0.35
  -2  -1  -1   10.35    0.34
  -2  -1  -3  105.80    2.43
  -2  -1  -3   99.82    2.30
   2   1   5   26.51    0.77
   2   1   5   27.52    0.76
   2   1   7  378.60    8.58
   2   1   7  359.50    8.13
  -2  -1  -7  361.90    8.18
  -2  -1  -7  358.50    8.12
   2   1   9   74.19    1.79
   2   1   9   74.58    1.83
  -2  -1  -9   73.80    1.81
  -2  -1  -9   76.19    1.83
   2   1  11   13.66    0.54
   2   1  11   15.20    0.61
  -2  -1 -11   15.76    0.62
  -2  -1 -11   15.29    0.57
   2   1  13  130.20    3.10
   2   1  13  129.60    3.04
  -2  -1 -13  126.90    3.03
  -2  -1 -13  126.70    2.98
   2   1  15  141.60    3.32
   2   1  15  140.20    3.35
  -2  -1 -15  148.20    3.46
  -2  -1 -15  141.90    3.39
   2   1  17    4.02    0.53
   2   1  17    5.65    0.44
  -2  -1 -17    5.65    0.52
  -2  -1 -17    4.70    0.41
   2   1  19   12.72    0.68
   2   1  19   13.21    0.60
  -2  -1 -19   13.02    0.59
  -2  -1 -19   14.35    0.69
   2   1  21   61.67    1.59
   2   1  21   59.75    1.64
  -2  -1 -21   56.45    1.48
  -2  -1 -21   59.64    1.62
   2   1  23    0.43    0.44
   2   1  23    0.48    0.56
  -2  -1 -23    0.61    0.43
  -2  -1 -23    0.39    0.51
  -2  -1 -25   14.45    0.75
  -2  -1 -25   13.26    0.63
   2   1  27    0.52    0.59
   2   1  27    2.36    0.48
  -2  -1 -27    1.40    0.56
  -2  -1 -27    2.22    0.48
   2   1  29    0.96    0.61
   2   1  29    0.34    0.47
  -2  -1 -29    0.33    0.45
  -2  -1 -29    0.73    0.52
   2   1  31    8.33    0.70
   2   1  31    8.98    0.61
  -2  -1 -31    9.35    0.63
  -2  -1 -31    9.92    0.59
   2   1  33    1.55    0.50
   2   1  33    2.83    0.69
  -2  -1 -33    2.27    0.52
  -2  -1 -33    3.53    0.52
   3   1 -34   22.27    0.84
   3   1 -34   21.55    0.81
  -3  -1  34   23.08    0.78
  -3  -1  34   20.34    0.88
   3   1 -32   43.68    1.23
   3   1 -32   44.74    1.27
  -3  -1  32   41.40    1.15
  -3  -1  32   42.51    1.26
   3   1 -30    0.16    0.47
   3   1 -30    0.57    0.54
  -3  -1  30    0.41    0.47
  -3  -1  30   -0.55    0.59
   3   1 -28   -0.92    0.56
   3   1 -28    0.04    0.47
  -3  -1  28   -0.16    0.58
  -3  -1  28   -0.18    0.48
   3   1 -26   40.15    1.26
   3   1 -26   39.67    1.14
  -3  -1  26   37.46    1.19
  -3  -1  26   37.40    1.10
   3   1 -24    5.64    0.65
   3   1 -24    5.67    0.52
  -3  -1  24    5.46    0.63
  -3  -1  24    5.34    0.53
   3   1 -22    3.75    0.60
   3   1 -22    4.60    0.48
  -3  -1  22    3.08    0.61
  -3  -1  22    4.41    0.50
   3   1 -20   14.52    0.62
   3   1 -20   14.51    0.76
  -3  -1  20   16.94    0.69
  -3  -1  20   16.96    0.78
   3   1 -18  106.50    2.63
   3   1 -18  109.70    2.61
  -3  -1  18  110.50    2.66
  -3  -1  18  116.70    2.84
   3   1 -16    4.85    0.41
   3   1 -16    4.24    0.51
  -3  -1  16    4.66    0.41
  -3  -1  16    5.14    0.52
   3   1 -14   62.70    1.58
   3   1 -14   63.54    1.68
  -3  -1  14   63.25    1.64
  -3  -1  14   61.88    1.55
   3   1 -12  170.70    4.00
   3   1 -12  157.00    3.65
  -3  -1  12  167.70    3.92
  -3  -1  12  170.20    3.94
   3   1 -10  137.70    3.24
   3   1 -10  140.70    3.26
  -3  -1  10  145.40    3.37
  -3  -1  10  137.40    3.22
   3   1  -8  264.50    6.04
   3   1  -8  249.80    5.68
  -3  -1   8  272.60    6.21
  -3  -1   8  254.60    5.79
   3   1  -6   18.24    0.58
   3   1  -6   17.00    0.60
  -3  -1   6   18.61    0.63
  -3  -1   6   17.87    0.56
   3   1  -4  130.80    3.03
   3   1  -4  141.30    3.25
  -3  -1   4  134.00    3.08
  -3  -1   4  137.60    3.17
   3   1  -2  346.30    7.80
  -3  -1   2  336.40    7.57
  -3  -1   2  318.40    7.17
   3   1   2  334.40    7.53
   3   1   2  348.60    7.86
   3   1   4  133.20    3.07
   3   1   4  130.00    3.02
  -3  -1  -4  128.40    2.98
  -3  -1  -4  134.10    3.09
  -3  -1  -6   16.95    0.58
  -3  -1  -6   17.75    0.63
   3   1   8  259.50    5.90
   3   1   8  251.60    5.74
   3   1  10  143.10    3.32
   3   1  10  135.10    3.17
  -3  -1 -10  132.20    3.08
  -3  -1 -10  131.60    3.08
   3   1  12  163.00    3.77
   3   1  12  152.70    3.59
  -3  -1 -12  168.60    3.93
  -3  -1 -12  164.70    3.82
   3   1  14   63.00    1.66
   3   1  14   58.12    1.47
  -3  -1 -14   57.87    1.53
  -3  -1 -14   59.60    1.51
   3   1  16    4.34    0.49
   3   1  16    4.48    0.43
  -3  -1 -16    4.15    0.50
  -3  -1 -16    4.41    0.39
   3   1  18  113.40    2.72
   3   1  18  110.10    2.71
  -3  -1 -18  104.60    2.57
  -3  -1 -18  106.80    2.56
   3   1  20   14.67    0.64
   3   1  20   15.60    0.75
  -3  -1 -20   15.40    0.62
  -3  -1 -20   15.56    0.71
   3   1  22    3.84    0.57
   3   1  22    5.04    0.50
  -3  -1 -22    4.42    0.46
  -3  -1 -22    4.37    0.56
   3   1  24    6.33    0.53
   3   1  24    4.45    0.61
  -3  -1 -24    5.95    0.58
  -3  -1 -24    5.20    0.51
   3   1  26   39.24    1.13
   3   1  26   37.02    1.18
  -3  -1 -26   39.61    1.16
  -3  -1 -26   39.92    1.21
   3   1  28   -0.28    0.45
   3   1  28   -0.72    0.57
  -3  -1 -28    0.24    0.52
  -3  -1 -28    0.83    0.46
   3   1  30    0.69    0.61
   3   1  30   -0.01    0.49
  -3  -1 -30    0.43    0.49
  -3  -1 -30    1.02    0.49
  -3  -1 -32   40.67    1.17
  -3  -1 -32   41.53    1.18
   3   1  34   22.00    0.75
   3   1  34   19.39    0.94
  -3  -1 -34   21.70    0.83
  -3  -1 -34   21.22    0.80
  -4  -1  35    0.74    0.50
   4   1 -33    8.09    0.60
   4   1 -33    9.53    0.66
  -4  -1  33    8.42    0.54
  -4  -1  33    8.17    0.69
   4   1 -31    0.88    0.51
   4   1 -31    0.77    0.55
  -4  -1  31    1.99    0.64
  -4  -1  31    1.25    0.50
   4   1 -29    0.98    0.55
   4   1 -29    1.84    0.51
  -4  -1  29   -0.48    0.59
  -4  -1  29    1.18    0.47
   4   1 -27   -0.31    0.48
   4   1 -27    0.29    0.62
  -4  -1  27    0.75    0.48
  -4  -1  27    1.44    0.60
   4   1 -25    3.25    0.62
   4   1 -25    2.70    0.47
  -4  -1  25    4.37    0.51
  -4  -1  25    4.43    0.61
   4   1 -23   47.59    1.30
   4   1 -23   47.41    1.41
  -4  -1  23   49.45    1.36
  -4  -1  23   47.05    1.37
   4   1 -21   18.31    0.83
   4   1 -21   17.47    0.68
  -4  -1  21   16.98    0.70
  -4  -1  21   18.67    0.81
   4   1 -19   15.43    0.74
   4   1 -19   14.62    0.61
  -4  -1  19   14.60    0.64
  -4  -1  19   15.49    0.73
   4   1 -17    7.30    0.59
   4   1 -17    6.48    0.45
  -4  -1  17    7.17    0.47
  -4  -1  17    6.37    0.55
   4   1 -15    6.64    0.56
   4   1 -15    5.15    0.42
  -4  -1  15    5.75    0.53
  -4  -1  15    5.72    0.43
   4   1 -13    0.31    0.33
   4   1 -13    0.17    0.44
  -4  -1  13    0.74    0.41
  -4  -1  13    0.24    0.33
   4   1 -11   12.63    0.59
   4   1 -11   13.32    0.52
  -4  -1  11   11.53    0.55
  -4  -1  11   12.12    0.51
   4   1  -9   24.73    0.78
   4   1  -9   24.15    0.72
  -4  -1   9   24.15    0.71
  -4  -1   9   22.90    0.73
   4   1  -7    4.01    0.32
   4   1  -7    3.18    0.39
  -4  -1   7    3.66    0.33
  -4  -1   7    3.68    0.36
   4   1  -5   34.62    0.91
   4   1  -5   32.70    0.89
  -4  -1   5   33.34    0.90
  -4  -1   5   32.72    0.86
   4   1  -3   54.19    1.33
   4   1  -3   56.44    1.39
  -4  -1   3   54.18    1.33
  -4  -1   3   55.57    1.36
   4   1  -1    1.10    0.30
   4   1  -1    1.11    0.31
  -4  -1   1    0.92    0.29
  -4  -1   1    1.36    0.33
   4   1   1    1.31    0.33
   4   1   1    1.24    0.30
  -4  -1  -1    0.76    0.31
  -4  -1  -1    1.21    0.33
   4   1   3   52.28    1.33
   4   1   3   50.81    1.28
  -4  -1  -3   54.26    1.38
  -4  -1  -3   50.96    1.28
   4   1   5   31.31    0.87
   4   1   5   33.15    0.94
  -4  -1  -5   31.74    0.90
  -4  -1  -5   33.39    0.91
   4   1   7    4.06    0.41
   4   1   7    4.17    0.35
  -4  -1  -7    4.46    0.34
  -4  -1  -7    4.54    0.40
  -4  -1  -9   23.39    0.73
  -4  -1  -9   21.96    0.68
   4   1  11   11.86    0.57
   4   1  11   11.65    0.52
   4   1  13    0.22    0.42
   4   1  13    0.34    0.35
  -4  -1 -13    0.10    0.41
  -4  -1 -13    0.17    0.34
   4   1  15    4.93    0.53
   4   1  15    4.86    0.44
  -4  -1 -15    5.19    0.51
  -4  -1 -15    5.27    0.42
   4   1  17    7.98    0.49
   4   1  17    7.39    0.57
  -4  -1 -17    7.79    0.48
  -4  -1 -17    7.71    0.52
   4   1  19   15.46    0.64
   4   1  19   17.91    0.78
  -4  -1 -19   16.54    0.63
  -4  -1 -19   16.29    0.69
   4   1  21   16.59    0.69
   4   1  21   18.46    0.79
  -4  -1 -21   16.99    0.64
  -4  -1 -21   16.06    0.73
   4   1  23   47.18    1.37
   4   1  23   48.30    1.33
  -4  -1 -23   49.61    1.38
  -4  -1 -23   46.99    1.31
   4   1  25    2.97    0.62
   4   1  25    3.08    0.50
  -4  -1 -25    2.39    0.48
  -4  -1 -25    2.78    0.54
   4   1  27   -0.07    0.46
   4   1  27    0.06    0.57
  -4  -1 -27   -0.03    0.53
  -4  -1 -27   -0.12    0.42
   4   1  29    0.68    0.60
   4   1  29    0.73    0.47
  -4  -1 -29    1.31    0.52
  -4  -1 -29    1.66    0.50
   4   1  31    0.36    0.65
   4   1  31    1.55    0.48
  -4  -1 -31    0.69    0.51
  -4  -1 -31    1.58    0.52
   4   1  33    6.75    0.51
   4   1  33    7.81    0.66
  -4  -1 -33    7.15    0.55
  -4  -1 -33    6.46    0.56
   5   1 -34    0.23    0.58
   5   1 -34    0.55    0.51
  -5  -1  34    0.90    0.68
  -5  -1  34    0.41    0.44
   5   1 -32    3.59    0.58
   5   1 -32    1.87    0.52
  -5  -1  32    3.64    0.50
  -5  -1  32    3.41    0.64
   5   1 -30    1.53    0.50
   5   1 -30    0.26    0.58
  -5  -1  30    1.32    0.61
  -5  -1  30    1.09    0.50
   5   1 -28    0.41    0.50
   5   1 -28    0.74    0.58
  -5  -1  28    0.68    0.61
  -5  -1  28    1.22    0.48
   5   1 -26    1.09    0.49
   5   1 -26    1.22    0.60
  -5  -1  26    1.13    0.59
  -5  -1  26    0.54    0.45
   5   1 -24   79.83    2.08
   5   1 -24   83.08    2.07
  -5  -1  24   78.80    1.98
  -5  -1  24   78.59    2.02
   5   1 -22    0.22    0.56
   5   1 -22   -0.17    0.41
  -5  -1  22    0.27    0.43
  -5  -1  22    0.07    0.53
   5   1 -20  143.40    3.48
   5   1 -20  154.90    3.63
  -5  -1  20  151.50    3.57
  -5  -1  20  145.20    3.47
  -5  -1  18   32.30    0.97
  -5  -1  18   34.48    1.07
   5   1 -16   96.24    2.40
   5   1 -16   98.46    2.35
  -5  -1  16  101.70    2.50
  -5  -1  16  110.60    2.64
   5   1 -14   34.64    0.97
   5   1 -14   33.33    1.05
  -5  -1  14   34.18    0.96
  -5  -1  14   33.49    1.02
   5   1 -12    0.84    0.46
   5   1 -12    1.29    0.35
  -5  -1  12    1.46    0.42
  -5  -1  12    2.29    0.36
   5   1 -10   23.94    0.74
   5   1 -10   24.75    0.82
  -5  -1  10   23.28    0.74
  -5  -1  10   21.79    0.67
   5   1  -8   30.69    0.84
   5   1  -8   31.27    0.91
  -5  -1   8   29.10    0.83
  -5  -1   8   29.88    0.83
   5   1  -6    8.21    0.44
   5   1  -6    7.90    0.38
  -5  -1   6    8.33    0.39
  -5  -1   6    7.89    0.40
   5   1  -4  106.10    2.48
   5   1  -4  102.60    2.39
  -5  -1   4  101.50    2.37
  -5  -1   4  106.70    2.49
   5   1  -2   20.24    0.63
   5   1  -2   18.82    0.58
  -5  -1   2   19.44    0.61
  -5  -1   2   20.15    0.61
   5   1   2   18.86    0.60
   5   1   2   19.44    0.63
  -5  -1  -2   17.73    0.58
  -5  -1  -2   18.66    0.62
   5   1   4  101.50    2.39
   5   1   4   99.18    2.35
  -5  -1  -4  102.30    2.40
  -5  -1  -4  103.40    2.45
   5   1   6    7.13    0.44
   5   1   6    6.52    0.39
  -5  -1  -6    7.01    0.40
  -5  -1  -6    6.14    0.42
   5   1   8   31.77    0.88
   5   1   8   31.19    0.92
  -5  -1  -8   32.36    0.88
  -5  -1  -8   33.20    0.94
   5   1  10   21.31    0.75
   5   1  10   22.77    0.71
  -5  -1 -10   21.57    0.69
  -5  -1 -10   22.38    0.75
   5   1  12    1.85    0.42
   5   1  12    1.01    0.43
  -5  -1 -12    0.85    0.39
  -5  -1 -12    0.77    0.35
   5   1  14   36.24    1.08
   5   1  14   35.81    1.01
   5   1  16   98.00    2.36
   5   1  16   95.34    2.36
  -5  -1 -16   98.74    2.43
  -5  -1 -16  100.10    2.40
   5   1  18   33.13    1.07
   5   1  18   33.13    0.99
  -5  -1 -18   31.42    0.98
  -5  -1 -18   31.23    0.93
   5   1  20  141.00    3.34
   5   1  20  134.60    3.26
  -5  -1 -20  138.00    3.26
  -5  -1 -20  138.30    3.33
   5   1  22    0.32    0.42
   5   1  22    0.79    0.54
  -5  -1 -22    1.19    0.44
  -5  -1 -22    0.60    0.48
   5   1  24   81.41    2.09
   5   1  24   81.44    2.03
  -5  -1 -24   84.11    2.10
  -5  -1 -24   81.36    2.08
   5   1  26    0.70    0.47
   5   1  26    0.74    0.58
  -5  -1 -26    1.04    0.49
  -5  -1 -26    0.36    0.53
   5   1  28    0.67    0.48
   5   1  28    1.13    0.59
  -5  -1 -28   -0.19    0.52
  -5  -1 -28    0.54    0.49
   5   1  30    2.13    0.63
   5   1  30    1.82    0.50
  -5  -1 -30    1.59    0.49
  -5  -1 -30    1.67    0.52
   5   1  32    2.89    0.65
   5   1  32    3.98    0.50
  -5  -1 -32    3.74    0.52
  -5  -1 -32    3.21    0.52
  -6  -1  33   10.65    0.82
  -6  -1  33   11.35    0.60
   6   1 -31    6.52    0.62
   6   1 -31    7.59    0.60
  -6  -1  31    5.81    0.54
  -6  -1  31    5.92    0.65
   6   1 -29    0.21    0.56
   6   1 -29   -0.24    0.48
  -6  -1  29   -0.38    0.58
  -6  -1  29    0.03    0.47
   6   1 -27   50.00    1.37
   6   1 -27   45.23    1.34
  -6  -1  27   50.76    1.37
  -6  -1  27   46.93    1.37
   6   1 -25    7.45    0.68
   6   1 -25    7.67    0.55
  -6  -1  25    8.06    0.64
  -6  -1  25    7.91    0.55
   6   1 -23    2.66    0.45
   6   1 -23    2.48    0.63
  -6  -1  23    3.21    0.49
  -6  -1  23    2.93    0.56
   6   1 -21   34.58    1.15
   6   1 -21   36.77    1.06
  -6  -1  21   35.11    1.12
  -6  -1  21   34.72    1.05
   6   1 -19   44.09    1.19
   6   1 -19   41.79    1.29
  -6  -1  19   39.23    1.12
  -6  -1  19   43.05    1.26
   6   1 -17   43.97    1.30
   6   1 -17   41.36    1.12
  -6  -1  17   46.35    1.31
  -6  -1  17   45.20    1.23
   6   1 -15    4.46    0.53
   6   1 -15    4.05    0.40
  -6  -1  15    3.70    0.47
  -6  -1  15    4.87    0.43
   6   1 -13   42.23    1.12
   6   1 -13   44.08    1.26
  -6  -1  13   45.13    1.20
  -6  -1  13   42.98    1.18
   6   1 -11  196.40    4.58
   6   1 -11  208.70    4.79
  -6  -1  11  200.60    4.63
  -6  -1  11  208.10    4.77
   6   1  -9   21.41    0.74
   6   1  -9   19.96    0.64
  -6  -1   9   21.69    0.70
  -6  -1   9   20.32    0.64
   6   1  -7    7.52    0.41
   6   1  -7    7.96    0.46
  -6  -1   7    7.21    0.38
  -6  -1   7    7.50    0.41
   6   1  -5  305.50    6.92
   6   1  -5  297.80    6.76
  -6  -1   5  296.80    6.73
  -6  -1   5  300.10    6.80
   6   1  -3  312.30    7.07
   6   1  -3  319.00    7.22
  -6  -1   3  319.30    7.22
  -6  -1   3  319.70    7.23
   6   1  -1   15.24    0.53
   6   1  -1   16.12    0.54
  -6  -1   1   14.69    0.51
  -6  -1   1   16.42    0.53
   6   1   1   17.84    0.56
   6   1   1   16.80    0.56
  -6  -1  -1   17.95    0.59
  -6  -1  -1   17.12    0.55
   6   1   3  325.90    7.39
   6   1   3  328.10    7.43
  -6  -1  -3  335.90    7.60
  -6  -1  -3  322.90    7.32
   6   1   5  296.50    6.73
   6   1   5  286.20    6.52
  -6  -1  -5  294.60    6.70
  -6  -1  -5  286.70    6.51
   6   1   7    7.69    0.50
   6   1   7    7.58    0.43
  -6  -1  -7    8.06    0.44
  -6  -1  -7    8.31    0.46
   6   1   9   21.73    0.77
   6   1   9   20.20    0.67
  -6  -1  -9   20.64    0.71
  -6  -1  -9   19.01    0.64
   6   1  11  206.90    4.77
   6   1  11  215.90    5.00
  -6  -1 -11  204.70    4.71
  -6  -1 -11  208.10    4.81
   6   1  13   40.99    1.13
   6   1  13   40.63    1.15
  -6  -1 -13   42.61    1.18
  -6  -1 -13   39.56    1.09
   6   1  15    5.57    0.53
   6   1  15    4.63    0.44
  -6  -1 -15    4.63    0.48
  -6  -1 -15    4.95    0.42
   6   1  17   45.37    1.29
   6   1  17   43.35    1.20
  -6  -1 -19   41.60    1.14
  -6  -1 -19   44.36    1.27
   6   1  21   34.61    1.04
   6   1  21   32.34    1.08
  -6  -1 -21   34.39    1.02
  -6  -1 -21   33.24    1.06
   6   1  23    2.59    0.48
   6   1  23    2.57    0.61
  -6  -1 -23    3.16    0.48
  -6  -1 -23    1.59    0.50
   6   1  25    6.43    0.53
   6   1  25    8.39    0.64
  -6  -1 -25    7.66    0.53
  -6  -1 -25    7.40    0.61
   6   1  27   45.37    1.34
   6   1  27   46.33    1.27
  -6  -1 -27   41.18    1.18
  -6  -1 -27   44.65    1.28
   6   1  29   -0.12    0.61
   6   1  29    0.11    0.46
  -6  -1 -29   -0.20    0.49
  -6  -1 -29    0.10    0.50
   6   1  31    5.71    0.50
   6   1  31    6.28    0.65
  -6  -1 -31    6.02    0.54
  -6  -1 -31    5.46    0.55
  -7  -1  34    2.11    0.67
  -7  -1  34    0.67    0.49
  -7  -1  32    5.10    0.70
  -7  -1  32    4.42    0.48
   7   1 -30    6.79    0.62
   7   1 -30    6.13    0.63
  -7  -1  30    6.12    0.54
  -7  -1  30    7.35    0.72
   7   1 -28    3.40    0.60
   7   1 -28    2.42    0.53
  -7  -1  28    3.63    0.61
  -7  -1  28    4.39    0.52
   7   1 -26    1.34    0.59
   7   1 -26    1.22    0.52
  -7  -1  26    1.64    0.61
  -7  -1  26    1.05    0.48
   7   1 -24    6.41    0.66
   7   1 -24    7.76    0.56
  -7  -1  24    7.57    0.57
  -7  -1  24    5.51    0.59
   7   1 -22    0.52    0.57
   7   1 -22    1.91    0.46
  -7  -1  22    1.34    0.45
  -7  -1  22    0.74    0.54
   7   1 -20    1.34    0.41
   7   1 -20    1.64    0.56
  -7  -1  20    2.51    0.47
  -7  -1  20    2.45    0.51
   7   1 -18   20.88    0.72
   7   1 -18   21.92    0.87
  -7  -1  18   22.30    0.76
  -7  -1  18   21.97    0.82
   7   1 -16  166.20    3.86
   7   1 -16  163.80    3.90
  -7  -1  16  156.80    3.70
  -7  -1  16  161.60    3.78
   7   1 -14    4.03    0.51
   7   1 -14    3.88    0.37
  -7  -1  14    4.27    0.42
  -7  -1  14    3.29    0.44
   7   1 -12   91.84    2.20
   7   1 -12   88.67    2.21
  -7  -1  12   88.68    2.16
  -7  -1  12   85.99    2.08
   7   1 -10    6.62    0.52
   7   1 -10    6.94    0.40
  -7  -1  10    7.30    0.44
  -7  -1  10    7.28    0.43
   7   1  -8  108.30    2.56
   7   1  -8  106.10    2.56
  -7  -1   8  106.70    2.52
  -7  -1   8  106.40    2.50
   7   1  -6   65.84    1.61
   7   1  -6   65.54    1.64
  -7  -1   6   61.70    1.51
  -7  -1   6   60.79    1.49
   7   1  -4   93.82    2.22
   7   1  -4   95.25    2.27
  -7  -1   4   93.88    2.21
  -7  -1   4   91.30    2.16
   7   1  -2  135.60    3.14
   7   1  -2  137.80    3.19
  -7  -1   2  132.30    3.06
  -7  -1   2  133.20    3.09
   7   1   0   83.47    1.98
   7   1   0   81.94    1.96
  -7  -1   0   87.96    2.08
  -7  -1   0   85.30    2.03
   7   1   2  129.00    3.02
   7   1   2  129.60    3.01
  -7  -1  -2  134.90    3.14
  -7  -1  -2  129.40    3.00
   7   1   4   91.36    2.19
   7   1   4   93.19    2.22
  -7  -1  -4   91.16    2.17
  -7  -1  -4   91.26    2.19
   7   1   6   64.94    1.63
   7   1   6   65.12    1.61
  -7  -1  -6   64.47    1.61
  -7  -1  -6   64.47    1.59
   7   1   8  100.60    2.43
   7   1   8   97.67    2.35
  -7  -1  -8  100.80    2.43
  -7  -1  -8   99.44    2.37
   7   1  10    5.84    0.49
   7   1  10    6.29    0.46
  -7  -1 -10    6.10    0.47
  -7  -1 -10    6.38    0.43
   7   1  12   87.78    2.17
   7   1  12   90.85    2.22
  -7  -1 -12   84.38    2.09
  -7  -1 -12   87.47    2.12
   7   1  14    3.67    0.49
   7   1  14    4.15    0.43
  -7  -1 -14    4.17    0.42
  -7  -1 -14    4.84    0.48
   7   1  16  147.90    3.49
   7   1  16  145.80    3.47
  -7  -1 -16  153.30    3.60
  -7  -1 -16  152.10    3.60
   7   1  18   21.54    0.81
   7   1  18   21.18    0.76
  -7  -1 -18   21.62    0.79
  -7  -1 -18   21.49    0.74
   7   1  20    3.09    0.58
   7   1  20    1.99    0.45
  -7  -1 -20    2.00    0.50
  -7  -1 -20    2.02    0.44
   7   1  22    0.68    0.44
   7   1  22   -0.41    0.54
  -7  -1 -22    0.53    0.43
  -7  -1 -22    1.56    0.50
   7   1  24    5.22    0.60
   7   1  24    5.48    0.51
  -7  -1 -24    5.71    0.58
  -7  -1 -24    5.78    0.52
   7   1  26    1.92    0.58
   7   1  26    2.66    0.49
  -7  -1 -26    1.88    0.52
  -7  -1 -26    2.16    0.48
   7   1  28    4.21    0.61
   7   1  28    3.70    0.52
  -7  -1 -28    2.42    0.54
  -7  -1 -28    2.95    0.51
   7   1  30    6.38    0.53
   7   1  30    4.39    0.64
  -7  -1 -30    5.05    0.51
  -7  -1 -30    6.71    0.56
   7   1  32    3.27    0.67
   7   1  32    4.52    0.47
  -7  -1 -32    3.79    0.52
  -7  -1 -32    2.96    0.53
  -8  -1  33    1.68    0.50
  -8  -1  33    1.55    0.70
   8   1 -31    1.97    0.63
   8   1 -31    1.47    0.49
  -8  -1  31    2.43    0.64
  -8  -1  31    1.22    0.48
   8   1 -29    0.11    0.55
   8   1 -29    0.87    0.58
  -8  -1  29    0.75    0.50
  -8  -1  29    0.90    0.62
   8   1 -27   15.99    0.75
   8   1 -27   15.95    0.79
  -8  -1  27   14.65    0.78
  -8  -1  27   15.41    0.67
   8   1 -25    0.82    0.54
   8   1 -25    0.84    0.60
  -8  -1  25    0.44    0.48
  -8  -1  25    1.68    0.57
   8   1 -23    1.21    0.46
   8   1 -23    1.25    0.57
  -8  -1  23    0.99    0.53
  -8  -1  23    1.26    0.46
   8   1 -21    0.29    0.58
   8   1 -21    0.68    0.45
  -8  -1  21    0.01    0.50
  -8  -1  21    1.16    0.46
   8   1 -19   76.56    1.90
   8   1 -19   73.50    1.95
  -8  -1  19   73.25    1.88
  -8  -1  19   79.03    1.97
   8   1 -17    3.30    0.43
   8   1 -17    3.17    0.57
  -8  -1  17    3.57    0.50
  -8  -1  17    3.85    0.45
   8   1 -15  102.80    2.54
   8   1 -15  100.30    2.41
  -8  -1  15   99.36    2.40
  -8  -1  15  102.50    2.48
   8   1 -13   94.20    2.25
   8   1 -13   92.84    2.30
  -8  -1  13   91.80    2.21
  -8  -1  13   90.96    2.22
   8   1 -11  117.90    2.77
   8   1 -11  117.00    2.83
  -8  -1  11  117.40    2.78
  -8  -1  11  121.30    2.86
   8   1  -9    2.83    0.43
   8   1  -9    3.15    0.37
  -8  -1   9    3.07    0.35
  -8  -1   9    2.41    0.38
   8   1  -7  125.50    2.97
   8   1  -7  121.00    2.84
  -8  -1   7  126.70    2.96
  -8  -1   7  124.60    2.92
   8   1  -5  150.60    3.51
   8   1  -5  156.60    3.63
  -8  -1   5  159.20    3.68
  -8  -1   5  157.60    3.64
   8   1  -3  293.60    6.68
   8   1  -3  288.80    6.57
  -8  -1   3  297.60    6.75
  -8  -1   3  294.90    6.70
   8   1  -1  157.00    3.64
   8   1  -1  161.50    3.73
  -8  -1   1  165.50    3.82
  -8  -1   1  163.80    3.77
   8   1   1  157.00    3.63
   8   1   1  156.30    3.63
  -8  -1  -1  156.60    3.62
  -8  -1  -1  155.20    3.60
   8   1   3  293.80    6.68
   8   1   3  279.40    6.37
  -8  -1  -3  293.70    6.68
  -8  -1  -3  300.00    6.83
   8   1   5  148.90    3.47
   8   1   5  153.90    3.60
  -8  -1  -5  151.60    3.52
  -8  -1  -5  143.80    3.36
   8   1   7  118.80    2.84
   8   1   7  122.90    2.92
  -8  -1  -7  126.40    2.99
  -8  -1  -7  121.40    2.86
   8   1   9    1.66    0.42
   8   1   9    1.84    0.40
  -8  -1  -9    1.34    0.39
  -8  -1  -9    1.82    0.42
   8   1  11  115.80    2.77
   8   1  11  114.80    2.76
  -8  -1 -11  119.40    2.82
  -8  -1 -11  114.60    2.75
   8   1  13   88.39    2.19
   8   1  13   81.00    2.01
  -8  -1 -13   84.71    2.10
  -8  -1 -13   84.41    2.06
   8   1  15   98.64    2.43
   8   1  15  100.30    2.44
  -8  -1 -15   95.12    2.34
  -8  -1 -15   97.04    2.36
   8   1  17    2.24    0.45
   8   1  17    2.44    0.52
  -8  -1 -17    1.81    0.40
  -8  -1 -17    2.67    0.49
   8   1  19   69.00    1.84
   8   1  19   72.68    1.85
  -8  -1 -19   70.27    1.83
  -8  -1 -19   72.82    1.83
   8   1  21    0.27    0.56
   8   1  21    0.82    0.44
  -8  -1 -21    0.61    0.41
  -8  -1 -21    0.63    0.48
   8   1  23    1.79    0.47
  -8  -1 -23    1.78    0.51
  -8  -1 -23    2.28    0.46
   8   1  25    2.90    0.59
   8   1  25    1.96    0.47
  -8  -1 -25    2.00    0.48
  -8  -1 -25    1.08    0.50
   8   1  27   14.64    0.75
   8   1  27   14.38    0.64
  -8  -1 -27   15.96    0.69
  -8  -1 -27   13.67    0.67
   8   1  29   -0.99    0.57
   8   1  29    0.78    0.45
  -8  -1 -29   -0.28    0.47
  -8  -1 -29    0.42    0.47
   8   1  31    1.62    0.57
   8   1  31    1.27    0.43
  -8  -1 -31    0.76    0.44
  -8  -1 -31    1.24    0.48
  -9  -1  34    0.97    0.68
  -9  -1  34    0.52    0.54
   9   1 -32    4.11    0.62
   9   1 -32    3.20    0.59
  -9  -1  32    3.76    0.71
  -9  -1  32    3.14    0.53
   9   1 -30   13.51    0.78
   9   1 -30   15.08    0.69
  -9  -1  30   14.30    0.65
  -9  -1  30   14.76    0.82
   9   1 -28   -0.56    0.63
   9   1 -28    0.73    0.51
  -9  -1  28    0.34    0.60
  -9  -1  28   -0.09    0.53
   9   1 -26    9.44    0.68
   9   1 -26    8.78    0.62
  -9  -1  26   10.21    0.67
  -9  -1  26    8.88    0.58
   9   1 -24    0.92    0.62
   9   1 -24    0.84    0.51
  -9  -1  24    1.27    0.56
  -9  -1  24    0.43    0.51
   9   1 -22   42.77    1.31
   9   1 -22   43.15    1.21
  -9  -1  22   43.26    1.25
  -9  -1  22   45.51    1.27
   9   1 -20    6.88    0.66
   9   1 -20    5.86    0.50
  -9  -1  20    5.17    0.49
  -9  -1  20    5.32    0.54
   9   1 -18   37.49    1.07
   9   1 -18   37.09    1.18
  -9  -1  18   36.26    1.05
  -9  -1  18   37.66    1.11
   9   1 -16   35.86    1.15
   9   1 -16   35.93    1.03
  -9  -1  16   34.28    1.03
  -9  -1  16   35.49    1.04
   9   1 -14    0.27    0.52
   9   1 -14    0.47    0.36
  -9  -1  14    0.08    0.38
  -9  -1  14    0.45    0.41
   9   1 -12    0.22    0.37
   9   1 -12    0.59    0.45
  -9  -1  12    0.52    0.36
  -9  -1  12    0.70    0.42
   9   1 -10    9.63    0.53
   9   1 -10   10.65    0.46
  -9  -1  10    9.96    0.47
  -9  -1  10    9.55    0.46
   9   1  -8  138.20    3.28
   9   1  -8  142.40    3.31
  -9  -1   8  135.90    3.17
  -9  -1   8  136.90    3.20
   9   1  -6   73.37    1.78
   9   1  -6   76.31    1.89
  -9  -1   6   73.65    1.79
  -9  -1   6   70.16    1.71
   9   1  -4   92.75    2.21
   9   1  -4   93.19    2.24
  -9  -1   4   92.22    2.19
  -9  -1   4   89.92    2.15
   9   1  -2   24.00    0.74
   9   1  -2   24.24    0.73
  -9  -1   2   22.26    0.69
  -9  -1   2   24.07    0.71
   9   1   0   25.29    0.78
   9   1   0   26.44    0.80
  -9  -1   0   23.43    0.72
  -9  -1   0   24.97    0.76
   9   1   2   22.95    0.73
   9   1   2   24.08    0.76
  -9  -1  -2   23.51    0.74
  -9  -1  -2   23.12    0.71
   9   1   4   93.27    2.26
   9   1   4   93.59    2.25
  -9  -1  -4   87.59    2.11
  -9  -1  -4   92.87    2.24
   9   1   6   77.31    1.91
   9   1   6   75.34    1.88
  -9  -1  -6   76.48    1.89
  -9  -1  -6   73.68    1.81
   9   1   8  134.80    3.19
   9   1   8  133.70    3.16
  -9  -1  -8  135.40    3.20
  -9  -1  -8  132.40    3.11
   9   1  10    9.51    0.52
   9   1  10   10.22    0.57
  -9  -1 -10   10.22    0.51
  -9  -1 -10    8.38    0.52
   9   1  12    0.37    0.43
   9   1  12    0.50    0.41
  -9  -1 -12    0.77    0.43
  -9  -1 -12    0.58    0.38
   9   1  14    0.08    0.46
   9   1  14    1.05    0.44
  -9  -1 -14    0.56    0.46
  -9  -1 -14    0.93    0.43
   9   1  16   30.95    0.96
   9   1  16   30.56    0.99
  -9  -1 -16   31.74    0.96
  -9  -1 -16   33.73    1.01
   9   1  18   33.54    1.03
   9   1  18   37.16    1.17
  -9  -1 -18   34.93    1.08
  -9  -1 -18   35.95    1.04
   9   1  20    5.46    0.52
   9   1  20    5.47    0.66
  -9  -1 -20    5.42    0.48
  -9  -1 -20    4.74    0.56
   9   1  22   39.76    1.26
   9   1  22   36.77    1.08
  -9  -1 -22   38.83    1.10
  -9  -1 -22   38.77    1.16
   9   1  24    1.83    0.61
   9   1  24    0.90    0.48
  -9  -1 -24    0.44    0.45
  -9  -1 -24    0.46    0.52
  -9  -1 -26    8.65    0.58
  -9  -1 -26    8.26    0.58
   9   1  28    0.80    0.64
   9   1  28    0.19    0.45
  -9  -1 -28    0.68    0.49
  -9  -1 -28    0.48    0.52
   9   1  30   12.63    0.70
   9   1  30   13.28    0.58
  -9  -1 -30   12.36    0.59
  -9  -1 -30   10.95    0.61
 -10  -1  33    3.81    0.68
 -10  -1  33    4.32    0.57
  10   1 -31    1.73    0.56
  10   1 -31    0.03    0.61
 -10  -1  31    1.00    0.50
 -10  -1  31    1.60    0.67
  10   1 -29   10.82    0.72
  10   1 -29   10.13    0.63
 -10  -1  29   10.76    0.77
 -10  -1  29   10.32    0.59
  10   1 -27    4.45    0.63
  10   1 -27    4.60    0.57
 -10  -1  27    3.59    0.58
 -10  -1  27    4.25    0.52
  10   1 -25    3.23    0.60
  10   1 -25    3.38    0.61
 -10  -1  25    4.36    0.62
 -10  -1  25    3.14    0.50
  10   1 -23    8.09    0.58
  10   1 -23    8.12    0.69
 -10  -1  23    7.26    0.56
 -10  -1  23    5.99    0.62
  10   1 -21    1.10    0.46
  10   1 -21    0.24    0.53
 -10  -1  21   -0.21    0.50
 -10  -1  21    0.55    0.43
  10   1 -19   36.28    1.07
  10   1 -19   37.75    1.19
 -10  -1  19   38.01    1.10
 -10  -1  19   36.17    1.10
  10   1 -17   37.76    1.07
  10   1 -17   38.22    1.20
 -10  -1  17   37.61    1.11
 -10  -1  17   36.95    1.06
  10   1 -15   49.79    1.41
  10   1 -15   51.81    1.35
 -10  -1  15   52.97    1.39
 -10  -1  15   52.44    1.39
  10   1 -13    6.96    0.46
  10   1 -13    7.66    0.59
 -10  -1  13    6.96    0.49
 -10  -1  13    7.51    0.47
  10   1 -11    5.05    0.50
  10   1 -11    5.62    0.43
 -10  -1  11    6.14    0.47
 -10  -1  11    6.20    0.42
  10   1  -9    7.10    0.42
  10   1  -9    6.33    0.48
 -10  -1   9    7.49    0.48
 -10  -1   9    6.25    0.41
  10   1  -7    1.61    0.35
  10   1  -7    2.73    0.40
 -10  -1   7    2.03    0.37
 -10  -1   7    1.62    0.34
  10   1  -5   48.66    1.24
  10   1  -5   48.78    1.30
 -10  -1   5   48.80    1.26
 -10  -1   5   48.57    1.25
  10   1  -3    1.09    0.36
  10   1  -3    0.68    0.33
 -10  -1   3    1.26    0.32
 -10  -1   3    0.88    0.29
  10   1  -1   37.77    1.06
  10   1  -1   38.47    1.05
 -10  -1   1   39.07    1.04
 -10  -1   1   38.71    1.04
  10   1   1   37.80    1.04
  10   1   1   38.30    1.05
 -10  -1  -1   39.47    1.06
 -10  -1  -1   38.25    1.03
  10   1   3    0.91    0.34
  10   1   3    1.43    0.36
 -10  -1  -3    0.80    0.33
 -10  -1  -3    1.30    0.35
  10   1   5   50.53    1.34
  10   1   5   46.58    1.24
 -10  -1  -5   47.81    1.26
 -10  -1  -5   48.96    1.29
  10   1   7    1.44    0.41
  10   1   7    1.86    0.38
 -10  -1  -7    2.39    0.41
 -10  -1  -7    2.25    0.40
  10   1   9    5.38    0.48
  10   1   9    5.81    0.46
 -10  -1  -9    5.04    0.47
 -10  -1  -9    6.01    0.46
  10   1  11    5.15    0.50
  10   1  11    5.03    0.47
 -10  -1 -11    5.72    0.47
 -10  -1 -11    5.90    0.46
  10   1  13    6.96    0.56
  10   1  13    8.04    0.52
 -10  -1 -13    6.54    0.50
 -10  -1 -13    6.69    0.53
  10   1  15   48.95    1.39
  10   1  15   49.71    1.35
 -10  -1 -15   47.48    1.34
 -10  -1 -15   48.25    1.31
  10   1  17   34.59    1.11
  10   1  17   34.81    1.05
 -10  -1 -17   34.19    1.07
 -10  -1 -17   34.45    1.01
  10   1  19   35.16    1.04
  10   1  19   34.06    1.13
 -10  -1 -19   35.16    1.03
 -10  -1 -19   33.73    1.04
  10   1  21    0.68    0.57
  10   1  21    0.43    0.47
 -10  -1 -21   -0.45    0.51
 -10  -1 -21    0.26    0.42
  10   1  23    5.25    0.66
  10   1  23    6.02    0.54
 -10  -1 -23    7.16    0.58
 -10  -1 -23    5.92    0.50
  10   1  25    3.02    0.47
  10   1  25    2.44    0.65
 -10  -1 -25    2.78    0.44
 -10  -1 -25    2.73    0.52
  10   1  27    3.43    0.67
  10   1  27    4.49    0.47
 -10  -1 -27    4.68    0.47
 -10  -1 -27    4.37    0.53
  10   1  29   10.10    0.58
  10   1  29    9.82    0.74
 -10  -1 -29    8.55    0.55
 -10  -1 -29    9.08    0.58
  11   1 -32    2.26    0.61
  11   1 -32    2.03    0.65
 -11  -1  32    2.80    0.70
 -11  -1  32    2.15    0.51
  11   1 -30    1.28    0.53
  11   1 -30    1.10    0.58
 -11  -1  30    0.95    0.63
 -11  -1  30    0.96    0.48
  11   1 -28   20.48    0.90
  11   1 -28   18.43    0.77
 -11  -1  28   20.50    0.92
 -11  -1  28   20.18    0.79
  11   1 -26    6.52    0.58
  11   1 -26    5.51    0.67
 -11  -1  26    5.48    0.54
 -11  -1  26    6.15    0.63
  11   1 -24    1.09    0.51
  11   1 -24    1.47    0.57
 -11  -1  24    1.56    0.47
 -11  -1  24    1.41    0.51
  11   1 -22    5.14    0.63
  11   1 -22    5.02    0.52
 -11  -1  22    5.25    0.55
 -11  -1  22    4.54    0.50
  11   1 -20   -0.46    0.44
  11   1 -20    0.69    0.58
 -11  -1  20   -0.20    0.48
 -11  -1  20   -0.06    0.44
  11   1 -18   21.11    0.76
  11   1 -18   20.20    0.85
 -11  -1  18   21.23    0.76
 -11  -1  18   20.63    0.79
  11   1 -16   72.86    1.93
  11   1 -16   75.81    1.89
 -11  -1  16   72.77    1.82
 -11  -1  16   76.26    1.92
  11   1 -14   15.43    0.74
  11   1 -14   15.17    0.60
  11   1 -12   41.88    1.13
  11   1 -12   42.14    1.22
 -11  -1  12   39.98    1.10
 -11  -1  12   40.16    1.11
  11   1 -10    7.19    0.44
  11   1 -10    6.06    0.57
 -11  -1  10    5.92    0.46
 -11  -1  10    7.28    0.45
  11   1  -8  143.90    3.35
  11   1  -8  147.20    3.48
 -11  -1   8  151.10    3.52
 -11  -1   8  144.40    3.37
  11   1  -6    1.84    0.39
  11   1  -6    0.72    0.35
 -11  -1   6    1.37    0.39
 -11  -1   6    1.21    0.34
  11   1  -4   91.11    2.18
  11   1  -4   91.31    2.22
 -11  -1   4   88.21    2.13
  11   1  -2   31.14    0.91
  11   1  -2   32.23    0.90
 -11  -1   2   30.31    0.86
 -11  -1   2   31.32    0.89
  11   1   0    3.95    0.39
  11   1   0    4.57    0.41
 -11  -1   0    4.39    0.40
 -11  -1   0    4.16    0.37
  11   1   2   31.99    0.93
  11   1   2   30.79    0.91
 -11  -1  -2   29.43    0.88
 -11  -1  -2   30.50    0.89
  11   1   4   93.84    2.28
  11   1   4   93.34    2.26
 -11  -1  -4   92.68    2.25
 -11  -1  -4   91.80    2.21
  11   1   6    1.68    0.41
  11   1   6    1.63    0.42
 -11  -1  -6    1.60    0.39
 -11  -1  -6    0.98    0.40
  11   1   8  146.60    3.46
  11   1   8  137.90    3.26
 -11  -1  -8  140.40    3.30
 -11  -1  -8  134.20    3.18
  11   1  10    6.29    0.52
  11   1  10    6.88    0.50
 -11  -1 -10    7.62    0.49
 -11  -1 -10    8.11    0.55
  11   1  12   40.13    1.14
  11   1  12   38.15    1.15
 -11  -1 -12   41.35    1.20
 -11  -1 -12   40.62    1.14
  11   1  14   15.58    0.67
  11   1  14   15.16    0.75
 -11  -1 -14   17.43    0.74
 -11  -1 -14   15.08    0.66
  11   1  16   73.26    1.90
  11   1  16   72.92    1.86
 -11  -1 -16   74.25    1.90
 -11  -1 -16   73.96    1.86
  11   1  18   20.27    0.77
  11   1  18   19.31    0.83
 -11  -1 -18   20.01    0.78
 -11  -1 -18   19.57    0.73
  11   1  20   -0.29    0.58
  11   1  20    0.55    0.47
 -11  -1 -20    0.52    0.42
 -11  -1 -20   -0.51    0.51
  11   1  22    5.15    0.64
  11   1  22    6.42    0.54
 -11  -1 -22    4.93    0.56
 -11  -1 -22    5.34    0.48
  11   1  24    0.86    0.45
  11   1  24    2.04    0.64
 -11  -1 -24    1.27    0.46
 -11  -1 -24    2.00    0.45
  11   1  26    5.50    0.48
  11   1  26    5.19    0.67
 -11  -1 -26    4.35    0.53
 -11  -1 -26    3.91    0.46
  11   1  28   17.72    0.86
  11   1  28   17.72    0.64
 -11  -1 -28   16.42    0.69
 -11  -1 -28   17.41    0.63
  12   1 -33    6.76    0.66
  12   1 -33    8.26    0.72
  12   1 -31   10.89    0.67
  12   1 -31   12.26    0.72
 -12  -1  31   11.19    0.61
 -12  -1  31   13.45    0.73
  12   1 -29   10.42    0.78
  12   1 -29   10.38    0.61
 -12  -1  29   11.22    0.70
 -12  -1  29   11.67    0.65
  12   1 -27    7.71    0.69
  12   1 -27    7.90    0.63
 -12  -1  27    8.75    0.58
 -12  -1  27    8.87    0.69
  12   1 -25   15.00    0.72
  12   1 -25   13.21    0.74
 -12  -1  25   13.57    0.66
 -12  -1  25   14.23    0.77
  12   1 -23    3.36    0.62
  12   1 -23    3.74    0.52
 -12  -1  23    2.89    0.55
 -12  -1  23    3.72    0.51
  12   1 -21    3.36    0.54
  12   1 -21    3.60    0.62
 -12  -1  21    4.14    0.57
 -12  -1  21    3.91    0.52
  12   1 -19   31.88    0.97
  12   1 -19   31.89    1.08
 -12  -1  19   32.84    1.00
 -12  -1  19   31.78    0.98
  12   1 -17   33.48    1.00
  12   1 -17   32.56    1.06
 -12  -1  17   32.72    0.98
 -12  -1  17   33.18    1.02
  12   1 -15   83.12    2.14
  12   1 -15   81.63    2.01
 -12  -1  15   78.10    1.94
 -12  -1  15   80.33    1.99
  12   1 -13  153.90    3.67
  12   1 -13  149.80    3.50
 -12  -1  13  158.80    3.71
 -12  -1  13  157.10    3.68
  12   1 -11   36.89    1.03
  12   1 -11   38.25    1.13
 -12  -1  11   38.46    1.08
 -12  -1  11   37.10    1.04
  12   1  -9   80.79    2.03
  12   1  -9   81.74    1.98
 -12  -1   9   84.17    2.04
 -12  -1   9   80.00    1.96
  12   1  -7  209.50    4.86
  12   1  -7  213.00    4.90
 -12  -1   7  209.80    4.83
 -12  -1   7  213.10    4.91
  12   1  -5   76.56    1.87
  12   1  -5   78.97    1.96
  12   1  -3   36.55    1.04
  12   1  -3   37.74    1.03
 -12  -1   3   37.43    1.02
 -12  -1   3   37.76    1.05
  12   1  -1   33.61    0.95
  12   1  -1   35.95    1.01
 -12  -1   1   34.88    0.97
 -12  -1   1   34.34    0.97
  12   1   1   34.29    0.99
  12   1   1   34.96    0.99
 -12  -1  -1   34.92    0.99
 -12  -1  -1   32.84    0.94
  12   1   3   37.78    1.05
  12   1   3   35.58    1.02
 -12  -1  -3   39.35    1.11
 -12  -1  -3   39.28    1.08
  12   1   5   74.84    1.86
  12   1   5   77.23    1.92
 -12  -1  -5   75.12    1.88
 -12  -1  -5   74.47    1.85
  12   1   7  202.00    4.68
  12   1   7  209.50    4.85
 -12  -1  -7  201.50    4.66
 -12  -1  -7  206.60    4.79
  12   1   9   78.67    1.98
  12   1   9   76.03    1.91
 -12  -1  -9   76.03    1.93
 -12  -1  -9   74.14    1.85
  12   1  11   35.58    1.06
  12   1  11   36.64    1.11
 -12  -1 -11   37.63    1.09
 -12  -1 -11   34.97    1.04
  12   1  13  144.30    3.45
  12   1  13  152.40    3.61
 -12  -1 -13  141.30    3.36
 -12  -1 -13  138.50    3.28
  12   1  15   79.72    2.06
  12   1  15   81.51    2.03
 -12  -1 -15   77.40    1.98
 -12  -1 -15   78.14    1.95
  12   1  17   31.86    0.99
  12   1  17   30.17    1.04
 -12  -1 -17   29.58    0.91
 -12  -1 -17   30.35    0.99
  12   1  19   30.61    1.05
  12   1  19   29.47    0.94
 -12  -1 -19   29.96    0.97
 -12  -1 -19   28.74    0.90
  12   1  21    4.05    0.50
  12   1  21    4.13    0.63
 -12  -1 -21    3.53    0.45
 -12  -1 -21    4.09    0.55
  12   1  23    1.97    0.68
  12   1  23    3.32    0.48
 -12  -1 -23    2.81    0.52
 -12  -1 -23    2.77    0.47
  12   1  25   11.61    0.58
  12   1  25   13.26    0.80
 -12  -1 -25   11.67    0.57
 -12  -1 -25   13.70    0.67
  12   1  27    7.94    0.49
  12   1  27    7.54    0.74
 -12  -1 -27    7.55    0.55
 -12  -1 -27    7.67    0.50
  13   1 -32    0.03    0.68
  13   1 -32   -0.54    0.60
 -13  -1  32   -0.79    0.56
 -13  -1  32   -0.21    0.67
  13   1 -30    3.43    0.68
  13   1 -30    3.31    0.58
 -13  -1  30    4.70    0.55
 -13  -1  30    3.52    0.62
  13   1 -28    0.72    0.62
  13   1 -28    1.00    0.52
 -13  -1  28    1.17    0.58
 -13  -1  28    0.48    0.47
  13   1 -26    5.09    0.56
  13   1 -26    4.69    0.67
 -13  -1  26    4.74    0.63
 -13  -1  26    5.18    0.52
  13   1 -24    4.02    0.53
  13   1 -24    4.32    0.62
 -13  -1  24    4.86    0.53
 -13  -1  24    5.12    0.59
  13   1 -22   12.38    0.63
  13   1 -22   13.95    0.78
 -13  -1  22   13.70    0.64
 -13  -1  22   12.36    0.67
  13   1 -20    1.42    0.56
  13   1 -20    1.66    0.47
 -13  -1  20    0.95    0.51
 -13  -1  20    1.48    0.45
  13   1 -18    8.81    0.59
  13   1 -18    9.22    0.68
 -13  -1  18    9.21    0.58
 -13  -1  18    9.50    0.55
  13   1 -16   -0.60    0.42
  13   1 -16    0.39    0.54
 -13  -1  16   -0.20    0.45
 -13  -1  16   -0.14    0.43
  13   1 -14   20.49    0.83
  13   1 -14   19.36    0.71
 -13  -1  14   17.31    0.66
 -13  -1  14   19.65    0.73
  13   1 -12    7.61    0.62
  13   1 -12    6.92    0.49
 -13  -1  12    7.16    0.48
 -13  -1  12    7.92    0.52
  13   1 -10    5.86    0.57
  13   1 -10    5.28    0.44
 -13  -1  10    5.86    0.45
 -13  -1  10    6.00    0.49
  13   1  -8   75.83    1.86
  13   1  -8   71.10    1.82
 -13  -1   8   70.82    1.76
 -13  -1   8   72.39    1.80
  13   1  -6   25.50    0.85
  13   1  -6   23.80    0.75
 -13  -1   6   25.52    0.81
  13   1  -4    0.16    0.38
  13   1  -4   -0.32    0.34
 -13  -1   4   -0.17    0.34
 -13  -1   4    0.31    0.37
  13   1  -2    0.72    0.38
  13   1  -2   -0.43    0.35
 -13  -1   2    0.10    0.37
 -13  -1   2   -0.36    0.34
  13   1   0   80.64    1.98
  13   1   0   78.12    1.93
 -13  -1   0   77.60    1.92
 -13  -1   0   78.43    1.92
  13   1   2    0.87    0.36
  13   1   2   -0.08    0.36
 -13  -1  -2    0.85    0.37
 -13  -1  -2    0.18    0.36
  13   1   4   -0.22    0.42
  13   1   4    0.50    0.40
 -13  -1  -4   -0.08    0.38
 -13  -1  -4   -0.10    0.43
  13   1   6   26.01    0.84
  13   1   6   25.78    0.85
 -13  -1  -6   26.79    0.84
 -13  -1  -6   24.64    0.82
  13   1   8   73.93    1.88
  13   1   8   73.05    1.85
 -13  -1  -8   70.78    1.80
 -13  -1  -8   74.22    1.85
  13   1  10    5.25    0.54
  13   1  10    5.16    0.48
 -13  -1 -10    5.88    0.50
 -13  -1 -10    4.71    0.50
  13   1  12    6.39    0.52
  13   1  12    7.34    0.58
 -13  -1 -12    7.59    0.53
 -13  -1 -12    6.29    0.54
  13   1  14   20.96    0.85
  13   1  14   19.60    0.74
 -13  -1 -14   18.33    0.75
 -13  -1 -14   19.31    0.73
  13   1  16    0.00    0.45
  13   1  16    0.44    0.57
 -13  -1 -16   -0.71    0.47
 -13  -1 -16   -0.27    0.46
  13   1  18   10.27    0.59
  13   1  18    9.74    0.70
 -13  -1 -18    9.62    0.56
 -13  -1 -18    8.51    0.60
  13   1  20    2.03    0.48
  13   1  20    0.93    0.65
 -13  -1 -20    2.31    0.47
 -13  -1 -20    1.28    0.50
  13   1  22   14.11    0.81
  13   1  22   13.94    0.63
 -13  -1 -22   13.14    0.67
 -13  -1 -22   13.32    0.60
  13   1  24    5.25    0.48
  13   1  24    4.97    0.69
 -13  -1 -24    5.43    0.48
 -13  -1 -24    5.70    0.55
  13   1  26    4.67    0.70
  13   1  26    5.11    0.48
 -13  -1 -26    3.40    0.51
 -13  -1 -26    5.01    0.46
  14   1 -31   -0.92    0.68
  14   1 -31    1.08    0.61
 -14  -1  31    0.30    0.56
 -14  -1  31    0.79    0.68
  14   1 -29    1.97    0.57
  14   1 -29    0.47    0.62
 -14  -1  29    0.76    0.52
 -14  -1  29    1.46    0.59
  14   1 -27    9.25    0.67
  14   1 -27    8.03    0.73
 -14  -1  27    7.91    0.59
 -14  -1  27    6.70    0.70
  14   1 -25   -0.29    0.69
  14   1 -25    0.83    0.55
 -14  -1  25   -0.19    0.59
 -14  -1  25    0.37    0.52
  14   1 -23    8.48    0.69
  14   1 -23    9.60    0.58
 -14  -1  23    9.93    0.58
 -14  -1  23   10.43    0.65
  14   1 -21   25.26    0.85
  14   1 -21   25.79    1.01
 -14  -1  21   27.08    0.90
 -14  -1  21   24.66    0.85
  14   1 -19   27.26    0.90
  14   1 -19   28.88    1.02
 -14  -1  19   25.71    0.84
 -14  -1  19   25.40    0.89
  14   1 -17    0.41    0.55
  14   1 -17    0.11    0.49
 -14  -1  17   -0.42    0.45
 -14  -1  17   -0.14    0.50
 -14  -1  15    3.92    0.47
 -14  -1  15    3.46    0.49
  14   1 -13    3.55    0.54
  14   1 -13    3.32    0.44
 -14  -1  13    4.20    0.44
 -14  -1  13    3.44    0.44
  14   1 -11    3.12    0.57
  14   1 -11    3.81    0.45
 -14  -1  11    4.81    0.44
 -14  -1  11    4.28    0.47
  14   1  -9   20.98    0.72
  14   1  -9   21.11    0.79
 -14  -1   9   19.06    0.69
 -14  -1   9   20.92    0.72
  14   1  -7    8.81    0.59
  14   1  -7    9.27    0.53
 -14  -1   7    8.68    0.52
 -14  -1   7    9.71    0.49
  14   1  -5   46.35    1.28
  14   1  -5   43.98    1.18
 -14  -1   5   44.42    1.18
 -14  -1   5   44.37    1.20
  14   1  -3   14.09    0.61
  14   1  -3   14.53    0.59
 -14  -1   3   14.57    0.57
 -14  -1   3   14.16    0.59
 -14  -1   1   40.13    1.09
 -14  -1   1   38.79    1.09
  14   1   1   38.04    1.09
  14   1   1   35.36    1.02
 -14  -1  -1   36.32    1.02
 -14  -1  -1   36.94    1.05
  14   1   3   15.58    0.65
  14   1   3   14.48    0.62
 -14  -1  -3   15.35    0.62
 -14  -1  -3   15.98    0.65
  14   1   5   44.22    1.22
  14   1   5   44.09    1.23
 -14  -1  -5   42.70    1.17
 -14  -1  -5   43.65    1.22
  14   1   7    8.10    0.55
  14   1   7    8.56    0.52
 -14  -1  -7    9.45    0.53
 -14  -1  -7    8.88    0.55
  14   1   9   20.69    0.80
  14   1   9   19.60    0.74
 -14  -1  -9   21.04    0.78
 -14  -1  -9   19.75    0.74
  14   1  11    4.14    0.54
  14   1  11    4.58    0.49
 -14  -1 -11    4.92    0.48
 -14  -1 -11    4.55    0.50
  14   1  13    3.72    0.49
  14   1  13    2.38    0.55
 -14  -1 -13    3.06    0.50
 -14  -1 -13    3.72    0.48
  14   1  15    3.95    0.51
  14   1  15    2.92    0.60
 -14  -1 -15    2.60    0.51
 -14  -1 -15    2.85    0.48
  14   1  17    1.19    0.47
  14   1  17    0.25    0.57
 -14  -1 -17   -0.43    0.48
 -14  -1 -17    0.89    0.45
 -14  -1 -19   26.60    0.86
 -14  -1 -19   23.88    0.86
  14   1  21   22.85    0.79
  14   1  21   22.77    0.97
 -14  -1 -21   22.81    0.80
 -14  -1 -21   22.90    0.85
  14   1  23   10.33    0.79
  14   1  23    9.31    0.55
 -14  -1 -23    9.52    0.57
 -14  -1 -23    8.37    0.61
  14   1  25    0.72    0.67
  14   1  25   -0.15    0.44
 -14  -1 -25    0.02    0.45
 -14  -1 -25    0.62    0.49
  15   1 -30    1.80    0.84
  15   1 -30    0.04    0.67
 -15  -1  30    1.26    0.72
 -15  -1  30   -0.66    0.63
  15   1 -28    0.02    0.64
  15   1 -28    0.35    0.59
 -15  -1  28    0.36    0.57
 -15  -1  28   -0.25    0.50
  15   1 -26   -0.59    0.61
  15   1 -26    0.15    0.54
 -15  -1  26    0.46    0.55
 -15  -1  26   -0.30    0.48
  15   1 -24    4.87    0.61
  15   1 -24    5.64    0.65
 -15  -1  24    4.24    0.50
 -15  -1  24    6.00    0.66
  15   1 -22    4.75    0.67
  15   1 -22    4.38    0.54
 -15  -1  22    3.66    0.60
 -15  -1  22    3.37    0.53
  15   1 -20    7.70    0.73
  15   1 -20    5.80    0.58
 -15  -1  20    7.98    0.59
 -15  -1  20    6.88    0.62
  15   1 -18    1.83    0.52
  15   1 -18    2.35    0.62
 -15  -1  18    2.09    0.49
 -15  -1  18    1.88    0.54
  15   1 -16   -0.01    0.50
  15   1 -16    0.19    0.52
 -15  -1  16    0.54    0.42
 -15  -1  16    0.12    0.50
  15   1 -14   -0.92    0.44
  15   1 -14    0.54    0.52
 -15  -1  14   -0.08    0.45
 -15  -1  14    0.44    0.41
  15   1 -12    1.65    0.55
  15   1 -12    0.81    0.47
 -15  -1  12    1.42    0.46
 -15  -1  12    1.44    0.46
  15   1 -10    1.29    0.53
  15   1 -10    1.24    0.40
  15   1  -8    8.39    0.58
  15   1  -8    9.84    0.50
 -15  -1   8   10.01    0.54
 -15  -1   8   10.40    0.50
  15   1  -6    1.11    0.43
  15   1  -6    0.86    0.43
 -15  -1   6    0.35    0.42
 -15  -1   6    0.29    0.41
  15   1  -4   10.49    0.60
  15   1  -4   10.60    0.54
 -15  -1   4   11.76    0.54
 -15  -1   4   10.73    0.57
  15   1  -2   -0.16    0.41
  15   1  -2    0.93    0.41
 -15  -1   2   -0.41    0.40
 -15  -1   2    0.26    0.40
  15   1   0    8.84    0.53
  15   1   0    7.71    0.52
 -15  -1   0    7.99    0.49
 -15  -1   0    8.99    0.54
  15   1   2    0.47    0.42
  15   1   2    0.18    0.40
 -15  -1  -2    0.57    0.41
 -15  -1  -2   -0.04    0.37
  15   1   4   10.86    0.56
  15   1   4   11.11    0.58
  15   1   6    0.62    0.47
  15   1   6    0.84    0.43
 -15  -1  -6    1.20    0.42
 -15  -1  -6    1.60    0.47
  15   1   8   10.36    0.58
  15   1   8    9.19    0.58
 -15  -1  -8    9.27    0.54
 -15  -1  -8    9.47    0.60
  15   1  10    1.57    0.45
  15   1  10    1.15    0.50
 -15  -1 -10    1.33    0.45
 -15  -1 -10    1.24    0.46
  15   1  12    1.12    0.44
  15   1  12    1.73    0.53
 -15  -1 -12    1.45    0.47
 -15  -1 -12    1.54    0.44
  15   1  14   -0.07    0.47
  15   1  14    0.37    0.55
 -15  -1 -14    0.24    0.43
 -15  -1 -14   -0.26    0.46
  15   1  16   -0.53    0.45
  15   1  16    0.45    0.60
 -15  -1 -16   -0.12    0.47
 -15  -1 -16   -0.68    0.48
  15   1  18    0.82    0.66
  15   1  18    1.15    0.47
 -15  -1 -18    2.12    0.54
 -15  -1 -18    1.82    0.49
  15   1  20    5.38    0.50
  15   1  20    5.84    0.68
 -15  -1 -20    6.04    0.52
 -15  -1 -20    5.63    0.56
  15   1  22    3.96    0.68
  15   1  22    3.79    0.46
 -15  -1 -22    5.06    0.50
 -15  -1 -22    4.30    0.55
  15   1  24    6.87    0.51
  15   1  24    5.88    0.69
 -15  -1 -24    5.69    0.50
 -15  -1 -24    5.91    0.55
  16   1 -29    4.69    0.93
  16   1 -29    3.57    0.69
 -16  -1  29    5.06    0.71
 -16  -1  29    4.18    0.73
  16   1 -27    4.19    0.66
  16   1 -27    3.84    0.71
 -16  -1  27    5.71    0.69
 -16  -1  27    3.75    0.52
  16   1 -25    2.24    0.73
  16   1 -25    2.87    0.56
 -16  -1  25    2.90    0.60
 -16  -1  25    1.87    0.52
  16   1 -23    1.66    0.64
  16   1 -23    0.56    0.57
 -16  -1  23    0.44    0.60
 -16  -1  23    0.73    0.48
  16   1 -21    2.31    0.55
  16   1 -21    2.74    0.69
 -16  -1  21    1.57    0.53
 -16  -1  21    2.25    0.58
  16   1 -19    7.98    0.74
  16   1 -19    8.68    0.57
 -16  -1  19    8.34    0.60
 -16  -1  19    9.10    0.61
  16   1 -17    1.63    0.59
  16   1 -17    1.79    0.50
 -16  -1  17    2.41    0.49
 -16  -1  17    2.14    0.44
  16   1 -15   -0.51    0.59
  16   1 -15    0.31    0.50
 -16  -1  15    0.07    0.46
 -16  -1  15    0.85    0.50
  16   1 -13   25.07    0.85
  16   1 -13   24.14    0.88
 -16  -1  13   24.66    0.84
 -16  -1  13   25.99    0.84
  16   1 -11   83.28    2.09
  16   1 -11   81.80    2.02
 -16  -1  11   82.68    2.03
 -16  -1  11   84.03    2.06
  16   1  -9   10.97    0.64
  16   1  -9    9.89    0.53
  16   1  -7    0.67    0.49
  16   1  -7    0.40    0.40
 -16  -1   7    0.35    0.41
 -16  -1   7    0.98    0.38
  16   1  -5   43.78    1.24
  16   1  -5   43.99    1.20
 -16  -1   5   43.83    1.17
 -16  -1   5   42.75    1.19
  16   1  -3   25.44    0.86
  16   1  -3   24.13    0.80
 -16  -1   3   23.44    0.76
 -16  -1   3   25.14    0.83
  16   1  -1    5.87    0.50
  16   1  -1    5.17    0.49
 -16  -1   1    5.70    0.45
 -16  -1   1    6.19    0.49
  16   1   1    5.14    0.50
  16   1   1    4.45    0.47
 -16  -1  -1    5.07    0.46
 -16  -1  -1    6.09    0.49
  16   1   3   25.64    0.85
  16   1   3   25.44    0.86
 -16  -1  -3   25.91    0.85
 -16  -1  -3   26.22    0.84
  16   1   5   39.49    1.14
  16   1   5   41.16    1.18
 -16  -1  -5   41.78    1.16
 -16  -1  -5   39.56    1.14
  16   1   7   -0.07    0.48
  16   1   7   -0.59    0.41
 -16  -1  -7   -0.56    0.43
 -16  -1  -7    0.99    0.44
  16   1   9    9.85    0.60
  16   1   9   10.54    0.67
 -16  -1  -9    9.83    0.56
 -16  -1  -9   10.87    0.60
  16   1  11   82.39    2.05
  16   1  11   82.16    2.09
 -16  -1 -11   79.96    2.02
 -16  -1 -11   84.12    2.07
  16   1  13   25.03    0.85
  16   1  13   26.17    0.94
 -16  -1 -13   23.95    0.85
 -16  -1 -13   23.48    0.82
  16   1  15   -0.19    0.44
  16   1  15    0.54    0.61
 -16  -1 -15    0.06    0.46
 -16  -1 -15    0.24    0.47
  16   1  17    2.02    0.48
  16   1  17    0.86    0.62
 -16  -1 -17    2.68    0.51
 -16  -1 -17    1.90    0.46
  16   1  19    7.70    0.68
  16   1  19    9.83    0.56
 -16  -1 -19    7.63    0.56
 -16  -1 -19    8.05    0.59
  16   1  21    1.87    0.69
  16   1  21    2.70    0.46
 -16  -1 -21    2.14    0.48
 -16  -1 -21    3.01    0.51
  16   1  23    0.30    0.62
  16   1  23    0.87    0.44
 -16  -1 -23    0.50    0.47
 -16  -1 -23    1.50    0.49
  17   1 -26    3.61    0.76
  17   1 -26    3.12    0.66
 -17  -1  26    2.97    0.57
 -17  -1  26    2.82    0.67
  17   1 -24    0.65    0.66
  17   1 -24    0.51    0.56
 -17  -1  24   -0.05    0.56
 -17  -1  24   -0.50    0.50
  17   1 -22    4.85    0.72
  17   1 -22    3.28    0.57
 -17  -1  22    3.41    0.54
 -17  -1  22    3.05    0.58
  17   1 -20    1.16    0.52
  17   1 -20    0.76    0.60
 -17  -1  20    0.57    0.54
 -17  -1  20    0.37    0.46
  17   1 -18    0.41    0.51
  17   1 -18    0.12    0.64
 -17  -1  18   -0.48    0.52
 -17  -1  18    0.54    0.51
  17   1 -16   46.36    1.26
  17   1 -16   46.42    1.34
 -17  -1  16   48.52    1.28
 -17  -1  16   45.89    1.28
  17   1 -14    0.51    0.55
  17   1 -14    0.25    0.49
 -17  -1  14    0.12    0.50
 -17  -1  14   -0.15    0.46
 -17  -1  12   29.40    0.90
 -17  -1  12   29.13    0.93
  17   1  -8   63.09    1.64
  17   1  -8   60.37    1.56
 -17  -1   8   60.59    1.54
 -17  -1   8   61.11    1.56
  17   1  -6    5.97    0.52
  17   1  -6    5.01    0.51
 -17  -1   6    5.41    0.48
 -17  -1   6    4.45    0.48
  17   1  -4    4.83    0.48
  17   1  -4    5.34    0.54
 -17  -1   4    4.64    0.43
 -17  -1   4    3.65    0.50
  17   1  -2    0.97    0.42
  17   1  -2   -0.02    0.45
 -17  -1   2    0.06    0.40
 -17  -1   2   -0.16    0.38
  17   1   0   92.62    2.28
  17   1   0   95.79    2.34
 -17  -1   0   91.68    2.23
 -17  -1   0   93.29    2.28
 -17  -1  -2    0.92    0.42
 -17  -1  -2    0.17    0.44
  17   1   4    4.31    0.52
  17   1   4    4.00    0.49
 -17  -1  -4    4.61    0.50
 -17  -1  -4    3.42    0.52
  17   1   6    5.46    0.53
  17   1   6    5.41    0.61
 -17  -1  -6    4.42    0.54
 -17  -1  -6    5.34    0.51
  17   1   8   57.87    1.52
  17   1   8   59.14    1.61
 -17  -1  -8   58.20    1.53
 -17  -1  -8   59.64    1.58
  17   1  10    6.12    0.64
  17   1  10    5.54    0.56
 -17  -1 -10    6.16    0.57
 -17  -1 -10    4.77    0.51
  17   1  12   32.66    0.98
  17   1  12   29.44    1.02
 -17  -1 -12   29.74    0.98
 -17  -1 -12   28.74    0.91
  17   1  14   -0.05    0.59
  17   1  14    0.48    0.45
 -17  -1 -14   -0.35    0.46
 -17  -1 -14   -0.15    0.49
  17   1  16   46.01    1.25
  17   1  16   45.38    1.35
 -17  -1 -16   45.06    1.23
 -17  -1 -16   44.68    1.25
  17   1  18   -0.37    0.44
  17   1  18   -0.22    0.63
 -17  -1 -18    0.05    0.44
 -17  -1 -18    0.17    0.47
  17   1  20    0.09    0.44
  17   1  20    0.41    0.64
 -17  -1 -20    0.51    0.49
 -17  -1 -20    0.47    0.46
  17   1  22    4.47    0.69
  17   1  22    3.82    0.50
 -17  -1 -22    3.20    0.49
 -17  -1 -22    3.43    0.47
  18   1 -25    0.56    0.67
  18   1 -25    0.84    0.72
 -18  -1  25    0.85    0.61
 -18  -1  25    0.63    0.57
  18   1 -23    2.92    0.63
  18   1 -23    2.56    0.69
 -18  -1  23    2.20    0.53
 -18  -1  23    2.18    0.59
  18   1 -21    0.36    0.55
  18   1 -21   -0.38    0.63
 -18  -1  21    0.70    0.49
 -18  -1  21   -0.11    0.57
  18   1 -19   14.09    0.76
  18   1 -19   11.79    0.68
 -18  -1  19   12.69    0.70
 -18  -1  19   12.16    0.62
  18   1 -17    2.28    0.52
  18   1 -17    1.55    0.58
 -18  -1  17    1.86    0.49
 -18  -1  17    1.66    0.57
  18   1 -15   18.45    0.74
  18   1 -15   19.43    0.82
 -18  -1  15   19.99    0.74
 -18  -1  15   21.31    0.83
  18   1  -9    4.61    0.54
  18   1  -9    3.94    0.49
 -18  -1   9    5.68    0.49
 -18  -1   9    5.18    0.49
  18   1  -7   54.44    1.45
  18   1  -7   54.93    1.44
 -18  -1   7   57.45    1.49
 -18  -1   7   55.00    1.42
  18   1  -5   33.45    1.01
  18   1  -5   33.60    1.03
 -18  -1   5   34.41    1.01
 -18  -1   5   36.66    1.04
  18   1  -3   46.39    1.28
  18   1  -3   48.09    1.33
 -18  -1   3   47.24    1.26
 -18  -1   3   47.65    1.29
  18   1  -1   25.93    0.87
  18   1  -1   26.49    0.87
 -18  -1   1   27.04    0.87
 -18  -1   1   27.96    0.87
  18   1   1   26.15    0.86
  18   1   1   26.89    0.93
 -18  -1  -1   25.05    0.85
 -18  -1  -1   24.62    0.82
  18   1   3   45.07    1.28
  18   1   3   47.49    1.28
 -18  -1  -3   47.84    1.28
 -18  -1  -3   47.28    1.30
  18   1   5   32.46    1.05
  18   1   5   32.91    1.00
 -18  -1  -5   31.57    0.94
 -18  -1  -5   33.67    1.04
  18   1   7   57.92    1.51
  18   1   7   53.72    1.50
 -18  -1  -7   55.68    1.46
 -18  -1  -7   54.72    1.47
  18   1   9    5.46    0.63
  18   1   9    3.72    0.48
 -18  -1  -9    4.20    0.50
 -18  -1  -9    3.85    0.53
  18   1  11   26.47    0.99
  18   1  11   26.79    0.86
 -18  -1 -11   26.87    0.87
 -18  -1 -11   26.00    0.91
  18   1  13    9.15    0.57
  18   1  13    9.70    0.70
 -18  -1 -13    8.50    0.64
 -18  -1 -13    9.20    0.57
  18   1  15   20.85    0.90
  18   1  15   20.12    0.72
 -18  -1 -15   18.89    0.74
 -18  -1 -15   21.65    0.78
  18   1  17    1.38    0.43
  18   1  17    1.68    0.62
 -18  -1 -17    1.53    0.48
 -18  -1 -17    1.82    0.48
  18   1  19   12.98    0.79
  18   1  19   11.89    0.58
 -18  -1 -19   13.00    0.63
 -18  -1 -19   11.99    0.61
  18   1  21   -0.33    0.67
  18   1  21    0.17    0.48
 -18  -1 -21    0.30    0.46
 -18  -1 -21    0.04    0.44
  19   1 -22    0.80    0.61
  19   1 -22    0.71    0.67
 -19  -1  22    2.28    0.58
 -19  -1  22    1.75    0.53
  19   1 -20    2.00    0.63
  19   1 -20    1.50    0.62
 -19  -1  20    1.87    0.50
 -19  -1  20    2.37    0.62
  19   1 -18    3.98    0.69
  19   1 -18    4.31    0.57
 -19  -1  18    5.48    0.59
 -19  -1  18    4.08    0.54
 -19  -1  16    6.33    0.81
  19   1  -8    2.04    0.47
  19   1  -8    1.65    0.53
 -19  -1   8    2.04    0.45
 -19  -1   8    1.49    0.47
  19   1  -6    0.03    0.49
  19   1  -6    0.23    0.46
 -19  -1   6    0.88    0.42
 -19  -1   6    0.15    0.45
  19   1  -4    2.07    0.49
  19   1  -4    2.21    0.49
 -19  -1   4    2.28    0.44
 -19  -1   4    2.34    0.46
  19   1  -2   11.00    0.61
  19   1  -2   10.14    0.58
 -19  -1   2    9.59    0.54
 -19  -1   2   10.23    0.59
  19   1   0    1.40    0.47
  19   1   0    2.33    0.53
 -19  -1   0    2.10    0.50
 -19  -1   0    1.59    0.47
 -19  -1  -2   10.27    0.56
 -19  -1  -2    9.52    0.57
  19   1   4    2.23    0.56
  19   1   4    2.39    0.48
 -19  -1  -4    1.77    0.45
 -19  -1  -4    2.06    0.49
  19   1   6    0.43    0.45
  19   1   6   -0.18    0.56
 -19  -1  -6   -0.49    0.50
 -19  -1  -6    0.52    0.46
  19   1   8    2.08    0.61
  19   1   8    1.46    0.44
 -19  -1  -8    1.98    0.51
 -19  -1  -8    1.27    0.52
  19   1  10    2.09    0.50
  19   1  10    2.40    0.61
 -19  -1 -10    2.14    0.55
 -19  -1 -10    1.53    0.46
  19   1  12    0.60    0.45
  19   1  12    0.39    0.58
 -19  -1 -12    0.55    0.52
 -19  -1 -12    0.76    0.48
  19   1  14    6.31    0.52
  19   1  14    5.41    0.68
 -19  -1 -14    6.67    0.55
 -19  -1 -14    5.93    0.52
  19   1  16    1.62    0.66
  19   1  16    2.44    0.40
 -19  -1 -16    2.66    0.53
 -19  -1 -16    3.14    0.54
  19   1  18    5.13    0.51
  19   1  18    5.81    0.67
 -19  -1 -18    5.37    0.51
 -19  -1 -18    5.34    0.51
  19   1  20    1.51    0.46
  19   1  20    1.92    0.68
 -19  -1 -20    0.92    0.46
 -19  -1 -20    1.54    0.49
  20   1 -21    0.59    0.64
  20   1 -21   -0.49    0.79
 -20  -1  21   -0.23    0.67
 -20  -1  19    1.12    0.56
 -20  -1  19    0.79    0.75
  20   1  -7    0.17    0.51
  20   1  -7   -0.54    0.50
 -20  -1   7    0.21    0.46
 -20  -1   7    0.28    0.48
  20   1  -5    0.76    0.48
  20   1  -5    0.77    0.49
 -20  -1   5    1.07    0.46
 -20  -1   5    1.29    0.46
  20   1  -3    3.95    0.56
  20   1  -3    3.90    0.51
 -20  -1   3    3.26    0.52
 -20  -1   3    3.39    0.52
  20   1  -1    1.04    0.55
  20   1  -1    1.58    0.53
 -20  -1   1    0.78    0.51
 -20  -1   1    1.67    0.52
  20   1   1    0.12    0.52
  20   1   1   -0.07    0.46
 -20  -1  -1    0.91    0.48
 -20  -1  -1    0.99    0.49
  20   1   3    4.11    0.60
  20   1   3    2.93    0.49
 -20  -1  -3    2.90    0.51
 -20  -1  -3    3.90    0.52
  20   1   5    0.21    0.51
  20   1   5    0.39    0.57
 -20  -1  -5    0.37    0.53
 -20  -1  -5    1.75    0.52
  20   1   7   -0.10    0.59
  20   1   7    1.10    0.50
 -20  -1  -7    1.12    0.53
 -20  -1  -7   -0.39    0.49
  20   1   9    8.88    0.70
  20   1   9    8.48    0.54
 -20  -1  -9    7.75    0.59
 -20  -1  -9    8.86    0.60
  20   1  11    5.39    0.51
  20   1  11    3.41    0.61
 -20  -1 -11    3.34    0.58
 -20  -1 -11    3.14    0.56
  20   1  13    0.51    0.60
  20   1  13    0.51    0.50
 -20  -1 -13    0.96    0.52
 -20  -1 -13   -0.14    0.55
  20   1  15    0.50    0.45
  20   1  15    1.48    0.63
 -20  -1 -15   -0.14    0.50
 -20  -1 -15    0.09    0.48
  21   1  -8   27.14    0.88
  21   1  -8   27.14    0.91
 -21  -1   8   26.62    0.86
 -21  -1   8   25.20    0.84
  21   1  -6   -0.09    0.53
  21   1  -6    0.45    0.55
 -21  -1   6    1.08    0.51
 -21  -1   6    0.48    0.50
  21   1  -4    5.93    0.55
  21   1  -4    5.40    0.61
 -21  -1   4    5.27    0.54
 -21  -1   4    6.08    0.56
  21   1  -2   11.09    0.63
  21   1  -2   11.02    0.65
 -21  -1   2   11.37    0.61
 -21  -1   2   12.10    0.64
  21   1   0   -0.43    0.52
  21   1   0    0.02    0.52
 -21  -1   0   -0.16    0.53
 -21  -1   0    1.39    0.47
  21   1   2   10.26    0.66
  21   1   2   10.49    0.62
 -21  -1  -2   11.35    0.60
 -21  -1  -2   11.39    0.63
  21   1   4    6.51    0.54
  21   1   4    5.10    0.60
 -21  -1  -4    6.28    0.57
 -21  -1  -4    5.43    0.53
  21   1   6    0.64    0.48
  21   1   6    0.65    0.61
 -21  -1  -6    1.44    0.49
 -21  -1  -6    1.30    0.59
  21   1   8   25.39    0.85
  21   1   8   25.04    0.92
 -21  -1  -8   24.57    0.87
 -21  -1  -8   24.22    0.84
  21   1  10    3.92    0.59
  21   1  10    3.69    0.53
 -21  -1 -10    3.77    0.58
 -21  -1 -10    3.95    0.54
  21   1  12   10.80    0.60
  21   1  12   11.13    0.70
 -21  -1 -12   11.55    0.65
 -21  -1 -12   11.53    0.64
  21   1  14    1.26    0.48
  21   1  14    0.34    0.59
 -21  -1 -14    0.43    0.51
 -21  -1 -14    0.28    0.50
  22   1  -7    3.96    0.57
  22   1  -7    4.57    0.64
 -22  -1   7    4.54    0.55
 -22  -1   7    4.55    0.52
  22   1  -5    0.10    0.55
  22   1  -5    0.19    0.54
 -22  -1   5    0.19    0.49
 -22  -1   5    0.67    0.52
  22   1  -3   24.75    0.89
  22   1  -3   22.48    0.86
  22   1  -1    7.79    0.59
  22   1  -1    7.44    0.64
 -22  -1   1    5.50    0.56
 -22  -1   1    7.09    0.54
  22   1   1    6.31    0.58
  22   1   1    8.08    0.64
 -22  -1  -1    6.89    0.60
 -22  -1  -1    5.73    0.54
  22   1   3   24.00    0.88
  22   1   3   24.91    0.86
 -22  -1  -3   25.68    0.86
 -22  -1  -3   24.59    0.85
  22   1   5    0.08    0.60
  22   1   5    0.31    0.45
 -22  -1  -5    0.24    0.57
 -22  -1  -5   -0.90    0.48
  22   1   7    4.93    0.68
  22   1   7    4.79    0.50
 -22  -1  -7    5.48    0.62
 -22  -1  -7    4.12    0.54
  22   1   9    3.44    0.55
  22   1   9    4.19    0.71
 -22  -1  -9    2.88    0.58
 -22  -1  -9    4.20    0.58
  22   1  11    7.63    0.55
  22   1  11    6.88    0.73
 -22  -1 -11    6.57    0.64
 -22  -1 -11    7.24    0.58
  22   1  13    0.23    0.49
  22   1  13    0.64    0.65
 -22  -1 -13   -0.72    0.58
 -22  -1 -13   -1.01    0.55
 -22  -1 -15    1.44    0.49
  23   1 -12    0.14    0.67
  23   1  -6    1.40    0.56
  23   1  -6    1.79    0.62
 -23  -1   6    0.96    0.52
 -23  -1   6    1.04    0.51
  23   1  -4   11.96    0.69
  23   1  -4   10.85    0.64
 -23  -1   4   11.64    0.65
 -23  -1   4   11.32    0.59
  23   1  -2    2.31    0.63
  23   1  -2    2.74    0.58
 -23  -1   2    3.73    0.58
 -23  -1   2    2.88    0.53
  23   1   0   11.01    0.66
  23   1   0   11.17    0.75
 -23  -1   0   12.15    0.63
 -23  -1   0   12.24    0.67
  23   1   2    2.89    0.52
  23   1   2    2.88    0.67
 -23  -1  -2    2.63    0.49
 -23  -1  -2    2.06    0.59
  23   1   4   12.12    0.78
  23   1   4   11.56    0.63
 -23  -1  -4   11.43    0.69
 -23  -1  -4   11.55    0.65
  23   1   6    2.86    0.50
  23   1   6    2.31    0.70
 -23  -1  -6    2.31    0.55
 -23  -1  -6    3.10    0.61
  23   1   8    8.93    0.61
  23   1   8    7.36    0.72
  23   1  10    2.25    0.67
  23   1  10    0.84    0.50
 -23  -1 -10    1.33    0.56
 -23  -1 -10    1.21    0.52
  23   1  12    1.44    0.65
  23   1  12    1.32    0.51
 -23  -1 -12    1.43    0.53
 -23  -1 -12    1.22    0.54
  24   1  -7    0.16    0.73
  24   1  -7   -1.10    0.75
  24   1  -5    2.26    0.71
  24   1  -5    1.62    0.63
 -24  -1   5    1.80    0.58
 -24  -1   5    2.05    0.60
  24   1  -3   14.73    0.73
  24   1  -3   16.74    0.82
 -24  -1   3   15.04    0.68
 -24  -1   3   14.04    0.69
  24   1  -1    1.26    0.67
  24   1  -1    1.45    0.56
 -24  -1   1   -0.32    0.52
 -24  -1   1    1.21    0.53
  24   1   1    1.64    0.52
  24   1   1    0.15    0.68
 -24  -1  -1    0.58    0.51
 -24  -1  -1    0.46    0.57
  24   1   3   15.86    0.87
  24   1   3   13.71    0.66
 -24  -1  -3   13.80    0.67
 -24  -1  -3   15.29    0.64
  24   1   5    2.80    0.75
  24   1   5    2.39    0.59
 -24  -1  -5    1.77    0.55
 -24  -1  -5    2.19    0.54
  24   1   7   -0.52    0.53
  24   1   7   -0.13    0.79
 -24  -1  -7   -0.27    0.49
 -24  -1  -7   -0.76    0.59
  24   1   9    0.16    0.66
  24   1   9    0.44    0.53
 -24  -1  -9   -0.09    0.54
 -24  -1  -9   -0.34    0.57
  25   1   0   -0.21    0.66
  25   1   0   -0.17    0.78
 -25  -1   0    0.54    0.78
  25   1   2   -1.30    0.91
  25   1   2    0.07    0.62
 -25  -1  -2    0.58    0.63
 -25  -1  -2    0.01    0.77
  25   1   4   -0.03    0.57
  25   1   4   -0.67    0.76
 -25  -1  -4    0.08    0.66
 -25  -1  -4   -1.02    0.64
  25   1   6   -0.60    0.67
  25   1   6    0.58    0.51
 -25  -1  -6    0.28    0.69
 -25  -1  -6    1.74    0.58
 -24   2  -6    1.54    0.54
 -24   2  -6    3.62    0.62
  24  -2   6    1.71    0.57
  24  -2   6    1.92    0.72
 -24   2  -4   11.44    0.68
 -24   2  -4   12.17    0.65
  24  -2   4   12.05    0.79
  24  -2   4   12.52    0.68
 -24   2  -2    7.88    0.58
 -24   2  -2    7.25    0.65
  24  -2   2    8.10    0.64
  24  -2   2    7.31    0.80
 -24   2   0   26.94    0.89
 -24   2   0   26.82    0.95
  24  -2   0   28.74    1.17
  24  -2   0   27.48    0.95
 -23   2  -7    1.19    0.51
 -23   2  -7    1.35    0.55
  23  -2   7    1.60    0.66
  23  -2   7    1.23    0.48
 -23   2  -5    1.20    0.51
 -23   2  -5    1.25    0.58
  23  -2   5    2.09    0.72
  23  -2   5    1.03    0.51
 -23   2  -3    0.94    0.51
 -23   2  -3   -0.52    0.55
  23  -2   3    0.17    0.51
  23  -2   3    0.07    0.68
 -23   2  -1    4.90    0.53
 -23   2  -1    4.53    0.56
  23  -2   1    4.28    0.53
  23  -2   1    5.20    0.68
 -23   2   1    4.10    0.61
 -23   2   1    3.29    0.50
  23  -2  -1    4.05    0.69
  23  -2  -1    3.04    0.53
 -23   2   3    0.27    0.51
 -23   2   3   -0.41    0.53
  23  -2  -3   -0.10    0.56
  23  -2  -3   -0.27    0.64
 -23   2   5   -0.28    0.55
 -23   2   5    1.20    0.53
  23  -2  -5    1.59    0.63
  23  -2  -5    0.68    0.57
 -22   2  -8    4.10    0.56
 -22   2  -8    4.34    0.54
  22  -2   8    2.85    0.65
  22  -2   8    4.24    0.50
 -22   2  -6    0.00    0.54
 -22   2  -6    1.26    0.53
  22  -2   6    1.12    0.52
  22  -2   6    0.06    0.60
 -22   2  -4    5.05    0.60
 -22   2  -4    3.10    0.53
  22  -2   4    4.65    0.54
  22  -2   4    4.24    0.67
 -22   2  -2    0.49    0.54
 -22   2  -2    1.32    0.49
  22  -2   2   -0.04    0.50
  22  -2   2   -0.28    0.63
 -22   2   0    3.41    0.53
 -22   2   0    2.54    0.56
  22  -2   0    2.87    0.62
  22  -2   0    3.36    0.55
 -22   2   2   -0.11    0.46
 -22   2   2    0.02    0.52
  22  -2  -2    0.76    0.51
  22  -2  -2    0.39    0.56
 -22   2   4    4.14    0.52
 -22   2   4    3.73    0.52
  22  -2  -4    3.71    0.55
  22  -2  -4    3.50    0.57
 -22   2   6    1.43    0.51
 -22   2   6    0.72    0.49
  22  -2  -6    0.51    0.58
  22  -2  -6    1.23    0.54
 -21   2  -9    4.32    0.57
 -21   2  -9    4.42    0.54
  21  -2   9    4.75    0.56
  21  -2   9    4.07    0.63
 -21   2  -7    3.97    0.54
 -21   2  -7    4.09    0.58
  21  -2   7    5.33    0.67
  21  -2   7    4.25    0.55
 -21   2  -5   16.46    0.75
 -21   2  -5   17.83    0.73
  21  -2   5   16.77    0.79
  21  -2   5   16.39    0.66
 -21   2  -3   10.53    0.59
 -21   2  -3   11.34    0.65
  21  -2   3   10.31    0.59
  21  -2   3   10.16    0.69
 -21   2  -1    3.93    0.51
 -21   2  -1    4.00    0.55
  21  -2   1    3.53    0.60
  21  -2   1    3.95    0.52
 -21   2   1    4.82    0.52
 -21   2   1    3.96    0.50
  21  -2  -1    4.32    0.54
  21  -2  -1    4.66    0.55
  21  -2  -3   10.43    0.63
  21  -2  -3    9.35    0.61
 -21   2   5   17.91    0.67
 -21   2   5   17.99    0.72
  21  -2  -5   17.56    0.73
  21  -2  -5   18.09    0.72
 -20   2 -18   -0.11    0.52
 -20   2 -18   -0.09    0.49
  20  -2  18    0.94    0.67
  20  -2  18    0.68    0.44
  20  -2  16    1.11    0.45
  20  -2  16    1.22    0.61
 -20   2 -10    0.05    0.48
 -20   2 -10    0.15    0.48
  20  -2  10    0.34    0.46
  20  -2  10   -0.08    0.57
 -20   2  -8    0.54    0.49
 -20   2  -8    1.25    0.50
  20  -2   8    1.06    0.49
  20  -2   8    0.35    0.56
 -20   2  -6    6.46    0.55
 -20   2  -6    6.13    0.54
  20  -2   6    5.98    0.60
  20  -2   6    6.35    0.51
 -20   2  -4   26.90    0.87
 -20   2  -4   25.54    0.87
  20  -2   4   26.92    0.86
  20  -2   4   26.94    0.96
 -20   2  -2   31.48    0.93
 -20   2  -2   31.09    0.96
  20  -2   2   29.53    0.91
  20  -2   2   31.36    1.01
 -20   2   0   99.78    2.41
 -20   2   0  100.70    2.40
  20  -2   0   96.76    2.36
  20  -2   0   95.99    2.32
 -20   2   2   30.23    0.89
 -20   2   2   30.05    0.93
  20  -2  -2   30.67    0.96
  20  -2  -2   32.72    0.98
 -20   2   4   27.47    0.85
 -20   2   4   26.60    0.82
  20  -2  -4   26.07    0.85
  20  -2  -4   26.18    0.85
 -20   2   6    6.11    0.51
 -20   2   6    6.66    0.50
  20  -2  -6    6.38    0.55
  20  -2  -6    6.95    0.53
 -19   2 -21    2.40    0.53
 -19   2 -21    3.15    0.49
  19  -2  21    2.46    0.64
  19  -2  21    2.31    0.48
 -19   2 -19   -0.07    0.54
 -19   2 -19   -0.35    0.49
  19  -2  19   -0.14    0.64
  19  -2  19   -0.43    0.49
 -19   2 -17    1.42    0.52
 -19   2 -17    0.92    0.49
  19  -2  17    0.52    0.48
  19  -2  17    0.37    0.62
 -19   2 -15    0.52    0.50
 -19   2 -15    0.25    0.46
  19  -2  15    0.20    0.57
  19  -2  15    0.63    0.46
  19  -2  13   -0.38    1.21
 -19   2  -9    4.45    0.56
 -19   2  -9    4.11    0.52
  19  -2   9    4.04    0.49
  19  -2   9    4.36    0.66
 -19   2  -7    0.95    0.48
 -19   2  -7    0.21    0.47
  19  -2   7    0.94    0.48
  19  -2   7    0.64    0.55
 -19   2  -5    0.55    0.46
 -19   2  -5   -0.18    0.46
  19  -2   5   -0.13    0.53
  19  -2   5   -0.06    0.41
 -19   2  -3   26.52    0.85
 -19   2  -3   26.00    0.85
  19  -2   3   26.27    0.85
  19  -2   3   26.85    0.93
 -19   2  -1   12.01    0.58
 -19   2  -1   12.28    0.57
  19  -2   1   11.79    0.63
  19  -2   1   12.21    0.61
 -19   2   1   13.14    0.57
 -19   2   1   12.25    0.58
  19  -2  -1   12.25    0.62
  19  -2  -1   12.59    0.61
 -19   2   3   26.63    0.82
 -19   2   3   27.11    0.85
  19  -2  -3   27.27    0.89
  19  -2  -3   25.88    0.83
 -19   2   5   -0.13    0.39
 -19   2   5   -0.04    0.40
  19  -2  -5   -0.20    0.48
  19  -2  -5    0.48    0.43
 -19   2   7    0.50    0.39
 -19   2   7    0.38    0.43
  19  -2  -7    0.64    0.43
  19  -2  -7   -0.28    0.48
 -18   2 -22    1.41    0.47
 -18   2 -22    1.07    0.46
  18  -2  22    0.47    0.48
  18  -2  22    1.52    0.68
 -18   2 -20    2.10    0.48
 -18   2 -20    2.08    0.47
  18  -2  20    1.38    0.45
  18  -2  20    2.09    0.71
 -18   2 -18    3.28    0.54
 -18   2 -18    3.95    0.50
  18  -2  18    5.52    0.70
  18  -2  18    4.23    0.51
 -18   2 -16    1.63    0.52
 -18   2 -16    0.44    0.45
  18  -2  16    1.00    0.61
  18  -2  16    0.86    0.44
 -18   2 -14   -0.25    0.46
 -18   2 -14    0.28    0.47
  18  -2  14    0.06    0.63
  18  -2  14    0.22    0.43
 -18   2 -12    6.06    0.55
 -18   2 -12    5.93    0.51
  18  -2  12    6.03    0.67
  18  -2  12    5.32    0.52
 -18   2 -10    3.15    0.48
 -18   2 -10    2.86    0.46
  18  -2  10    3.12    0.46
  18  -2  10    3.52    0.60
 -18   2  -8    9.87    0.55
 -18   2  -8    9.50    0.58
  18  -2   8    9.52    0.66
  18  -2   8    8.81    0.52
 -18   2  -6   -0.20    0.43
 -18   2  -6    0.37    0.46
  18  -2   6    0.42    0.46
  18  -2   6    0.22    0.51
 -18   2  -4    4.78    0.46
 -18   2  -4    3.68    0.48
  18  -2   4    5.86    0.48
  18  -2   4    4.65    0.54
 -18   2  -2    1.84    0.45
 -18   2  -2    1.31    0.43
  18  -2   2    0.96    0.53
  18  -2   2    0.69    0.41
 -18   2   0    3.34    0.43
 -18   2   0    3.88    0.47
  18  -2   0    3.61    0.52
  18  -2   0    3.15    0.44
 -18   2   2    1.16    0.40
 -18   2   2    0.90    0.42
  18  -2  -2    0.88    0.43
  18  -2  -2    0.98    0.43
 -18   2   4    5.98    0.45
 -18   2   4    5.03    0.47
  18  -2  -4    6.12    0.50
  18  -2  -4    4.96    0.46
 -18   2   6   -0.01    0.38
 -18   2   6    0.94    0.40
  18  -2  -6    0.56    0.40
  18  -2  -6   -0.64    0.44
 -18   2  18    5.20    0.54
 -18   2  18    5.93    0.53
 -18   2  20    1.59    0.56
 -18   2  20    2.54    0.52
  18  -2 -20    1.99    0.66
  18  -2 -20    1.35    0.51
 -18   2  22    0.41    0.58
 -18   2  22    2.16    0.55
  18  -2 -22    0.52    0.58
  18  -2 -22    1.64    0.66
 -17   2 -23   14.24    0.62
 -17   2 -23   15.57    0.66
  17  -2  23   13.16    0.61
  17  -2  23   12.33    0.81
 -17   2 -21   13.07    0.63
 -17   2 -21   12.21    0.60
  17  -2  21   11.28    0.75
  17  -2  21   12.67    0.61
 -17   2 -19    0.66    0.48
 -17   2 -19    1.45    0.45
  17  -2  19    0.50    0.46
  17  -2  19    0.91    0.63
 -17   2 -17   -0.32    0.46
 -17   2 -17    0.25    0.50
  17  -2  17    0.39    0.45
  17  -2  17    0.10    0.60
 -17   2 -15   36.15    1.09
 -17   2 -15   35.61    1.04
  17  -2  15   33.41    1.13
  17  -2  15   35.87    1.05
 -17   2 -13    2.25    0.49
 -17   2 -13    2.01    0.47
  17  -2  13    1.95    0.64
  17  -2  13    2.04    0.42
 -17   2 -11    1.38    0.48
 -17   2 -11    0.44    0.47
  17  -2  11    1.16    0.45
  17  -2  11    0.70    0.56
 -17   2  -9    7.05    0.51
 -17   2  -9    7.12    0.52
  17  -2   9    6.79    0.61
  17  -2   9    7.31    0.49
 -17   2  -7  133.50    3.16
 -17   2  -7  134.40    3.16
  17  -2   7  133.60    3.16
  17  -2   7  136.00    3.25
 -17   2  -5    5.52    0.52
 -17   2  -5    4.72    0.44
  17  -2   5    5.48    0.50
  17  -2   5    5.46    0.54
 -17   2  -3   -0.31    0.38
 -17   2  -3    0.50    0.44
  17  -2   3    0.40    0.44
  17  -2   3    0.27    0.40
 -17   2  -1    8.28    0.51
 -17   2  -1    9.08    0.49
  17  -2   1    8.56    0.50
  17  -2   1    7.82    0.54
 -17   2   1    8.65    0.50
 -17   2   1    9.46    0.51
  17  -2  -1    8.97    0.53
  17  -2  -1    8.55    0.54
 -17   2   3    0.64    0.40
 -17   2   3    0.12    0.38
  17  -2  -3    0.75    0.42
  17  -2  -3   -0.22    0.41
  17  -2  -5    5.58    0.47
  17  -2  -5    5.36    0.47
 -17   2   7  136.90    3.19
 -17   2   7  136.50    3.19
  17  -2  -7  137.80    3.24
  17  -2  -7  136.90    3.21
 -17   2  15   83.23    2.24
 -17   2  17    0.46    0.46
 -17   2  17   -0.35    0.43
  17  -2 -17   -0.75    0.58
  17  -2 -17   -0.30    0.42
 -17   2  19    0.52    0.43
 -17   2  19    1.06    0.52
  17  -2 -19    1.47    0.58
  17  -2 -19    0.34    0.46
 -17   2  21   12.34    0.65
 -17   2  21   12.39    0.60
  17  -2 -21   12.18    0.71
  17  -2 -21   11.58    0.61
 -17   2  23   14.48    0.68
 -17   2  23   15.84    0.72
  17  -2 -23   14.84    0.74
  17  -2 -23   15.63    0.79
 -17   2  25    0.59    0.53
 -17   2  25    0.14    0.63
  17  -2 -25    0.76    0.63
  17  -2 -25    0.65    0.66
 -16   2 -24    1.79    0.51
 -16   2 -24    2.79    0.49
  16  -2  24    2.50    0.74
  16  -2  24    1.56    0.48
 -16   2 -22   -0.87    0.44
 -16   2 -22    0.09    0.51
  16  -2  22    0.74    0.63
  16  -2  22   -0.38    0.47
 -16   2 -20   14.36    0.70
 -16   2 -20   15.24    0.66
  16  -2  20   14.28    0.62
  16  -2  20   15.19    0.78
 -16   2 -18    1.82    0.47
 -16   2 -18    0.97    0.52
  16  -2  18    2.13    0.63
  16  -2  18    2.02    0.47
 -16   2 -16    1.75    0.52
 -16   2 -16    1.72    0.47
  16  -2  16    1.89    0.47
  16  -2  16    1.72    0.64
 -16   2 -14    4.69    0.48
 -16   2 -14    4.61    0.54
  16  -2  14    4.07    0.49
  16  -2  14    3.29    0.61
 -16   2 -12   77.09    1.95
 -16   2 -12   73.65    1.84
  16  -2  12   72.23    1.89
  16  -2  12   73.58    1.85
 -16   2 -10    9.98    0.56
 -16   2 -10   10.13    0.58
  16  -2  10    8.61    0.53
  16  -2  10    8.82    0.67
 -16   2  -8   27.66    0.86
 -16   2  -8   26.93    0.88
  16  -2   8   27.51    0.93
 -16   2  -6    7.09    0.50
 -16   2  -6    8.02    0.51
  16  -2   6    7.61    0.55
  16  -2   6    7.93    0.50
 -16   2  -4   38.49    1.10
 -16   2  -4   36.86    1.04
  16  -2   4   37.27    1.08
  16  -2   4   37.24    1.07
 -16   2  -2   40.63    1.10
 -16   2  -2   41.44    1.13
  16  -2   2   39.64    1.12
  16  -2   2   38.55    1.08
 -16   2   0   51.09    1.34
 -16   2   0   49.23    1.27
  16  -2   0   49.84    1.30
  16  -2   0   49.27    1.31
 -16   2   2   40.39    1.09
 -16   2   2   37.05    1.01
  16  -2  -2   39.08    1.08
  16  -2  -2   39.63    1.10
 -16   2   4   39.40    1.05
 -16   2   4   37.64    1.04
  16  -2  -4   37.94    1.05
  16  -2  -4   38.66    1.07
 -16   2   6    7.64    0.46
 -16   2   6    8.29    0.45
  16  -2  -6    7.17    0.46
  16  -2  -6    7.36    0.49
 -16   2  14    4.30    0.46
 -16   2  14    4.69    0.44
  16  -2 -14    5.22    0.55
  16  -2 -14    5.84    0.46
 -16   2  16    1.99    0.41
 -16   2  16    1.17    0.45
  16  -2 -16    1.27    0.57
  16  -2 -16    2.22    0.43
 -16   2  18    1.22    0.45
 -16   2  18    1.81    0.42
  16  -2 -18    0.64    0.44
  16  -2 -18    1.20    0.58
 -16   2  20   15.60    0.69
 -16   2  20   14.67    0.62
  16  -2 -20   16.12    0.76
  16  -2 -20   15.26    0.64
 -16   2  22   -0.79    0.47
 -16   2  22    0.60    0.55
  16  -2 -22   -0.40    0.48
  16  -2 -22    0.21    0.61
 -16   2  24    1.08    0.57
 -16   2  24    1.92    0.48
  16  -2 -24    2.45    0.55
  16  -2 -24    2.68    0.59
 -16   2  26    4.08    0.67
 -16   2  26    2.85    0.54
  16  -2 -26    3.11    0.62
  16  -2 -26    3.26    0.64
 -15   2 -25   12.28    0.60
 -15   2 -25   11.90    0.62
  15  -2  25   12.10    0.80
  15  -2  25   12.98    0.62
 -15   2 -23   39.56    1.10
 -15   2 -23   37.57    1.10
  15  -2  23   37.88    1.26
  15  -2  23   39.08    1.09
  15  -2  21   17.47    0.86
  15  -2  21   16.11    0.65
 -15   2 -19   62.85    1.65
 -15   2 -19   64.44    1.64
  15  -2  19   61.84    1.58
  15  -2  19   62.80    1.72
 -15   2 -17   29.54    0.92
 -15   2 -17   29.10    0.95
  15  -2  17   29.34    0.94
  15  -2  17   28.37    1.05
 -15   2 -15   48.70    1.35
 -15   2 -15   50.41    1.34
  15  -2  15   49.39    1.44
  15  -2  15   52.65    1.42
 -15   2 -13   13.70    0.66
 -15   2 -13   14.20    0.63
  15  -2  13   13.39    0.62
  15  -2  13   13.91    0.75
 -15   2 -11   27.28    0.86
 -15   2 -11   26.83    0.89
  15  -2  11   24.86    0.84
  15  -2  11   27.22    0.94
 -15   2  -9   23.55    0.82
 -15   2  -9   23.73    0.80
  15  -2   9   24.83    0.90
  15  -2   9   23.50    0.81
 -15   2  -7  118.90    2.82
 -15   2  -7  110.20    2.65
  15  -2   7  117.20    2.82
  15  -2   7  117.60    2.80
 -15   2  -5   55.66    1.43
 -15   2  -5   56.91    1.48
  15  -2   5   57.00    1.49
  15  -2   5   58.87    1.53
 -15   2  -3  160.50    3.73
 -15   2  -3  167.00    3.89
  15  -2   3  163.20    3.82
  15  -2   3  159.40    3.72
 -15   2  -1  220.80    5.08
 -15   2  -1  214.20    4.92
  15  -2   1  221.70    5.11
  15  -2   1  217.50    5.02
 -15   2   1  221.40    5.07
 -15   2   1  216.20    4.97
  15  -2  -1  223.70    5.14
  15  -2  -1  220.90    5.09
 -15   2   3  160.80    3.71
 -15   2   3  160.20    3.72
  15  -2  -3  160.00    3.72
  15  -2  -3  164.70    3.84
 -15   2   5   57.69    1.44
 -15   2   5   57.27    1.45
  15  -2  -5   58.09    1.46
  15  -2  -5   56.77    1.46
 -15   2   7  116.00    2.72
 -15   2   7  119.90    2.82
  15  -2  -7  118.30    2.78
  15  -2  -7  113.80    2.71
 -15   2  13   14.10    0.57
 -15   2  13   13.08    0.56
  15  -2 -13   13.88    0.58
  15  -2 -13   14.16    0.66
 -15   2  15   51.06    1.32
 -15   2  15   50.96    1.33
  15  -2 -15   53.72    1.38
  15  -2 -15   52.12    1.41
 -15   2  17   31.03    0.90
 -15   2  17   28.81    0.89
  15  -2 -17   29.39    0.89
  15  -2 -17   28.95    0.97
 -15   2  19   64.93    1.62
 -15   2  19   62.07    1.58
  15  -2 -19   60.88    1.55
  15  -2 -19   63.18    1.67
  15  -2 -21   18.31    0.70
  15  -2 -21   16.28    0.77
 -15   2  23   40.19    1.11
 -15   2  23   39.41    1.15
  15  -2 -23   39.67    1.11
  15  -2 -23   39.32    1.17
 -15   2  25   12.57    0.62
 -15   2  25   12.77    0.71
  15  -2 -25   12.00    0.65
  15  -2 -25   12.87    0.74
 -15   2  27   10.08    0.60
 -15   2  27   10.97    0.69
  15  -2 -27   10.40    0.72
  15  -2 -27   11.34    0.73
 -14   2 -26    1.78    0.45
 -14   2 -26    2.48    0.51
  14  -2  26    1.94    0.46
  14  -2  26    2.87    0.68
 -14   2 -24   14.02    0.61
 -14   2 -24   13.48    0.69
  14  -2  24   14.57    0.64
  14  -2  24   13.02    0.79
 -14   2 -22    2.56    0.48
 -14   2 -22    1.76    0.53
  14  -2  22    1.42    0.67
  14  -2  22    1.58    0.46
 -14   2 -20   63.89    1.63
 -14   2 -20   62.43    1.65
  14  -2  20   62.60    1.73
  14  -2  20   60.97    1.57
 -14   2 -18    5.87    0.49
 -14   2 -18    5.91    0.55
  14  -2  18    6.63    0.54
  14  -2  18    6.20    0.66
 -14   2 -16    4.00    0.45
 -14   2 -16    3.21    0.53
  14  -2  16    3.01    0.58
  14  -2  16    3.32    0.50
 -14   2 -14   28.55    0.89
 -14   2 -14   26.75    0.90
  14  -2  14   25.95    0.87
  14  -2  14   26.75    0.95
 -14   2 -12    1.38    0.44
 -14   2 -12    1.55    0.46
  14  -2  12    0.82    0.49
  14  -2  12    1.56    0.42
 -14   2 -10    5.44    0.48
 -14   2 -10    6.88    0.53
  14  -2  10    5.74    0.49
  14  -2  10    6.42    0.56
 -14   2  -8    8.69    0.52
 -14   2  -8    8.13    0.54
  14  -2   8    9.55    0.60
  14  -2   8    8.47    0.55
 -14   2  -6    0.64    0.40
 -14   2  -6    0.92    0.42
  14  -2   6    0.77    0.42
  14  -2   6    1.40    0.47
 -14   2  -4  125.00    2.94
 -14   2  -4  130.20    3.08
  14  -2   4  122.10    2.90
  14  -2   4  122.90    2.93
 -14   2  -2   25.69    0.78
 -14   2  -2   25.57    0.81
  14  -2   2   26.87    0.84
  14  -2   2   27.44    0.83
 -14   2   0   44.26    1.16
 -14   2   0   45.50    1.20
  14  -2   0   43.93    1.17
  14  -2   0   45.02    1.19
 -14   2   2   23.57    0.71
 -14   2   2   24.91    0.77
  14  -2  -2   25.19    0.77
  14  -2  -2   25.83    0.79
 -14   2   4  127.40    2.97
 -14   2   4  129.70    3.03
  14  -2  -4  125.40    2.93
  14  -2  -4  126.20    2.98
 -14   2   6    1.05    0.32
 -14   2   6    0.95    0.33
  14  -2  -6    1.36    0.38
  14  -2  -6    1.29    0.34
 -14   2  10    7.47    0.52
 -14   2  12    1.21    0.38
 -14   2  12    1.79    0.36
  14  -2 -12    1.96    0.39
  14  -2 -12    2.00    0.47
 -14   2  14   28.41    0.84
 -14   2  14   29.02    0.87
  14  -2 -14   29.99    0.88
  14  -2 -14   29.36    0.95
 -14   2  16    3.15    0.47
 -14   2  16    3.78    0.43
  14  -2 -16    3.88    0.44
  14  -2 -16    3.67    0.54
 -14   2  18    6.29    0.45
 -14   2  18    6.51    0.52
  14  -2 -18    7.29    0.58
  14  -2 -18    6.47    0.49
 -14   2  20   64.57    1.61
 -14   2  20   66.27    1.69
  14  -2 -20   64.86    1.70
  14  -2 -20   65.17    1.63
 -14   2  22    2.85    0.54
 -14   2  22    2.51    0.48
  14  -2 -22    1.73    0.49
  14  -2 -22    3.64    0.61
 -14   2  24   13.24    0.62
 -14   2  24   11.18    0.66
  14  -2 -24   11.78    0.72
  14  -2 -24   13.46    0.62
 -14   2  26    1.80    0.51
 -14   2  26    2.07    0.62
  14  -2 -26    1.90    0.64
  14  -2 -26    1.04    0.56
 -14   2  28   11.59    0.61
 -14   2  28   11.38    0.73
  14  -2 -28   11.04    0.69
  14  -2 -28    9.20    0.72
 -14   2  30   -0.30    0.61
 -14   2  30    0.28    0.69
 -13   2 -27    2.33    0.45
 -13   2 -27    2.72    0.51
  13  -2  27    3.30    0.46
  13  -2  27    3.49    0.68
 -13   2 -25    6.95    0.60
 -13   2 -25    6.77    0.51
  13  -2  25    5.71    0.49
  13  -2  25    6.07    0.69
 -13   2 -23   -0.12    0.45
 -13   2 -23    1.11    0.51
  13  -2  23    0.15    0.62
  13  -2  23    0.11    0.44
 -13   2 -21    2.89    0.56
 -13   2 -21    4.04    0.50
  13  -2  21    3.73    0.69
  13  -2  21    3.28    0.51
 -13   2 -19   -0.51    0.49
 -13   2 -19   -0.03    0.44
  13  -2  19    0.92    0.46
  13  -2  19    0.12    0.59
 -13   2 -17    0.08    0.42
 -13   2 -17    1.06    0.49
  13  -2  17    0.11    0.55
  13  -2  17   -0.30    0.46
 -13   2 -15    1.76    0.48
 -13   2 -15    2.27    0.43
  13  -2  15    1.69    0.54
  13  -2  15    0.93    0.45
 -13   2 -13    0.93    0.47
 -13   2 -13    1.28    0.42
  13  -2  13    1.49    0.51
  13  -2  13    1.09    0.44
 -13   2 -11   12.37    0.60
 -13   2 -11   13.23    0.64
  13  -2  11   13.63    0.62
  13  -2  11   12.40    0.63
 -13   2  -9    5.01    0.45
 -13   2  -9    5.07    0.46
  13  -2   9    5.79    0.53
  13  -2   9    6.02    0.48
 -13   2  -7    0.99    0.40
 -13   2  -7    0.75    0.43
  13  -2   7    0.53    0.45
  13  -2   7    0.68    0.41
 -13   2  -5   -0.08    0.36
 -13   2  -5   -0.03    0.34
  13  -2   5    0.27    0.34
  13  -2   5   -0.07    0.39
 -13   2  -3    5.13    0.40
 -13   2  -3    5.73    0.43
  13  -2   3    5.65    0.41
  13  -2   3    4.93    0.43
 -13   2  -1    4.07    0.40
 -13   2  -1    3.18    0.38
  13  -2   1    3.41    0.39
  13  -2   1    3.43    0.38
 -13   2   1    3.07    0.37
 -13   2   1    3.40    0.34
  13  -2  -1    3.44    0.35
  13  -2  -1    4.04    0.38
 -13   2   3    4.83    0.35
 -13   2   3    5.00    0.40
 -13   2   5    0.43    0.32
 -13   2   5    0.34    0.30
  13  -2  -5   -0.21    0.34
  13  -2  -5   -0.23    0.31
 -13   2   7    0.71    0.33
 -13   2   7    0.82    0.30
  13  -2  -7    1.12    0.32
  13  -2  -7    0.48    0.36
 -13   2   9    5.23    0.40
 -13   2   9    5.18    0.37
 -13   2  11   13.31    0.53
 -13   2  11   12.63    0.50
  13  -2 -11   13.19    0.53
  13  -2 -11   13.89    0.62
 -13   2  13    1.02    0.34
 -13   2  13    0.95    0.36
  13  -2 -13    1.10    0.35
  13  -2 -13    1.23    0.45
 -13   2  15    0.86    0.39
 -13   2  15    1.71    0.38
  13  -2 -15    1.85    0.39
  13  -2 -15    1.05    0.48
 -13   2  17    0.22    0.39
 -13   2  17   -0.86    0.40
  13  -2 -17    0.05    0.40
  13  -2 -17   -0.77    0.49
 -13   2  19    0.22    0.47
 -13   2  19   -0.50    0.41
  13  -2 -19   -0.14    0.42
  13  -2 -19   -0.09    0.53
 -13   2  21    4.00    0.51
 -13   2  21    3.41    0.45
  13  -2 -21    3.44    0.49
  13  -2 -21    4.10    0.57
 -13   2  23    0.26    0.51
 -13   2  23   -0.03    0.46
  13  -2 -23    0.74    0.60
  13  -2 -23    0.54    0.45
 -13   2  25    7.57    0.67
 -13   2  25    8.41    0.55
  13  -2 -25    8.45    0.65
  13  -2 -25    7.74    0.59
 -13   2  27    1.66    0.49
 -13   2  27    3.11    0.59
  13  -2 -27    2.23    0.53
  13  -2 -27    2.16    0.59
 -13   2  29    2.08    0.52
 -13   2  29    1.61    0.65
 -13   2  31    1.61    0.58
 -13   2  31    0.41    0.64
 -12   2 -28    4.72    0.49
 -12   2 -28    5.36    0.52
  12  -2  28    4.85    0.70
  12  -2  28    4.90    0.49
 -12   2 -26    1.77    0.48
 -12   2 -26    1.18    0.52
  12  -2  26    0.34    0.44
  12  -2  26    0.47    0.69
  12  -2  24   23.76    0.80
  12  -2  24   23.88    0.96
 -12   2 -22    2.69    0.48
 -12   2 -22    2.38    0.53
  12  -2  22    1.38    0.64
  12  -2  22    1.88    0.47
 -12   2 -20  112.60    2.71
 -12   2 -20  113.50    2.77
  12  -2  20  112.50    2.80
  12  -2  20  109.00    2.64
 -12   2 -18    3.57    0.46
 -12   2 -18    4.94    0.57
  12  -2  18    3.07    0.52
  12  -2  18    3.86    0.62
 -12   2 -16   43.95    1.21
 -12   2 -16   44.26    1.27
  12  -2  16   43.86    1.24
  12  -2  16   43.85    1.30
 -12   2 -14    7.57    0.51
 -12   2 -14    9.06    0.58
  12  -2  14    7.38    0.58
  12  -2  14    7.98    0.54
 -12   2 -12    9.58    0.53
 -12   2 -12   11.60    0.61
 -12   2 -10   19.03    0.68
 -12   2 -10   20.14    0.76
  12  -2  10   20.03    0.73
  12  -2  10   20.47    0.76
 -12   2  -8    3.98    0.40
 -12   2  -8    3.23    0.46
  12  -2   8    3.88    0.44
  12  -2   8    3.41    0.44
 -12   2  -6    7.88    0.47
 -12   2  -6    8.92    0.49
  12  -2   6    9.07    0.48
  12  -2   6    8.35    0.53
 -12   2  -4  202.20    4.65
 -12   2  -4  206.70    4.76
  12  -2   4  202.00    4.65
  12  -2   4  206.80    4.77
 -12   2  -2   13.05    0.51
 -12   2  -2   13.83    0.55
  12  -2   2   14.65    0.57
  12  -2   2   14.31    0.56
 -12   2   0  114.80    2.69
 -12   2   0  106.70    2.52
  12  -2   0  110.10    2.60
  12  -2   0  111.30    2.63
 -12   2   2   14.69    0.51
 -12   2   2   13.85    0.51
  12  -2  -2   13.77    0.52
  12  -2  -2   13.90    0.52
 -12   2   4  209.40    4.78
 -12   2   4  206.10    4.73
  12  -2  -4  209.70    4.82
  12  -2  -4  206.20    4.72
 -12   2   6    9.48    0.41
 -12   2   6    9.44    0.43
  12  -2  -6    9.03    0.47
  12  -2  -6    8.67    0.40
 -12   2   8    3.95    0.35
 -12   2   8    3.90    0.34
  12  -2  -8    4.01    0.34
  12  -2  -8    2.77    0.39
 -12   2  10   21.27    0.67
 -12   2  10   20.32    0.64
  12  -2 -10   21.31    0.73
  12  -2 -10   20.52    0.64
 -12   2  12   10.62    0.48
 -12   2  12    9.40    0.45
  12  -2 -12   10.38    0.57
  12  -2 -12   10.20    0.47
 -12   2  14   10.56    0.51
 -12   2  14   10.18    0.49
  12  -2 -14    9.75    0.48
  12  -2 -14    9.08    0.57
 -12   2  16   46.24    1.21
 -12   2  16   43.41    1.15
  12  -2 -16   45.84    1.27
  12  -2 -16   45.11    1.20
 -12   2  18    4.65    0.45
 -12   2  18    3.01    0.46
  12  -2 -18    4.10    0.55
  12  -2 -18    2.66    0.43
 -12   2  20  111.90    2.66
 -12   2  20  112.20    2.69
  12  -2 -20  115.80    2.75
  12  -2 -20  114.30    2.76
 -12   2  22    1.51    0.44
 -12   2  22    2.47    0.51
  12  -2 -22    2.26    0.58
  12  -2 -22    1.52    0.46
 -12   2  24   23.08    0.85
 -12   2  24   23.69    0.77
  12  -2 -24   25.17    0.92
  12  -2 -24   24.14    0.81
 -12   2  26    1.50    0.47
 -12   2  26    1.64    0.60
  12  -2 -26    2.18    0.57
  12  -2 -26    1.02    0.51
 -12   2  28    4.99    0.51
 -12   2  28    5.13    0.64
 -12   2  30   12.34    0.71
 -12   2  30   13.47    0.64
 -12   2  32   13.87    0.72
 -12   2  32   12.95    0.70
 -11   2 -29   12.77    0.64
 -11   2 -29   12.97    0.60
  11  -2  29   12.71    0.80
  11  -2  29   11.70    0.57
 -11   2 -27    1.13    0.52
 -11   2 -27    0.73    0.46
  11  -2  27    2.05    0.44
  11  -2  27    0.94    0.70
 -11   2 -25   -0.07    0.54
 -11   2 -25   -0.39    0.44
  11  -2  25    0.08    0.46
  11  -2  25    0.68    0.64
 -11   2 -23    2.81    0.50
 -11   2 -23    3.42    0.57
  11  -2  23    3.81    0.53
  11  -2  23    2.45    0.67
 -11   2 -21    5.80    0.59
 -11   2 -21    7.03    0.52
  11  -2  21    7.37    0.55
  11  -2  21    6.86    0.69
 -11   2 -19  113.70    2.77
 -11   2 -19  110.00    2.65
  11  -2  19  108.60    2.64
  11  -2  19  109.60    2.75
 -11   2 -17   58.66    1.58
 -11   2 -17   60.15    1.56
  11  -2  17   61.49    1.61
  11  -2  17   57.18    1.58
 -11   2 -15   17.85    0.73
 -11   2 -15   18.58    0.71
  11  -2  15   17.29    0.70
  11  -2  15   16.67    0.72
 -11   2 -13    4.30    0.49
 -11   2 -13    5.94    0.49
  11  -2  13    5.07    0.49
  11  -2  13    5.29    0.53
 -11   2 -11   26.38    0.87
 -11   2 -11   27.57    0.86
  11  -2  11   29.08    0.91
  11  -2  11   27.40    0.90
 -11   2  -9   -0.53    0.40
 -11   2  -9    0.69    0.38
  11  -2   9    0.07    0.41
  11  -2   9   -0.65    0.43
 -11   2  -7    3.67    0.41
 -11   2  -7    2.85    0.41
  11  -2   7    3.16    0.38
  11  -2   7    3.81    0.44
 -11   2  -5   54.90    1.41
 -11   2  -5   53.18    1.36
  11  -2   5   52.43    1.34
  11  -2   5   52.32    1.36
 -11   2  -3   67.95    1.68
 -11   2  -3   67.83    1.66
  11  -2   3   68.11    1.67
  11  -2   3   64.70    1.61
 -11   2  -1   30.03    0.84
 -11   2  -1   28.70    0.80
  11  -2   1   28.09    0.80
  11  -2   1   30.14    0.84
 -11   2   1   30.29    0.83
 -11   2   1   30.21    0.82
  11  -2  -1   32.09    0.87
  11  -2  -1   29.16    0.82
 -11   2   3   66.78    1.62
 -11   2   3   65.94    1.59
  11  -2  -3   65.86    1.59
  11  -2  -3   65.78    1.61
 -11   2   5   53.37    1.32
 -11   2   5   52.82    1.30
  11  -2  -5   52.89    1.30
  11  -2  -5   53.75    1.35
 -11   2   7    3.47    0.31
 -11   2   7    3.65    0.32
  11  -2  -7    3.38    0.31
  11  -2  -7    3.47    0.37
 -11   2   9    0.37    0.28
 -11   2   9    0.38    0.28
  11  -2  -9    0.28    0.28
  11  -2  -9   -0.19    0.35
 -11   2  11   25.90    0.75
 -11   2  11   28.16    0.80
  11  -2 -11   27.28    0.85
  11  -2 -11   26.09    0.75
 -11   2  13    5.60    0.42
 -11   2  13    5.89    0.41
  11  -2 -13    5.39    0.49
  11  -2 -13    5.10    0.37
 -11   2  15   17.22    0.62
 -11   2  15   18.76    0.66
  11  -2 -15   18.43    0.63
  11  -2 -15   19.49    0.75
 -11   2  17   57.99    1.49
 -11   2  17   57.30    1.45
  11  -2 -17   57.31    1.46
  11  -2 -17   58.15    1.54
 -11   2  19  105.80    2.53
 -11   2  19  107.50    2.58
  11  -2 -19  109.90    2.68
  11  -2 -19  111.40    2.65
 -11   2  21    6.65    0.56
 -11   2  21    7.64    0.51
 -11   2  23    3.21    0.48
 -11   2  23    2.46    0.53
  11  -2 -23    2.82    0.46
  11  -2 -23    3.36    0.60
 -11   2  25   -0.07    0.56
 -11   2  25   -0.12    0.44
  11  -2 -25   -0.17    0.50
  11  -2 -25   -0.22    0.56
 -11   2  27    1.46    0.47
 -11   2  27    0.07    0.61
  11  -2 -27    1.71    0.58
  11  -2 -27    1.08    0.50
 -11   2  29   15.88    0.84
 -11   2  29   14.06    0.65
 -11   2  31    1.22    0.53
 -11   2  31    0.29    0.68
 -11   2  33    2.89    0.67
 -11   2  33    1.84    0.61
 -10   2 -30    0.67    0.49
 -10   2 -30    0.28    0.46
  10  -2  30    1.83    0.71
  10  -2  30   -0.14    0.43
 -10   2 -28    0.85    0.52
 -10   2 -28    1.00    0.44
  10  -2  28    0.92    0.44
  10  -2  28    0.26    0.64
 -10   2 -26    5.71    0.58
 -10   2 -26    5.36    0.51
  10  -2  26    4.69    0.67
  10  -2  26    4.18    0.48
 -10   2 -24    0.43    0.44
 -10   2 -24    0.91    0.54
  10  -2  24    0.28    0.61
  10  -2  24   -0.59    0.48
 -10   2 -22    0.02    0.46
 -10   2 -22   -0.54    0.53
  10  -2  22   -0.35    0.66
  10  -2  22   -0.20    0.47
  10  -2  20   59.38    1.66
  10  -2  20   60.07    1.57
 -10   2 -18   80.16    1.99
 -10   2 -18   82.19    2.08
  10  -2  18   81.29    2.02
  10  -2  18   81.80    2.13
 -10   2 -16   10.34    0.62
 -10   2 -16   10.17    0.56
  10  -2  16   10.14    0.59
  10  -2  16   10.45    0.66
 -10   2 -14    1.58    0.41
 -10   2 -14    0.25    0.44
  10  -2  14    1.84    0.48
  10  -2  14    1.28    0.43
 -10   2 -12   72.35    1.84
 -10   2 -12   73.12    1.83
  10  -2  12   68.37    1.74
  10  -2  12   70.22    1.79
 -10   2 -10    2.87    0.39
 -10   2 -10    1.42    0.42
  10  -2  10    2.51    0.41
  10  -2  10    1.97    0.42
 -10   2  -8    9.83    0.48
 -10   2  -8   10.25    0.54
  10  -2   8   10.14    0.51
  10  -2   8    9.35    0.53
 -10   2  -6  115.00    2.71
 -10   2  -6  110.90    2.64
  10  -2   6  112.60    2.69
  10  -2   6  115.40    2.74
 -10   2  -4  140.70    3.27
 -10   2  -4  132.80    3.11
  10  -2   4  138.20    3.23
  10  -2   4  138.50    3.23
 -10   2  -2   -0.45    0.30
 -10   2  -2    0.19    0.30
  10  -2   2   -0.50    0.33
 -10   2   0   39.78    1.03
 -10   2   0   37.36    0.97
  10  -2   0   41.11    1.06
  10  -2   0   38.82    1.01
 -10   2   2   -0.04    0.25
 -10   2   2    0.21    0.27
  10  -2  -2    0.39    0.27
  10  -2  -2   -0.45    0.27
 -10   2   4  136.10    3.13
 -10   2   4  138.50    3.20
  10  -2  -4  135.20    3.13
  10  -2  -4  137.60    3.17
 -10   2   6  110.20    2.56
 -10   2   6  109.80    2.56
  10  -2  -6  109.90    2.55
  10  -2  -6  114.70    2.69
 -10   2   8    9.85    0.40
 -10   2   8    9.83    0.40
  10  -2  -8   10.14    0.40
  10  -2  -8    9.09    0.43
 -10   2  10    2.59    0.32
 -10   2  10    2.65    0.32
  10  -2 -10    2.52    0.31
  10  -2 -10    3.02    0.39
 -10   2  12   75.99    1.84
 -10   2  12   70.96    1.73
  10  -2 -12   71.46    1.80
  10  -2 -12   72.74    1.76
 -10   2  14    0.15    0.38
 -10   2  14    0.78    0.32
  10  -2 -14    0.81    0.33
  10  -2 -14    1.58    0.43
  10  -2 -16   10.23    0.60
  10  -2 -16    9.67    0.48
 -10   2  18   81.79    2.00
 -10   2  18   82.25    2.03
  10  -2 -18   83.86    2.04
  10  -2 -18   84.72    2.12
 -10   2  20   61.60    1.57
 -10   2  20   60.27    1.58
  10  -2 -20   63.00    1.60
  10  -2 -20   67.68    1.77
 -10   2  22    0.64    0.40
 -10   2  22   -0.09    0.53
  10  -2 -22    0.76    0.51
  10  -2 -22    0.42    0.47
 -10   2  24    0.22    0.57
 -10   2  24    0.43    0.45
  10  -2 -24    1.24    0.56
  10  -2 -24   -0.11    0.49
 -10   2  26    5.35    0.56
 -10   2  26    6.01    0.63
  10  -2 -26    5.10    0.67
  10  -2 -26    5.67    0.56
 -10   2  28    1.18    0.67
 -10   2  28    0.77    0.47
 -10   2  30   -0.53    0.50
 -10   2  30    1.66    0.72
 -10   2  32    2.80    0.67
 -10   2  32    2.96    0.56
 -10   2  34    0.19    0.52
 -10   2  34   -0.20    0.75
  -9   2 -29    1.66    0.52
  -9   2 -29    2.64    0.45
   9  -2  29    2.05    0.45
   9  -2  29    1.87    0.67
  -9   2 -27    7.44    0.63
  -9   2 -27    8.59    0.54
   9  -2  27    6.99    0.53
   9  -2  27    8.74    0.76
  -9   2 -25   -0.40    0.51
  -9   2 -25    0.22    0.44
   9  -2  25    0.27    0.47
   9  -2  25    0.39    0.61
  -9   2 -23   12.69    0.69
  -9   2 -23   11.44    0.59
   9  -2  23   13.86    0.64
   9  -2  23   12.20    0.76
  -9   2 -21   61.50    1.65
  -9   2 -21   60.41    1.56
   9  -2  21   62.64    1.64
   9  -2  21   63.26    1.73
  -9   2 -19   36.44    1.12
  -9   2 -19   33.45    1.00
   9  -2  19   33.67    1.02
   9  -2  19   35.81    1.18
  -9   2 -17    0.59    0.42
  -9   2 -17    0.55    0.41
   9  -2  17   -0.22    0.43
   9  -2  17    0.50    0.53
  -9   2 -15    6.91    0.53
  -9   2 -15    6.93    0.49
   9  -2  15    7.90    0.52
   9  -2  15    6.88    0.60
  -9   2 -13    2.52    0.46
  -9   2 -13    2.17    0.41
   9  -2  13    1.74    0.41
   9  -2  13    2.33    0.51
  -9   2 -11    5.79    0.48
  -9   2 -11    6.42    0.44
   9  -2  11    6.60    0.46
   9  -2  11    5.18    0.49
  -9   2  -9   10.39    0.55
  -9   2  -9   11.02    0.50
   9  -2   9   10.16    0.52
   9  -2   9    9.28    0.53
  -9   2  -7   46.11    1.23
  -9   2  -7   48.53    1.25
   9  -2   7   47.51    1.25
   9  -2   7   47.13    1.26
  -9   2  -5    2.79    0.36
  -9   2  -5    2.85    0.33
   9  -2   5    3.16    0.35
   9  -2   5    2.68    0.38
  -9   2  -3  309.60    7.03
  -9   2  -3  305.10    6.92
   9  -2   3  308.90    7.03
   9  -2   3  299.30    6.81
  -9   2  -1   76.62    1.84
  -9   2  -1   74.07    1.77
   9  -2   1   77.41    1.87
   9  -2   1   79.61    1.90
  -9   2   1   77.48    1.83
  -9   2   1   78.29    1.86
   9  -2  -1   79.45    1.89
   9  -2  -1   77.41    1.85
  -9   2   3  295.30    6.69
  -9   2   3  289.50    6.55
   9  -2  -3  305.90    6.93
   9  -2  -3  300.20    6.81
  -9   2   5    2.76    0.28
  -9   2   5    3.09    0.26
   9  -2  -5    2.78    0.27
   9  -2  -5    2.74    0.31
  -9   2   7   43.88    1.09
  -9   2   7   43.88    1.09
   9  -2  -7   45.22    1.12
   9  -2  -7   45.58    1.16
  -9   2   9    8.72    0.39
  -9   2   9    8.83    0.38
   9  -2  -9    8.55    0.44
   9  -2  -9    8.62    0.37
  -9   2  11    6.18    0.38
  -9   2  11    5.93    0.36
   9  -2 -11    5.60    0.34
   9  -2 -11    6.91    0.45
  -9   2  13    2.33    0.34
  -9   2  13    2.32    0.37
   9  -2 -13    1.35    0.33
   9  -2 -13    1.99    0.44
  -9   2  15    7.15    0.48
  -9   2  15    6.14    0.43
   9  -2 -15    6.87    0.42
   9  -2 -15    6.55    0.55
  -9   2  17   -0.42    0.39
  -9   2  17    0.11    0.39
   9  -2 -17    1.03    0.50
   9  -2 -17    0.16    0.36
  -9   2  19   35.30    1.06
  -9   2  19   34.11    0.97
   9  -2 -19   34.42    0.99
   9  -2 -19   35.48    1.08
  -9   2  21   66.76    1.69
  -9   2  21   66.78    1.73
   9  -2 -21   63.38    1.61
   9  -2 -21   62.43    1.69
  -9   2  23   12.88    0.66
  -9   2  23   13.58    0.60
  -9   2  25    1.13    0.61
  -9   2  25    0.17    0.44
   9  -2 -25   -0.20    0.56
   9  -2 -25    0.01    0.47
  -9   2  27    9.66    0.71
  -9   2  27    8.54    0.59
  -9   2  29    2.71    0.48
  -9   2  29    2.76    0.66
  -9   2  31    4.45    0.51
  -9   2  31    3.67    0.70
  -9   2  33    1.53    0.53
  -9   2  33   -0.13    0.69
  -9   2  35    5.70    0.78
  -9   2  35    6.94    0.61
  -8   2 -30    1.18    0.45
  -8   2 -30   -0.15    0.41
   8  -2  30    0.35    0.41
   8  -2  30   -0.18    0.65
  -8   2 -28    0.17    0.42
  -8   2 -28    0.67    0.51
   8  -2  28    0.69    0.64
   8  -2  28   -0.21    0.42
  -8   2 -26    0.40    0.45
  -8   2 -26    1.25    0.52
   8  -2  26    1.76    0.68
   8  -2  26    1.03    0.46
  -8   2 -24   -0.17    0.52
  -8   2 -24   -0.14    0.46
   8  -2  24    0.78    0.45
   8  -2  24   -0.35    0.58
  -8   2 -22   60.20    1.64
  -8   2 -22   62.23    1.61
   8  -2  22   60.15    1.68
   8  -2  22   62.03    1.61
  -8   2 -20   18.27    0.77
  -8   2 -20   17.94    0.70
   8  -2  20   19.94    0.93
   8  -2  20   16.98    0.69
  -8   2 -18    7.49    0.50
  -8   2 -18    7.04    0.58
   8  -2  18    7.85    0.54
   8  -2  18    7.69    0.61
  -8   2 -16   -0.27    0.47
  -8   2 -16    0.71    0.40
   8  -2  16    0.53    0.51
   8  -2  16    0.17    0.42
  -8   2 -14    0.47    0.38
  -8   2 -14    0.08    0.44
   8  -2  14    0.24    0.48
   8  -2  14   -0.06    0.41
  -8   2 -12   22.64    0.78
  -8   2 -12   21.82    0.73
   8  -2  12   21.32    0.74
   8  -2  12   20.77    0.78
  -8   2 -10    2.37    0.44
  -8   2 -10    2.93    0.38
   8  -2  10    2.75    0.40
   8  -2  10    2.09    0.44
  -8   2  -8  186.80    4.33
  -8   2  -8  191.70    4.42
   8  -2   8  184.00    4.28
   8  -2   8  190.10    4.39
  -8   2  -6    8.16    0.44
  -8   2  -6    7.49    0.41
   8  -2   6    8.35    0.49
   8  -2   6    7.96    0.44
  -8   2  -4   27.46    0.78
  -8   2  -4   27.74    0.80
   8  -2   4   26.94    0.81
   8  -2   4   24.47    0.72
  -8   2  -2    6.80    0.37
  -8   2  -2    6.72    0.34
   8  -2   2    6.42    0.38
   8  -2   2    6.77    0.35
  -8   2   0   12.20    0.44
  -8   2   0   12.53    0.43
   8  -2   0   11.22    0.42
   8  -2   0   12.58    0.46
  -8   2   2    7.33    0.33
  -8   2   2    7.81    0.33
   8  -2  -2    7.34    0.34
   8  -2  -2    7.14    0.34
  -8   2   4   24.98    0.67
  -8   2   4   26.53    0.69
   8  -2  -4   27.41    0.74
   8  -2  -4   25.68    0.69
  -8   2   6    7.42    0.34
  -8   2   6    7.24    0.33
   8  -2  -6    7.00    0.37
   8  -2  -6    7.27    0.33
  -8   2   8  191.60    4.37
  -8   2   8  186.10    4.25
   8  -2  -8  191.90    4.41
   8  -2  -8  190.70    4.35
  -8   2  10    1.91    0.29
  -8   2  10    1.96    0.31
   8  -2 -10    1.90    0.28
   8  -2 -10    1.08    0.35
  -8   2  12   22.02    0.68
  -8   2  12   21.45    0.65
   8  -2 -12   21.69    0.73
   8  -2 -12   22.37    0.65
  -8   2  14    0.37    0.33
  -8   2  14    0.39    0.36
   8  -2 -14    0.02    0.31
   8  -2 -14    0.40    0.43
  -8   2  16    0.89    0.37
  -8   2  16    0.20    0.43
   8  -2 -16    0.57    0.34
   8  -2 -16   -0.19    0.47
  -8   2  18    6.99    0.46
  -8   2  18    7.44    0.52
   8  -2 -18    7.72    0.45
   8  -2 -18    8.59    0.58
  -8   2  20   21.31    0.81
  -8   2  20   21.94    0.75
   8  -2 -20   20.65    0.70
   8  -2 -20   19.76    0.81
  -8   2  22   67.63    1.70
  -8   2  22   63.83    1.70
   8  -2 -22   64.31    1.71
   8  -2 -22   69.29    1.74
  -8   2  24   -0.25    0.53
  -8   2  24    0.02    0.42
   8  -2 -24   -0.51    0.44
   8  -2 -24   -0.41    0.54
  -8   2  26    0.08    0.44
  -8   2  26    0.54    0.58
  -8   2  28    1.41    0.63
  -8   2  28    1.22    0.47
  -8   2  30    0.56    0.52
  -8   2  30    0.74    0.69
  -8   2  32    0.72    0.50
  -8   2  32   -0.53    0.65
  -8   2  34    4.57    0.53
  -8   2  34    4.53    0.71
  -7   2 -31    1.33    0.50
   7  -2  31    0.41    0.45
   7  -2  31   -0.03    0.65
  -7   2 -29    1.73    0.52
  -7   2 -29    1.78    0.47
   7  -2  29    0.59    0.69
  -7   2 -27    2.37    0.54
  -7   2 -27    2.05    0.45
   7  -2  27    2.32    0.45
   7  -2  27    1.71    0.64
  -7   2 -25    9.99    0.65
  -7   2 -25    9.79    0.56
   7  -2  25    9.88    0.58
   7  -2  25    8.32    0.71
  -7   2 -23   24.71    0.81
  -7   2 -23   26.11    0.91
   7  -2  23   26.51    0.86
   7  -2  23   25.82    0.99
  -7   2 -21    2.06    0.42
  -7   2 -21    1.50    0.52
   7  -2  21    1.41    0.45
   7  -2  21    0.31    0.59
  -7   2 -19   40.75    1.14
  -7   2 -19   38.96    1.18
   7  -2  19   39.02    1.13
   7  -2  19   37.62    1.17
  -7   2 -17    4.34    0.45
  -7   2 -17    4.08    0.54
   7  -2  17    3.87    0.48
   7  -2  17    4.34    0.56
  -7   2 -15   18.96    0.69
  -7   2 -15   18.53    0.74
   7  -2  15   17.63    0.68
   7  -2  15   19.46    0.77
  -7   2 -13   49.34    1.30
  -7   2 -13   49.56    1.35
   7  -2  13   46.29    1.25
   7  -2  13   46.29    1.30
  -7   2 -11   19.92    0.68
  -7   2 -11   19.23    0.70
   7  -2  11   19.49    0.69
   7  -2  11   19.22    0.74
  -7   2  -9   33.38    0.93
  -7   2  -9   30.69    0.92
   7  -2   9   32.43    0.93
   7  -2   9   33.03    0.99
  -7   2  -7   56.72    1.42
  -7   2  -7   55.17    1.42
   7  -2   7   52.93    1.34
   7  -2   7   53.18    1.39
  -7   2  -5   41.64    1.07
  -7   2  -5   40.46    1.07
   7  -2   5   41.32    1.08
   7  -2   5   43.54    1.15
  -7   2  -3  176.90    4.04
  -7   2  -3  177.00    4.06
   7  -2   3  176.50    4.06
   7  -2   3  178.30    4.08
  -7   2  -1  184.70    4.22
  -7   2  -1  179.00    4.08
   7  -2   1  185.60    4.24
   7  -2   1  176.80    4.03
  -7   2   1  174.80    3.97
  -7   2   1  186.80    4.25
   7  -2  -1  172.50    3.93
   7  -2  -1  180.50    4.11
  -7   2   3  168.90    3.84
  -7   2   3  171.00    3.89
   7  -2  -3  177.00    4.03
   7  -2  -3  171.30    3.90
  -7   2   5   44.10    1.07
  -7   2   5   43.45    1.06
   7  -2  -5   43.75    1.07
   7  -2  -5   45.49    1.13
  -7   2   7   57.14    1.37
  -7   2   7   57.80    1.39
   7  -2  -7   57.35    1.41
   7  -2  -7   56.72    1.36
  -7   2   9   32.52    0.85
  -7   2   9   32.18    0.85
   7  -2  -9   33.89    0.87
   7  -2  -9   31.03    0.87
  -7   2  11   18.75    0.58
  -7   2  11   18.58    0.60
   7  -2 -11   18.17    0.64
   7  -2 -11   19.44    0.59
  -7   2  13   52.26    1.30
  -7   2  13   53.45    1.37
   7  -2 -13   52.21    1.30
   7  -2 -13   52.03    1.37
  -7   2  15   21.08    0.68
  -7   2  15   21.47    0.74
   7  -2 -15   19.79    0.74
   7  -2 -15   21.60    0.68
  -7   2  17    3.13    0.42
  -7   2  17    3.82    0.45
   7  -2 -17    3.14    0.37
   7  -2 -17    3.41    0.53
  -7   2  19   40.72    1.12
  -7   2  19   39.08    1.14
   7  -2 -19   43.79    1.26
   7  -2 -19   40.87    1.12
  -7   2  21    1.95    0.41
  -7   2  21    1.47    0.54
   7  -2 -21    1.52    0.42
   7  -2 -21    1.53    0.53
  -7   2  23   28.09    0.89
  -7   2  23   28.02    0.96
   7  -2 -23   26.96    0.94
   7  -2 -23   27.76    0.86
  -7   2  25   12.07    0.60
  -7   2  25   11.49    0.68
   7  -2 -25   11.66    0.62
   7  -2 -25   10.35    0.65
  -7   2  27    3.26    0.49
  -7   2  27    2.81    0.61
   7  -2 -27    2.34    0.56
   7  -2 -27    3.63    0.51
  -7   2  29    2.53    0.48
  -7   2  29    1.01    0.62
   7  -2 -29    1.69    0.51
   7  -2 -29    1.08    0.59
  -7   2  31    0.46    0.49
  -7   2  31    1.29    0.69
   7  -2 -31    0.32    0.48
   7  -2 -31    0.99    0.57
  -7   2  33    4.28    0.51
  -7   2  33    4.11    0.72
  -7   2  35    0.91    0.79
  -7   2  35    0.01    0.48
  -6   2 -32   16.98    0.72
  -6   2 -32   18.09    0.74
   6  -2  32   18.80    0.81
   6  -2  32   18.17    0.68
  -6   2 -30    0.03    0.48
  -6   2 -30   -0.17    0.49
   6  -2  30   -0.55    0.46
   6  -2  30    0.53    0.57
  -6   2 -28   62.44    1.64
  -6   2 -28   60.63    1.58
   6  -2  28   60.65    1.56
   6  -2  28   58.87    1.62
  -6   2 -26   11.91    0.61
  -6   2 -26   12.68    0.68
  -6   2 -24    0.43    0.43
  -6   2 -24    0.91    0.52
   6  -2  24    0.62    0.44
   6  -2  24    0.76    0.63
  -6   2 -22    1.31    0.43
  -6   2 -22    1.88    0.53
   6  -2  22    1.60    0.59
   6  -2  22    1.22    0.46
  -6   2 -20  297.50    6.85
  -6   2 -20  298.10    6.82
   6  -2  20  307.40    7.08
   6  -2  20  316.20    7.23
  -6   2 -18   36.97    1.12
  -6   2 -18   36.34    1.05
   6  -2  18   33.88    1.01
   6  -2  18   34.06    1.11
  -6   2 -16    7.03    0.48
  -6   2 -16    6.95    0.55
   6  -2  16    6.32    0.55
   6  -2  16    7.14    0.51
  -6   2 -14   90.87    2.20
  -6   2 -14   96.53    2.38
   6  -2  14   94.57    2.31
   6  -2  14   92.76    2.31
  -6   2 -12   77.58    1.95
  -6   2 -12   78.71    1.93
   6  -2  12   74.63    1.91
   6  -2  12   75.08    1.87
  -6   2 -10  141.90    3.31
  -6   2 -10  144.30    3.40
   6  -2  10  143.30    3.36
   6  -2  10  146.60    3.47
  -6   2  -8   68.89    1.72
  -6   2  -8   65.44    1.61
   6  -2   8   64.75    1.65
   6  -2   8   61.56    1.53
  -6   2  -6  176.70    4.05
  -6   2  -6  189.70    4.37
   6  -2   6  187.10    4.29
   6  -2   6  184.30    4.26
  -6   2  -4  583.80   13.13
  -6   2  -4  604.20   13.58
   6  -2   4  590.70   13.28
   6  -2   4  598.10   13.46
  -6   2  -2   26.64    0.72
  -6   2  -2   27.66    0.73
   6  -2   2   27.99    0.73
   6  -2   2   28.05    0.76
  -6   2   0   54.51    1.29
  -6   2   0   56.27    1.34
   6  -2   0   54.13    1.28
   6  -2   0   55.70    1.33
  -6   2   2   27.12    0.68
  -6   2   2   27.97    0.70
   6  -2  -2   27.65    0.70
   6  -2  -2   29.38    0.74
  -6   2   6  177.90    4.04
  -6   2   6  182.00    4.14
   6  -2  -6  176.50    4.03
   6  -2  -6  175.50    3.99
  -6   2   8   64.40    1.54
  -6   2   8   63.05    1.50
   6  -2  -8   64.46    1.57
   6  -2  -8   62.24    1.49
  -6   2  10  152.30    3.52
  -6   2  10  150.60    3.46
   6  -2 -10  147.60    3.40
   6  -2 -10  150.70    3.52
  -6   2  12   80.88    1.93
  -6   2  12   77.90    1.90
   6  -2 -12   82.63    1.96
   6  -2 -12   77.49    1.91
  -6   2  14   96.85    2.31
  -6   2  14   90.13    2.18
   6  -2 -14   93.29    2.29
   6  -2 -14   94.47    2.24
  -6   2  16    7.16    0.50
  -6   2  16    7.28    0.46
   6  -2 -16    6.89    0.41
   6  -2 -16    8.29    0.58
  -6   2  18   37.95    1.12
  -6   2  18   36.82    1.03
   6  -2 -18   36.84    1.01
   6  -2 -18   36.81    1.12
  -6   2  20  339.60    7.74
  -6   2  20  329.50    7.55
   6  -2 -20  328.70    7.48
   6  -2 -20  319.10    7.34
  -6   2  22    2.48    0.44
  -6   2  22    2.04    0.56
   6  -2 -22    2.05    0.45
   6  -2 -22    2.57    0.57
  -6   2  24    0.72    0.46
  -6   2  24    0.71    0.52
   6  -2 -24    1.24    0.43
   6  -2 -24    1.16    0.55
  -6   2  26   13.61    0.64
  -6   2  26   12.77    0.73
   6  -2 -26   13.08    0.66
   6  -2 -26   14.05    0.70
  -6   2  28   65.92    1.68
  -6   2  28   65.19    1.73
   6  -2 -28   66.63    1.72
   6  -2 -28   64.76    1.71
  -6   2  30    0.70    0.48
  -6   2  30    0.32    0.66
   6  -2 -30    0.47    0.48
   6  -2 -30   -0.64    0.56
  -6   2  32   21.46    0.75
  -6   2  32   20.59    0.93
   6  -2 -32   20.98    0.76
   6  -2 -32   22.77    0.86
  -6   2  34   10.85    0.62
  -6   2  34    9.42    0.84
   6  -2 -34   11.52    0.67
   6  -2 -34   12.68    0.72
  -5   2 -31    0.82    0.46
  -5   2 -31   -0.29    0.49
   5  -2  31    0.87    0.45
   5  -2  31    1.76    0.59
  -5   2 -29    0.14    0.48
  -5   2 -29   -0.39    0.49
   5  -2  29    0.02    0.47
   5  -2  29    1.11    0.60
  -5   2 -27    8.95    0.59
  -5   2 -27    9.66    0.65
   5  -2  27    9.27    0.57
   5  -2  27    9.98    0.68
  -5   2 -25    8.39    0.55
  -5   2 -25    7.84    0.64
   5  -2  25    8.02    0.54
   5  -2  25    7.76    0.66
  -5   2 -23   50.28    1.35
  -5   2 -23   47.05    1.34
   5  -2  23   47.32    1.30
  -5   2 -21    2.86    0.53
  -5   2 -21    3.30    0.45
   5  -2  21    2.79    0.57
   5  -2  21    3.33    0.47
  -5   2 -19   76.06    1.96
  -5   2 -19   79.20    1.96
   5  -2  19   76.50    1.94
   5  -2  19   75.22    1.95
  -5   2 -17    4.33    0.44
  -5   2 -17    3.21    0.48
   5  -2  17    4.48    0.55
   5  -2  17    3.42    0.43
  -5   2 -15   79.06    2.00
  -5   2 -15   79.12    1.95
   5  -2  15   77.97    1.98
   5  -2  15   78.74    1.95
   5  -2  13   10.61    0.62
   5  -2  13   10.97    0.54
  -5   2 -11    0.23    0.32
  -5   2 -11    0.46    0.41
   5  -2  11    0.65    0.42
   5  -2  11    0.40    0.36
  -5   2  -9    1.85    0.40
  -5   2  -9    2.73    0.35
   5  -2   9    2.36    0.43
   5  -2   9    1.85    0.34
  -5   2  -7  280.30    6.36
  -5   2  -7  293.20    6.68
   5  -2   7  281.50    6.42
   5  -2   7  285.20    6.48
  -5   2  -5    0.81    0.31
  -5   2  -5    0.72    0.28
   5  -2   5    0.35    0.34
   5  -2   5    0.82    0.27
  -5   2  -1  460.70   10.36
  -5   2   5    1.01    0.20
  -5   2   5    0.59    0.18
   5  -2  -5    0.70    0.22
   5  -2  -5    0.67    0.18
  -5   2   7  288.60    6.52
  -5   2   7  299.10    6.76
   5  -2  -7  289.60    6.54
   5  -2  -7  293.10    6.64
  -5   2   9    2.61    0.31
  -5   2   9    2.42    0.26
   5  -2  -9    2.38    0.33
   5  -2  -9    2.61    0.27
  -5   2  11    0.37    0.32
  -5   2  11    0.27    0.26
   5  -2 -11    0.99    0.27
   5  -2 -11    0.58    0.35
  -5   2  13   11.59    0.53
  -5   2  13   11.92    0.47
   5  -2 -13   11.13    0.55
   5  -2 -13   11.81    0.46
  -5   2  15   79.67    1.97
  -5   2  15   80.04    1.94
   5  -2 -15   81.91    1.97
   5  -2 -15   79.38    1.99
  -5   2  17    4.56    0.41
  -5   2  17    3.64    0.48
   5  -2 -17    4.14    0.51
   5  -2 -17    4.99    0.41
  -5   2  19   78.25    1.93
  -5   2  19   80.53    2.04
   5  -2 -19   77.86    1.91
   5  -2 -19   77.47    1.98
  -5   2  21    3.02    0.48
  -5   2  21    2.63    0.53
   5  -2 -21    3.51    0.58
   5  -2 -21    3.05    0.43
   5  -2 -23   48.00    1.37
   5  -2 -23   49.40    1.32
  -5   2  25    9.14    0.66
  -5   2  25    8.92    0.56
   5  -2 -25    9.87    0.65
   5  -2 -25    8.84    0.54
  -5   2  27   11.48    0.61
  -5   2  27   10.46    0.69
   5  -2 -27   10.41    0.59
   5  -2 -27   12.15    0.67
  -5   2  29   -1.16    0.44
  -5   2  29    0.35    0.57
   5  -2 -29    0.97    0.48
   5  -2 -29    0.63    0.53
  -5   2  31   -0.20    0.65
  -5   2  31   -0.09    0.46
   5  -2 -31    1.22    0.54
   5  -2 -31   -0.03    0.48
  -5   2  33    0.98    0.71
  -5   2  33    0.62    0.47
   5  -2 -33    0.92    0.57
   5  -2 -33    1.46    0.51
  -5   2  35    3.22    0.75
  -5   2  35    1.46    0.53
   5  -2 -35    3.15    0.57
   5  -2 -35    4.19    0.61
  -4   2 -32    6.06    0.56
  -4   2 -32    6.46    0.54
   4  -2  32    6.82    0.53
   4  -2  32    5.22    0.64
  -4   2 -30    2.54    0.51
  -4   2 -30    2.66    0.54
   4  -2  30    1.45    0.58
   4  -2  30    2.56    0.49
  -4   2 -28   31.41    1.04
  -4   2 -28   29.62    0.93
   4  -2  28   33.35    1.01
   4  -2  28   32.26    1.08
  -4   2 -26    5.50    0.60
  -4   2 -26    5.60    0.50
   4  -2  26    4.66    0.62
   4  -2  26    6.29    0.52
  -4   2 -24    3.66    0.48
  -4   2 -24    3.68    0.56
   4  -2  24    3.21    0.58
   4  -2  24    3.91    0.49
  -4   2 -22    0.14    0.48
  -4   2 -22    0.24    0.42
   4  -2  22    0.04    0.53
   4  -2  22   -0.29    0.43
  -4   2 -20   28.13    0.88
  -4   2 -20   27.24    0.95
   4  -2  20   29.29    1.01
   4  -2  20   27.16    0.88
  -4   2 -16   44.72    1.20
  -4   2 -16   47.18    1.32
  -4   2 -14   21.97    0.79
  -4   2 -14   20.83    0.71
   4  -2  14   20.50    0.79
   4  -2  14   21.11    0.72
  -4   2 -12   73.62    1.85
  -4   2 -12   74.48    1.82
   4  -2  12   69.76    1.74
   4  -2  12   67.82    1.75
  -4   2 -10   77.04    1.86
  -4   2 -10   83.55    2.06
  -4   2  -8   31.97    0.87
  -4   2  -8   32.03    0.92
   4  -2   8   32.75    0.90
   4  -2   8   32.37    0.95
  -4   2  -6    1.62    0.35
  -4   2  -6    1.85    0.30
   4  -2   6    2.10    0.37
   4  -2   6    2.53    0.31
   4  -2   4  446.60   10.08
  -4   2  -2    5.45    0.32
  -4   2  -2    5.38    0.30
  -4   2   0   89.10    2.05
  -4   2   0   85.10    1.96
   4  -2   0   86.55    2.00
   4  -2   0   85.30    1.96
  -4   2   2    5.89    0.21
  -4   2   2    5.33    0.21
   4  -2  -2    5.66    0.21
   4  -2  -2    5.96    0.22
  -4   2   4  434.50    9.79
   4  -2  -4  466.30   10.51
  -4   2   6    1.44    0.23
  -4   2   6    1.25    0.19
   4  -2  -6    0.93    0.24
   4  -2  -6    1.29    0.20
  -4   2   8   34.15    0.86
  -4   2   8   34.32    0.90
   4  -2  -8   32.84    0.84
   4  -2  -8   34.42    0.90
   4  -2 -10   79.28    1.89
   4  -2 -10   78.44    1.90
  -4   2  12   75.30    1.86
  -4   2  12   76.34    1.83
   4  -2 -12   70.78    1.71
   4  -2 -12   70.59    1.76
  -4   2  14   19.51    0.63
  -4   2  14   20.69    0.72
   4  -2 -14   18.91    0.70
   4  -2 -14   19.63    0.61
  -4   2  16   50.32    1.30
  -4   2  16   48.28    1.32
   4  -2 -16   49.42    1.35
   4  -2 -16   47.89    1.23
  -4   2  18   35.96    1.08
  -4   2  18   35.62    1.01
   4  -2 -18   34.90    1.06
   4  -2 -18   38.33    1.05
  -4   2  20   28.65    0.89
  -4   2  20   30.50    1.00
   4  -2 -20   27.63    0.84
   4  -2 -20   27.53    0.96
  -4   2  22    0.70    0.56
  -4   2  22    0.40    0.40
   4  -2 -22    0.44    0.49
   4  -2 -22    0.30    0.43
  -4   2  24    3.01    0.45
  -4   2  24    4.03    0.61
   4  -2 -24    3.74    0.48
   4  -2 -24    2.52    0.54
  -4   2  26    6.22    0.53
  -4   2  26    5.58    0.65
   4  -2 -26    5.74    0.53
   4  -2 -26    6.36    0.63
  -4   2  28   32.23    0.99
  -4   2  28   34.98    1.13
   4  -2 -28   36.39    1.08
   4  -2 -28   34.06    1.08
  -4   2  30    3.37    0.63
  -4   2  30    3.31    0.50
   4  -2 -30    2.40    0.55
   4  -2 -30    3.43    0.55
  -4   2  32    6.95    0.71
  -4   2  32    7.25    0.59
   4  -2 -32    7.71    0.56
   4  -2 -32    8.33    0.66
  -4   2  34   14.33    0.65
  -4   2  34   14.90    0.89
   4  -2 -34   12.23    0.69
   4  -2 -34   12.67    0.68
  -3   2 -33    0.51    0.50
  -3   2 -33    0.86    0.51
   3  -2  33    1.47    0.44
   3  -2  33    1.03    0.60
  -3   2 -31   15.08    0.68
  -3   2 -31   15.48    0.70
   3  -2  31   15.89    0.65
   3  -2  31   15.16    0.77
  -3   2 -29    0.85    0.47
  -3   2 -29    1.26    0.55
   3  -2  29    1.43    0.48
   3  -2  29    0.88    0.60
  -3   2 -27    0.41    0.45
  -3   2 -27    0.44    0.56
   3  -2  27   -0.17    0.58
   3  -2  27    0.52    0.48
  -3   2 -25    0.92    0.46
  -3   2 -25    0.14    0.52
   3  -2  25    0.80    0.54
   3  -2  25    0.73    0.45
  -3   2 -23    0.39    0.39
  -3   2 -23   -0.49    0.53
   3  -2  23    0.58    0.47
   3  -2  23    0.56    0.55
  -3   2 -21  180.00    4.27
  -3   2 -21  172.20    4.02
  -3   2 -19    0.05    0.38
  -3   2 -19    0.47    0.46
   3  -2  19    0.07    0.39
   3  -2  19   -0.47    0.50
  -3   2 -17   33.44    1.07
   3  -2  17   32.96    1.05
   3  -2  17   29.67    0.91
  -3   2 -13   70.00    1.78
  -3   2 -13   71.25    1.76
  -3   2 -11  134.70    3.17
  -3   2 -11  132.80    3.10
  -3   2  -9   65.61    1.65
  -3   2  -9   66.81    1.62
  -3   2  -7  829.10   18.61
  -3   2  -5    3.76    0.39
  -3   2  -5    4.40    0.33
   3  -2   5    4.19    0.35
   3  -2   5    4.57    0.42
  -3   2   5    4.44    0.27
  -3   2   5    4.20    0.22
   3  -2  -5    4.23    0.23
   3  -2  -5    4.52    0.28
  -3   2   9   64.07    1.56
  -3   2   9   64.37    1.54
   3  -2  -9   67.41    1.61
   3  -2  -9   65.30    1.59
  -3   2  11  131.40    3.08
  -3   2  11  138.60    3.20
   3  -2 -11  127.50    2.96
   3  -2 -11  126.50    2.98
  -3   2  13   76.40    1.90
  -3   2  13   77.49    1.86
   3  -2 -13   72.11    1.82
   3  -2 -13   76.23    1.84
  -3   2  15    7.40    0.54
  -3   2  15    6.90    0.41
   3  -2 -15    7.93    0.44
   3  -2 -15    6.65    0.51
  -3   2  17   28.87    0.95
  -3   2  17   29.64    0.87
   3  -2 -17   30.52    0.96
   3  -2 -17   29.26    0.85
  -3   2  19   -0.79    0.49
  -3   2  19   -0.31    0.39
   3  -2 -19    0.28    0.39
   3  -2 -19    0.16    0.48
  -3   2  21  184.20    4.35
  -3   2  21  189.40    4.41
   3  -2 -21  187.20    4.34
   3  -2 -21  189.30    4.45
  -3   2  23    0.95    0.42
  -3   2  23    1.25    0.54
   3  -2 -23    0.36    0.40
   3  -2 -23    1.03    0.53
  -3   2  25   -0.13    0.43
  -3   2  25   -0.04    0.56
   3  -2 -25    0.77    0.46
   3  -2 -25    0.42    0.52
  -3   2  27    0.04    0.44
  -3   2  27   -0.23    0.58
   3  -2 -27    0.43    0.53
   3  -2 -27    0.72    0.47
  -3   2  29    1.21    0.46
  -3   2  29    0.35    0.60
   3  -2 -29    1.43    0.53
   3  -2 -29    0.65    0.51
  -3   2  31   14.17    0.78
  -3   2  31   14.38    0.66
   3  -2 -31   15.78    0.72
   3  -2 -31   16.14    0.70
  -3   2  33    0.71    0.67
  -3   2  33    1.15    0.49
   3  -2 -33    0.84    0.53
   3  -2 -33    0.79    0.50
  -3   2  35    1.86    0.49
  -3   2  35    2.78    0.73
   3  -2 -35    1.14    0.56
   3  -2 -35    2.27    0.55
  -2   2 -32    8.12    0.58
  -2   2 -32    8.56    0.54
   2  -2  32    8.92    0.56
   2  -2  32    8.17    0.68
  -2   2 -30    0.31    0.52
  -2   2 -30   -0.63    0.50
   2  -2  30    0.19    0.59
   2  -2  30   -0.11    0.49
  -2   2 -28    2.56    0.58
  -2   2 -28    4.02    0.51
   2  -2  28    3.21    0.49
   2  -2  28    3.40    0.60
  -2   2 -26   21.99    0.77
  -2   2 -26   22.94    0.87
   2  -2  26   20.61    0.88
   2  -2  26   21.13    0.78
  -2   2 -24   -0.18    0.45
  -2   2 -24    0.27    0.45
   2  -2  24    0.19    0.55
   2  -2  24    0.34    0.43
  -2   2 -22    0.57    0.43
  -2   2 -22    0.34    0.51
   2  -2  22    0.53    0.44
   2  -2  22    0.16    0.54
  -2   2 -20   60.45    1.54
  -2   2 -20   65.59    1.75
   2  -2  20   68.61    1.75
   2  -2  20   63.62    1.71
  -2   2 -18    7.27    0.54
  -2   2 -18    7.09    0.46
  -2   2 -16    2.65    0.50
  -2   2 -16    3.24    0.39
   2  -2  16    3.14    0.39
   2  -2  16    4.17    0.52
   2  -2  14   25.50    0.78
   2  -2  14   26.67    0.89
  -2   2 -12   16.33    0.59
  -2   2 -12   15.03    0.63
  -2   2 -10   18.17    0.59
  -2   2 -10   16.29    0.63
   2  -2  10   18.32    0.69
   2  -2  10   17.55    0.59
  -2   2  -8   95.11    2.24
  -2   2  -8   97.45    2.34
   2  -2   8   90.11    2.16
   2  -2   8   94.21    2.22
  -2   2  -6   23.67    0.69
  -2   2  -6   24.84    0.79
   2  -2   6   24.85    0.73
   2  -2   6   23.83    0.78
  -2   2  -4   44.40    1.14
  -2   2  -4   44.32    1.09
  -2   2  -2  130.30    2.97
  -2   2  -2  132.70    3.01
   2  -2   2  135.90    3.08
   2  -2   2  140.60    3.20
  -2   2   0   45.88    1.05
  -2   2   0   46.45    1.07
   2  -2   0   46.20    1.06
   2  -2   0   45.10    1.05
  -2   2   4   45.89    1.07
  -2   2   4   46.71    1.11
   2  -2  -4   45.66    1.07
   2  -2  -4   46.87    1.12
  -2   2   6   26.53    0.68
  -2   2   6   25.55    0.70
   2  -2  -6   26.79    0.73
   2  -2  -6   26.91    0.69
  -2   2   8   94.75    2.24
  -2   2   8   95.00    2.21
   2  -2  -8   98.73    2.32
   2  -2  -8   96.59    2.24
  -2   2  10   16.85    0.59
  -2   2  10   18.42    0.58
   2  -2 -10   17.35    0.55
   2  -2 -10   17.23    0.61
  -2   2  12   16.40    0.65
  -2   2  12   16.54    0.56
   2  -2 -12   16.14    0.64
   2  -2 -12   15.92    0.57
  -2   2  14   28.78    0.84
  -2   2  14   30.65    0.94
   2  -2 -14   27.76    0.89
   2  -2 -14   28.55    0.82
  -2   2  16    2.90    0.50
  -2   2  16    3.85    0.39
   2  -2 -16    3.58    0.40
   2  -2 -16    3.16    0.47
  -2   2  18    7.20    0.47
  -2   2  18    6.58    0.57
   2  -2 -18    7.70    0.44
   2  -2 -18    8.06    0.58
   2  -2 -20   66.67    1.68
   2  -2 -20   69.78    1.83
  -2   2  22    0.35    0.55
  -2   2  22    0.08    0.44
   2  -2 -22    0.91    0.42
   2  -2 -22    1.36    0.54
  -2   2  24   -0.50    0.42
  -2   2  24    0.45    0.55
   2  -2 -24   -0.36    0.40
   2  -2 -24   -0.18    0.52
  -2   2  26   21.93    0.78
  -2   2  26   22.99    0.91
   2  -2 -26   20.77    0.76
   2  -2 -26   18.92    0.81
  -2   2  28    1.71    0.47
  -2   2  28    2.98    0.62
   2  -2 -28    2.92    0.51
   2  -2 -28    2.64    0.58
  -2   2  30   -0.33    0.48
  -2   2  30    0.25    0.62
   2  -2 -30    0.21    0.51
   2  -2 -30    0.54    0.54
  -2   2  32   10.81    0.59
  -2   2  32   11.23    0.73
   2  -2 -32   11.19    0.63
   2  -2 -32   11.36    0.65
  -2   2  34   16.08    0.65
  -2   2  34   14.63    0.83
   2  -2 -34   16.85    0.71
   2  -2 -34   17.03    0.75
  -1   2 -33    2.62    0.53
  -1   2 -33    3.67    0.57
   1  -2  33    2.27    0.49
   1  -2  33    3.03    0.66
  -1   2 -31    8.35    0.59
  -1   2 -31    9.98    0.63
   1  -2  31    9.66    0.59
   1  -2  31    9.70    0.70
  -1   2 -29    0.36    0.47
  -1   2 -29    0.21    0.55
   1  -2  29    0.88    0.47
   1  -2  29    1.06    0.57
  -1   2 -27    1.23    0.48
  -1   2 -27    1.40    0.55
   1  -2  27    0.82    0.47
   1  -2  27    0.84    0.62
  -1   2 -25   11.51    0.60
  -1   2 -25   12.29    0.70
   1  -2  25   11.54    0.61
   1  -2  25   10.92    0.71
  -1   2 -23    0.81    0.45
  -1   2 -23    1.10    0.53
   1  -2  23    0.96    0.45
   1  -2  23    1.46    0.59
  -1   2 -21   63.22    1.62
  -1   2 -21   60.16    1.64
   1  -2  21   63.17    1.64
   1  -2  21   62.73    1.70
  -1   2 -19   12.58    0.57
  -1   2 -19   13.12    0.71
   1  -2  19   12.09    0.59
   1  -2  19   12.70    0.69
  -1   2 -17    6.48    0.44
  -1   2 -17    6.77    0.58
   1  -2  17    6.53    0.48
   1  -2  17    6.35    0.52
  -1   2 -15  143.70    3.36
  -1   2 -15  134.10    3.23
   1  -2  15  132.50    3.12
   1  -2  15  140.70    3.37
  -1   2 -13  126.10    2.96
  -1   2 -13  129.20    3.08
   1  -2  13  131.10    3.07
   1  -2  13  123.10    2.94
   1  -2  11   15.49    0.54
   1  -2  11   17.16    0.65
  -1   2  -9   83.20    2.02
  -1   2  -9   81.39    1.93
  -1   2  -7  333.00    7.57
  -1   2  -7  320.00    7.24
   1  -2   7  349.20    7.90
   1  -2   7  357.30    8.11
  -1   2  -5   25.33    0.70
  -1   2  -5   25.73    0.78
  -1   2  -3   99.73    2.29
  -1   2  -3   99.89    2.31
   1  -2   3   94.75    2.20
   1  -2   3   96.62    2.22
  -1   2  -1    9.58    0.31
  -1   2  -1    9.85    0.29
   1  -2   1    9.99    0.31
   1  -2   1   10.03    0.30
  -1   2   1   10.81    0.28
  -1   2   1   10.51    0.27
   1  -2  -1   10.48    0.27
   1  -2  -1   10.04    0.26
  -1   2   3   96.02    2.18
  -1   2   3   98.82    2.25
   1  -2  -3  103.60    2.35
   1  -2  -3  101.50    2.31
  -1   2   5   26.99    0.69
  -1   2   5   26.03    0.70
  -1   2   7  353.30    7.97
  -1   2   7  364.30    8.24
   1  -2  -7  364.50    8.23
  -1   2   9   86.53    2.08
  -1   2   9   85.77    2.03
   1  -2  -9   82.51    1.95
   1  -2  -9   84.65    2.03
  -1   2  11   14.98    0.53
  -1   2  11   14.53    0.59
  -1   2  13  143.10    3.38
  -1   2  13  148.90    3.46
   1  -2 -13  145.40    3.42
   1  -2 -13  142.80    3.33
   1  -2 -15  148.60    3.46
   1  -2 -15  151.70    3.59
  -1   2  17    6.09    0.43
  -1   2  17    6.11    0.54
   1  -2 -17    7.17    0.45
   1  -2 -17    6.32    0.54
   1  -2 -19   13.32    0.66
   1  -2 -19   13.05    0.56
  -1   2  21   59.48    1.55
  -1   2  21   59.51    1.63
   1  -2 -21   62.02    1.67
   1  -2 -21   58.97    1.52
  -1   2  23    0.06    0.57
  -1   2  23    0.55    0.47
   1  -2 -23    1.00    0.43
   1  -2 -23    0.61    0.51
  -1   2  25   13.81    0.63
  -1   2  25   14.14    0.77
   1  -2 -25   12.82    0.63
   1  -2 -25   13.85    0.72
  -1   2  27    1.86    0.48
  -1   2  27    1.34    0.61
   1  -2 -27    2.46    0.57
   1  -2 -27    1.35    0.48
  -1   2  29    0.24    0.46
  -1   2  29    0.46    0.60
   1  -2 -29    1.11    0.49
   1  -2 -29    0.31    0.53
  -1   2  31    9.84    0.72
  -1   2  31    9.25    0.58
   1  -2 -31   10.47    0.64
   1  -2 -31   10.01    0.62
  -1   2  33    3.21    0.52
  -1   2  33    3.14    0.64
   1  -2 -33    3.60    0.55
   1  -2 -33    4.14    0.54
  -1   2  35    9.53    0.75
  -1   2  35   10.30    0.56
   1  -2 -35   11.59    0.65
   1  -2 -35   12.23    0.70
   0   2 -34    1.09    0.54
   0   2 -34   -0.65    0.50
   0  -2  34   -0.65    0.63
   0  -2  34    0.40    0.44
   0   2 -32   11.84    0.66
   0   2 -32   13.14    0.66
   0  -2  32   13.13    0.63
   0  -2  32   12.90    0.75
   0   2 -30   13.91    0.71
   0   2 -30   12.21    0.67
   0  -2  30   13.89    0.80
   0  -2  30   13.18    0.64
   0   2 -28   -0.13    0.46
   0   2 -28    0.74    0.55
   0  -2  28   -0.07    0.58
   0  -2  28   -0.95    0.48
   0   2 -26    4.47    0.61
   0   2 -26    4.99    0.51
   0  -2  26    5.22    0.67
   0  -2  26    4.79    0.52
   0   2 -24    3.76    0.55
   0   2 -24    3.36    0.48
   0  -2  24    3.27    0.45
   0  -2  24    2.88    0.60
   0   2 -22   -0.03    0.56
   0   2 -22    0.41    0.42
   0  -2  22    0.38    0.57
   0  -2  22    0.42    0.45
   0   2 -20   58.53    1.63
   0   2 -20   57.94    1.51
   0  -2  20   58.49    1.53
   0  -2  20   56.04    1.55
   0   2 -18   20.33    0.83
   0   2 -18   20.91    0.72
   0  -2  18   19.89    0.71
   0  -2  18   21.93    0.85
   0   2 -16   38.37    1.16
   0   2 -16   38.03    1.06
   0  -2  16   38.97    1.08
   0  -2  16   37.95    1.16
   0   2 -14   66.72    1.66
   0   2 -14   67.96    1.78
   0  -2  14   69.17    1.79
   0  -2  14   66.50    1.66
   0   2 -12  137.20    3.21
   0   2 -12  139.40    3.30
   0  -2  12  143.50    3.34
   0  -2  12  135.00    3.20
   0   2 -10   82.28    1.97
   0   2 -10   86.53    2.10
   0  -2  10   89.63    2.13
   0  -2  10   87.50    2.13
   0   2  -8  260.80    5.93
   0   2  -8  266.80    6.13
   0   2  -6   33.43    0.90
   0   2  -6   36.04    1.01
   0   2  -4   83.88    1.95
   0   2  -4   82.23    1.94
   0  -2   4   84.23    1.99
   0  -2   4   80.53    1.87
   0   2  -2   51.33    1.22
   0   2  -2   49.45    1.16
   0   2   0  108.70    2.46
   0   2   0  103.90    2.36
   0  -2   0  104.70    2.38
   0  -2   0  110.40    2.50
   0   2   4   81.50    1.90
   0   2   4   79.71    1.84
   0   2   6   38.84    0.99
   0   2   6   37.18    0.99
   0  -2  -6   36.16    0.94
   0  -2  -6   36.47    0.96
   0   2   8  234.20    5.33
   0   2   8  243.80    5.56
   0   2  10   95.46    2.26
   0   2  10   97.07    2.32
   0  -2 -10   96.70    2.28
   0  -2 -10   91.62    2.20
   0   2  12  143.30    3.37
   0   2  12  145.40    3.38
   0  -2 -12  140.60    3.30
   0  -2 -12  143.50    3.34
   0   2  14   68.57    1.75
   0   2  14   69.54    1.72
   0  -2 -14   71.75    1.83
   0  -2 -14   72.55    1.79
   0   2  16   36.93    1.03
   0   2  16   35.34    1.08
   0  -2 -16   39.77    1.08
   0  -2 -16   36.81    1.09
   0   2  18   21.85    0.81
   0   2  18   22.57    0.75
   0  -2 -18   22.64    0.81
   0  -2 -18   22.19    0.73
   0   2  20   55.78    1.47
   0   2  20   59.02    1.62
   0  -2 -20   58.17    1.49
   0  -2 -20   58.89    1.59
   0   2  22    0.09    0.41
   0   2  22    0.98    0.57
   0  -2 -22    0.71    0.43
   0  -2 -22   -0.23    0.50
   0   2  24    5.11    0.50
   0   2  24    4.21    0.57
   0  -2 -24    4.39    0.49
   0  -2 -24    5.19    0.59
   0   2  26    6.69    0.68
   0   2  26    7.54    0.55
   0  -2 -26    5.73    0.61
   0  -2 -26    7.24    0.55
   0   2  28    0.56    0.59
   0   2  28    0.38    0.46
   0  -2 -28   -0.51    0.47
   0  -2 -28    0.90    0.53
   0   2  30   13.85    0.67
   0   2  30   13.25    0.78
   0  -2 -30   11.50    0.68
   0  -2 -30   11.39    0.61
   0   2  32   12.01    0.62
   0   2  32   12.55    0.76
   0  -2 -32   12.51    0.64
   0  -2 -32   13.48    0.68
   0   2  34    0.48    0.63
   0   2  34   -0.22    0.43
   0  -2 -34   -0.01    0.53
   0  -2 -34   -0.06    0.52
   1   2 -33    0.70    0.56
   1   2 -33    0.45    0.49
  -1  -2  33    0.29    0.50
  -1  -2  33    0.45    0.63
   1   2 -31    4.95    0.51
   1   2 -31    3.83    0.56
  -1  -2  31    3.35    0.50
  -1  -2  31    3.75    0.66
   1   2 -29    1.21    0.48
   1   2 -29    1.40    0.55
  -1  -2  29    1.66    0.48
  -1  -2  29    1.54    0.61
   1   2 -27    3.73    0.61
   1   2 -27    3.38    0.49
  -1  -2  27    3.21    0.49
  -1  -2  27    3.58    0.61
   1   2 -25   82.91    2.07
   1   2 -25   81.37    2.12
  -1  -2  25   79.17    1.98
  -1  -2  25   82.41    2.13
   1   2 -23    1.65    0.58
   1   2 -23    1.07    0.43
  -1  -2  23    1.07    0.45
  -1  -2  23    1.39    0.58
   1   2 -21   45.26    1.32
   1   2 -21   47.31    1.28
  -1  -2  21   45.52    1.25
  -1  -2  21   45.17    1.34
   1   2 -19    1.09    0.54
   1   2 -19    0.63    0.39
  -1  -2  19    1.02    0.50
  -1  -2  19    1.50    0.43
   1   2 -17   57.82    1.47
   1   2 -17   59.53    1.61
  -1  -2  17   58.90    1.52
  -1  -2  17   59.06    1.58
   1   2 -15    2.62    0.39
   1   2 -15    2.62    0.52
  -1  -2  15    2.54    0.51
  -1  -2  15    1.97    0.37
   1   2 -13   57.78    1.55
   1   2 -13   56.46    1.44
  -1  -2  13   60.50    1.58
  -1  -2  13   57.12    1.45
   1   2 -11    2.57    0.46
   1   2 -11    1.96    0.36
  -1  -2  11    2.03    0.36
  -1  -2  11    1.35    0.43
   1   2  -9  284.10    6.49
   1   2  -9  274.80    6.24
  -1  -2   9  282.00    6.40
  -1  -2   9  264.30    6.04
   1   2  -7  197.50    4.52
   1   2  -7  196.80    4.54
  -1  -2   7  203.50    4.66
  -1  -2   7  205.10    4.73
   1   2  -5    7.67    0.46
   1   2  -5    8.14    0.41
  -1  -2   5    7.32    0.39
  -1  -2   5    7.38    0.46
   1   2  -3   32.65    0.85
   1   2  -3   34.34    0.86
   1   2  -1  115.20    2.63
   1   2  -1  114.30    2.61
  -1  -2   1  118.70    2.71
  -1  -2   1  118.40    2.70
   1   2   1  117.50    2.68
   1   2   1  114.10    2.60
  -1  -2  -1  111.50    2.54
  -1  -2  -1  117.10    2.66
   1   2   3   26.21    0.69
   1   2   3   27.81    0.71
  -1  -2  -3   26.45    0.69
  -1  -2  -3   27.36    0.70
   1   2   5    7.53    0.37
   1   2   5    6.85    0.40
  -1  -2  -5    7.36    0.38
  -1  -2  -5    8.21    0.41
   1   2   7  215.20    4.91
   1   2   7  218.10    5.00
  -1  -2  -7  205.30    4.71
  -1  -2  -7  201.60    4.61
   1   2   9  286.50    6.53
   1   2   9  297.50    6.75
  -1  -2  -9  277.70    6.33
  -1  -2  -9  299.50    6.79
   1   2  11    2.49    0.42
   1   2  11    1.81    0.33
  -1  -2 -11    2.32    0.36
  -1  -2 -11    2.41    0.40
  -1  -2 -13   55.23    1.40
  -1  -2 -13   56.39    1.48
   1   2  15    3.24    0.49
   1   2  15    2.83    0.37
  -1  -2 -15    2.54    0.46
  -1  -2 -15    3.24    0.38
   1   2  17   60.53    1.61
   1   2  17   58.51    1.50
  -1  -2 -17   57.20    1.47
  -1  -2 -17   60.96    1.62
   1   2  19    1.13    0.43
   1   2  19    0.43    0.50
  -1  -2 -19    0.79    0.44
  -1  -2 -19    0.63    0.38
   1   2  21   45.64    1.34
   1   2  21   46.57    1.27
  -1  -2 -21   46.40    1.26
  -1  -2 -21   45.09    1.30
   1   2  23    0.28    0.63
   1   2  23    1.29    0.44
  -1  -2 -23    1.38    0.44
  -1  -2 -23    0.19    0.50
   1   2  25   82.14    2.12
   1   2  25   80.07    2.00
  -1  -2 -25   84.11    2.14
  -1  -2 -25   82.00    2.04
   1   2  27    2.21    0.61
   1   2  27    3.38    0.50
  -1  -2 -27    3.40    0.56
  -1  -2 -27    3.52    0.48
   1   2  29    1.46    0.51
   1   2  29    0.71    0.65
  -1  -2 -29    1.39    0.48
  -1  -2 -29    1.20    0.55
   1   2  31    3.41    0.52
   1   2  31    4.29    0.68
  -1  -2 -31    3.72    0.56
  -1  -2 -31    4.32    0.56
   1   2  33    0.09    0.49
   1   2  33    0.61    0.61
  -1  -2 -33    0.13    0.50
  -1  -2 -33    1.05    0.51
   2   2 -34   15.12    0.70
   2   2 -34   14.98    0.73
  -2  -2  34   17.09    0.65
  -2  -2  34   15.08    0.77
   2   2 -32    9.93    0.64
   2   2 -32    9.66    0.63
  -2  -2  32   10.03    0.57
  -2  -2  32    8.48    0.72
   2   2 -30    0.49    0.53
   2   2 -30   -0.02    0.50
  -2  -2  30    0.85    0.47
  -2  -2  30   -0.32    0.58
   2   2 -28    2.42    0.48
   2   2 -28    2.61    0.58
  -2  -2  28    3.82    0.62
  -2  -2  28    3.67    0.50
   2   2 -26   21.98    0.81
   2   2 -26   22.81    0.94
  -2  -2  26   22.66    0.92
  -2  -2  26   21.77    0.80
   2   2 -24   -0.44    0.54
   2   2 -24   -0.76    0.43
  -2  -2  24    0.24    0.55
  -2  -2  24   -0.75    0.44
   2   2 -22    0.72    0.44
   2   2 -22    1.23    0.55
  -2  -2  22    0.23    0.44
  -2  -2  22    0.79    0.53
   2   2 -20   67.65    1.82
   2   2 -20   67.00    1.71
   2   2 -18    7.66    0.63
   2   2 -18    7.20    0.48
  -2  -2  18    7.80    0.51
  -2  -2  18    7.37    0.62
   2   2 -16    3.99    0.41
   2   2 -16    3.31    0.52
  -2  -2  16    3.18    0.40
  -2  -2  16    2.91    0.51
   2   2 -14   27.47    0.83
   2   2 -14   28.87    0.97
  -2  -2  14   25.26    0.78
  -2  -2  14   25.34    0.86
   2   2 -12   17.93    0.63
   2   2 -12   18.19    0.73
  -2  -2  12   16.58    0.67
  -2  -2  12   16.95    0.61
   2   2 -10   17.00    0.65
   2   2 -10   18.46    0.62
   2   2  -8   94.34    2.28
   2   2  -8   96.16    2.27
  -2  -2   8   92.49    2.19
  -2  -2   8   92.09    2.21
   2   2  -6   24.32    0.81
   2   2  -6   24.01    0.73
  -2  -2   6   25.01    0.81
  -2  -2   6   24.39    0.75
   2   2  -4   44.45    1.12
   2   2  -4   46.78    1.19
   2   2  -2  139.50    3.19
   2   2  -2  141.40    3.22
  -2  -2   0   53.53    1.28
  -2  -2   0   52.12    1.24
   2   2   2  136.20    3.10
   2   2   2  144.60    3.30
   2   2   4   46.09    1.16
   2   2   4   46.78    1.16
  -2  -2  -4   48.33    1.20
  -2  -2  -4   44.67    1.11
   2   2   6   23.30    0.70
   2   2   6   24.11    0.75
  -2  -2  -6   22.39    0.69
  -2  -2  -6   23.65    0.75
   2   2   8   94.39    2.25
   2   2   8   91.70    2.17
  -2  -2  -8   94.27    2.25
  -2  -2  -8   88.39    2.09
   2   2  10   15.79    0.56
   2   2  10   16.81    0.62
  -2  -2 -10   16.29    0.57
  -2  -2 -10   16.57    0.62
   2   2  12   20.36    0.67
   2   2  12   19.74    0.71
  -2  -2 -12   19.19    0.65
  -2  -2 -12   19.79    0.71
   2   2  14   24.66    0.78
   2   2  14   22.45    0.81
  -2  -2 -14   25.50    0.79
  -2  -2 -14   24.02    0.83
   2   2  16    3.17    0.51
   2   2  16    4.31    0.41
  -2  -2 -16    4.04    0.48
  -2  -2 -16    4.06    0.40
   2   2  18    7.16    0.60
   2   2  18    5.98    0.46
  -2  -2 -18    7.30    0.47
  -2  -2 -18    6.24    0.53
   2   2  20   65.30    1.67
   2   2  20   68.57    1.81
  -2  -2 -20   69.16    1.80
  -2  -2 -20   65.72    1.67
   2   2  22    0.62    0.43
   2   2  22    1.36    0.55
  -2  -2 -22    0.47    0.50
  -2  -2 -22    0.94    0.44
   2   2  24   -0.09    0.56
   2   2  24   -0.48    0.44
  -2  -2 -24    0.38    0.49
  -2  -2 -24   -0.46    0.43
   2   2  26   20.42    0.90
   2   2  26   21.91    0.79
  -2  -2 -26   21.57    0.85
  -2  -2 -26   21.49    0.78
   2   2  28    3.47    0.49
   2   2  28    2.98    0.63
  -2  -2 -28    3.11    0.50
  -2  -2 -28    3.94    0.58
   2   2  30    0.33    0.60
   2   2  30    1.24    0.48
  -2  -2 -30    0.08    0.51
  -2  -2 -30   -0.71    0.50
   2   2  32    9.68    0.75
   2   2  32    9.14    0.58
  -2  -2 -32    9.34    0.63
  -2  -2 -32    9.26    0.60
   2   2  34   13.64    0.77
   2   2  34   15.03    0.61
  -2  -2 -34   13.73    0.68
  -2  -2 -34   13.78    0.67
   3   2 -33    0.80    0.52
   3   2 -33   -0.35    0.54
   3   2 -31    3.49    0.53
   3   2 -31    1.80    0.54
  -3  -2  31    2.81    0.62
  -3  -2  31    2.94    0.51
   3   2 -29    0.84    0.49
   3   2 -29    0.26    0.55
  -3  -2  29   -0.22    0.47
  -3  -2  29   -0.33    0.62
   3   2 -27    3.33    0.49
   3   2 -27    2.99    0.64
  -3  -2  27    3.87    0.52
  -3  -2  27    4.61    0.65
   3   2 -25    3.64    0.63
   3   2 -25    3.45    0.51
  -3  -2  25    4.38    0.63
  -3  -2  25    4.37    0.51
   3   2 -23    5.13    0.50
   3   2 -23    5.42    0.63
  -3  -2  23    4.60    0.50
  -3  -2  23    4.91    0.61
   3   2 -21    0.13    0.42
   3   2 -21    0.31    0.56
  -3  -2  21    0.48    0.56
  -3  -2  21    0.72    0.43
   3   2 -19   40.51    1.26
   3   2 -19   41.61    1.15
  -3  -2  19   43.32    1.22
  -3  -2  19   40.34    1.22
   3   2 -17   23.01    0.76
   3   2 -17   21.93    0.81
  -3  -2  17   20.97    0.71
  -3  -2  17   21.94    0.82
   3   2 -15   28.76    0.96
   3   2 -15   29.34    0.87
  -3  -2  15   29.10    0.95
  -3  -2  15   30.90    0.90
   3   2 -13  110.90    2.63
   3   2 -13  106.50    2.63
  -3  -2  13  105.80    2.52
  -3  -2  13  106.80    2.58
   3   2 -11   43.42    1.15
   3   2 -11   44.03    1.23
  -3  -2  11   44.16    1.21
  -3  -2  11   44.45    1.16
   3   2  -9   31.12    0.93
   3   2  -9   33.29    0.91
  -3  -2   9   33.59    0.92
  -3  -2   9   34.56    0.97
   3   2  -7   12.91    0.50
   3   2  -7   12.43    0.55
  -3  -2   7   13.14    0.50
  -3  -2   7   13.00    0.55
  -3  -2   5   63.12    1.55
  -3  -2   5   61.37    1.54
   3   2  -3   14.48    0.52
   3   2  -3   13.55    0.53
  -3  -2   3   14.45    0.53
  -3  -2   3   14.83    0.53
   3   2  -1    2.37    0.31
   3   2  -1    2.58    0.30
  -3  -2   1    3.09    0.32
  -3  -2   1    2.28    0.30
   3   2   1    2.07    0.31
   3   2   1    2.45    0.32
  -3  -2  -1    2.51    0.33
  -3  -2  -1    2.43    0.30
   3   2   3   13.18    0.52
  -3  -2  -3   15.09    0.54
  -3  -2  -3   16.69    0.55
   3   2   5   58.97    1.46
   3   2   5   61.07    1.52
  -3  -2  -5   71.61    1.77
  -3  -2  -5   66.57    1.62
   3   2   7   10.63    0.49
   3   2   7   12.11    0.49
   3   2   9   30.90    0.86
   3   2   9   30.98    0.88
  -3  -2  -9   30.54    0.86
  -3  -2  -9   30.84    0.89
   3   2  11   47.38    1.24
   3   2  11   44.29    1.20
  -3  -2 -11   47.78    1.25
  -3  -2 -11   43.61    1.19
   3   2  13  100.80    2.41
   3   2  13   99.62    2.43
  -3  -2 -13  109.80    2.66
  -3  -2 -13  104.50    2.49
   3   2  15   29.21    0.96
   3   2  15   26.67    0.82
  -3  -2 -15   28.81    0.86
  -3  -2 -15   29.56    0.95
   3   2  17   20.73    0.80
   3   2  17   22.12    0.75
  -3  -2 -17   19.73    0.67
  -3  -2 -17   22.01    0.80
   3   2  19   37.85    1.15
   3   2  19   37.19    1.07
  -3  -2 -19   39.40    1.18
  -3  -2 -19   40.50    1.13
   3   2  21    0.01    0.52
   3   2  21    0.28    0.43
  -3  -2 -21    0.17    0.41
  -3  -2 -21    0.44    0.50
   3   2  23    5.21    0.50
   3   2  23    4.54    0.62
  -3  -2 -23    3.38    0.53
  -3  -2 -23    3.86    0.48
   3   2  25    3.72    0.61
   3   2  25    4.04    0.48
  -3  -2 -25    4.67    0.59
  -3  -2 -25    4.63    0.50
   3   2  27    3.75    0.65
   3   2  27    4.64    0.52
   3   2  29    0.55    0.60
   3   2  29    0.64    0.49
  -3  -2 -29   -0.50    0.47
  -3  -2 -29    0.69    0.52
   3   2  31    2.64    0.51
   3   2  31    2.00    0.66
  -3  -2 -31    1.28    0.50
  -3  -2 -31    1.19    0.49
   3   2  33    0.72    0.47
   3   2  33    0.16    0.64
  -3  -2 -33   -0.17    0.51
  -3  -2 -33    1.01    0.49
   4   2 -34   17.27    0.77
   4   2 -34   15.68    0.70
  -4  -2  34   17.23    0.83
  -4  -2  34   16.18    0.64
   4   2 -32   14.76    0.68
   4   2 -32   12.62    0.68
  -4  -2  32   14.74    0.68
  -4  -2  32   14.84    0.79
   4   2 -30    2.54    0.58
   4   2 -30    2.39    0.50
  -4  -2  30    0.65    0.59
  -4  -2  30    1.90    0.50
   4   2 -28   21.11    0.89
   4   2 -28   18.17    0.75
  -4  -2  28   19.88    0.76
  -4  -2  28   21.11    0.88
   4   2 -26   11.36    0.61
   4   2 -26   11.55    0.76
  -4  -2  26   13.67    0.65
  -4  -2  26   13.13    0.74
   4   2 -24   28.76    0.93
   4   2 -24   28.33    1.02
  -4  -2  24   29.28    0.93
  -4  -2  24   30.31    1.04
   4   2 -22   19.78    0.73
   4   2 -22   21.78    0.90
  -4  -2  22   21.50    0.88
  -4  -2  22   22.10    0.79
   4   2 -20   59.11    1.65
   4   2 -20   59.12    1.53
  -4  -2  20   61.04    1.66
  -4  -2  20   62.91    1.64
   4   2 -18   61.76    1.70
   4   2 -18   66.17    1.66
  -4  -2  18   60.63    1.58
  -4  -2  18   59.07    1.59
   4   2 -16    2.32    0.52
   4   2 -16    2.38    0.39
  -4  -2  16    2.13    0.49
  -4  -2  16    2.69    0.42
   4   2 -14  155.90    3.63
   4   2 -14  149.60    3.58
  -4  -2  14  166.80    3.92
  -4  -2  14  156.50    3.65
   4   2 -12   15.23    0.69
   4   2 -12   14.73    0.59
  -4  -2  12   14.15    0.57
  -4  -2  12   14.92    0.64
   4   2 -10    5.00    0.42
   4   2 -10    4.46    0.48
  -4  -2  10    4.79    0.40
  -4  -2  10    5.95    0.47
   4   2  -8    0.04    0.32
   4   2  -8   -0.52    0.38
  -4  -2   8   -0.13    0.31
  -4  -2   8    0.39    0.36
   4   2  -6   14.24    0.53
   4   2  -6   13.55    0.55
  -4  -2   6   14.19    0.51
  -4  -2   6   14.68    0.56
   4   2  -4   32.42    0.91
   4   2  -4   31.17    0.86
  -4  -2   4   31.81    0.88
  -4  -2   4   31.47    0.86
  -4  -2   2   29.90    0.84
  -4  -2   2   28.93    0.82
  -4  -2   0  257.10    5.85
  -4  -2   0  250.50    5.70
   4   2   2   28.14    0.85
   4   2   2   28.17    0.79
  -4  -2  -2   28.97    0.86
  -4  -2  -2   27.89    0.81
   4   2   4   31.00    0.87
   4   2   4   32.17    0.88
  -4  -2  -4   33.18    0.92
  -4  -2  -4   30.76    0.85
  -4  -2  -6   14.53    0.52
  -4  -2  -6   15.12    0.57
   4   2   8    0.21    0.31
   4   2   8    0.27    0.37
   4   2  10    5.78    0.41
   4   2  10    6.35    0.42
  -4  -2 -10    5.36    0.39
  -4  -2 -10    6.02    0.41
   4   2  12   18.16    0.63
   4   2  12   16.95    0.68
  -4  -2 -12   16.49    0.61
  -4  -2 -12   17.65    0.69
   4   2  14  160.40    3.73
   4   2  14  154.00    3.66
  -4  -2 -14  153.20    3.57
  -4  -2 -14  149.90    3.55
   4   2  16    2.25    0.49
   4   2  16    2.44    0.42
  -4  -2 -16    2.23    0.47
  -4  -2 -16    2.65    0.39
   4   2  18   66.20    1.76
   4   2  18   65.79    1.68
  -4  -2 -18   62.39    1.65
  -4  -2 -18   63.47    1.61
   4   2  20   63.06    1.63
   4   2  20   63.08    1.69
  -4  -2 -20   61.43    1.57
  -4  -2 -20   63.74    1.71
   4   2  22   19.75    0.87
   4   2  22   22.33    0.79
   4   2  24   27.94    0.90
   4   2  24   28.60    1.00
  -4  -2 -24   29.34    0.93
  -4  -2 -24   27.58    0.91
   4   2  26   12.16    0.76
   4   2  26   11.82    0.62
  -4  -2 -26   11.71    0.68
  -4  -2 -26   11.74    0.62
   4   2  28   22.18    0.79
   4   2  28   20.14    0.86
  -4  -2 -28   22.86    0.81
  -4  -2 -28   20.01    0.81
   4   2  30    3.27    0.61
   4   2  30    2.62    0.50
  -4  -2 -30    2.98    0.54
  -4  -2 -30    2.30    0.52
   4   2  32   12.95    0.61
   4   2  32   14.54    0.78
  -4  -2 -32   13.75    0.66
  -4  -2 -32   13.25    0.65
   5   2 -33   13.23    0.68
   5   2 -33   11.42    0.70
  -5  -2  33   12.35    0.59
  -5  -2  33   10.48    0.72
   5   2 -31    5.05    0.54
   5   2 -31    5.83    0.62
  -5  -2  31    5.33    0.66
  -5  -2  31    4.75    0.53
   5   2 -29    1.02    0.52
   5   2 -29    0.22    0.58
  -5  -2  29   -0.11    0.58
  -5  -2  29    1.33    0.50
   5   2 -27    0.10    0.51
   5   2 -27    0.63    0.62
  -5  -2  27    0.44    0.47
  -5  -2  27   -0.40    0.58
   5   2 -25    1.16    0.61
   5   2 -25    1.87    0.50
  -5  -2  25    0.99    0.57
  -5  -2  25    1.51    0.47
   5   2 -23   22.43    0.78
   5   2 -23   23.09    0.95
  -5  -2  23   23.64    0.82
  -5  -2  23   24.25    0.92
   5   2 -21    2.94    0.61
   5   2 -21    3.20    0.47
  -5  -2  21    3.52    0.57
  -5  -2  21    3.00    0.48
   5   2 -19    3.39    0.42
   5   2 -19    2.62    0.60
  -5  -2  19    3.81    0.55
  -5  -2  19    4.32    0.48
   5   2 -17    0.02    0.36
   5   2 -17   -0.13    0.54
  -5  -2  17    0.31    0.42
  -5  -2  17    0.27    0.47
   5   2 -15   59.79    1.51
   5   2 -15   59.87    1.62
  -5  -2  15   59.88    1.53
  -5  -2  15   62.93    1.65
   5   2 -13   20.01    0.79
   5   2 -13   19.78    0.67
  -5  -2  13   20.89    0.70
  -5  -2  13   18.99    0.72
   5   2 -11   25.50    0.87
   5   2 -11   26.51    0.80
  -5  -2  11   26.95    0.85
  -5  -2  11   27.33    0.81
   5   2  -9   -0.04    0.40
   5   2  -9    0.69    0.34
  -5  -2   9    0.42    0.36
  -5  -2   9    0.75    0.33
   5   2  -7   16.06    0.61
   5   2  -7   14.49    0.54
  -5  -2   7   15.01    0.54
  -5  -2   7   14.80    0.55
   5   2  -5   20.82    0.64
   5   2  -5   20.38    0.66
  -5  -2   5   19.56    0.62
  -5  -2   5   20.35    0.64
   5   2  -3   55.40    1.38
   5   2  -3   54.18    1.35
  -5  -2   3   54.73    1.36
  -5  -2   3   55.55    1.38
   5   2  -1   41.16    1.07
   5   2  -1   43.28    1.12
  -5  -2   1   42.26    1.09
  -5  -2   1   43.14    1.12
   5   2   1   43.86    1.14
   5   2   1   42.48    1.10
  -5  -2  -1   39.63    1.04
  -5  -2  -1   41.75    1.09
   5   2   3   54.01    1.35
   5   2   3   54.70    1.38
  -5  -2  -3   52.93    1.34
  -5  -2  -3   54.64    1.36
   5   2   5   20.57    0.67
   5   2   5   20.04    0.63
  -5  -2  -5   20.97    0.64
  -5  -2  -5   20.71    0.68
   5   2   7   15.30    0.53
   5   2   7   14.51    0.59
  -5  -2  -7   15.13    0.54
  -5  -2  -7   13.88    0.55
  -5  -2  -9    0.68    0.33
  -5  -2  -9    0.51    0.38
   5   2  11   23.67    0.79
   5   2  11   24.85    0.76
   5   2  13   20.05    0.75
   5   2  13   19.87    0.67
  -5  -2 -13   19.23    0.65
  -5  -2 -13   20.19    0.75
   5   2  15   60.70    1.55
   5   2  15   63.01    1.66
  -5  -2 -15   63.58    1.60
  -5  -2 -15   60.90    1.60
   5   2  17    0.18    0.41
   5   2  17   -0.69    0.48
  -5  -2 -17    0.28    0.38
  -5  -2 -17   -0.03    0.47
   5   2  19    2.62    0.54
   5   2  19    2.53    0.47
  -5  -2 -19    2.91    0.45
  -5  -2 -19    2.50    0.50
   5   2  21    4.01    0.57
   5   2  21    2.86    0.45
  -5  -2 -21    4.00    0.48
  -5  -2 -21    3.67    0.52
   5   2  23   21.99    0.79
   5   2  23   22.07    0.88
  -5  -2 -23   21.83    0.79
  -5  -2 -23   22.18    0.84
   5   2  25    0.65    0.47
   5   2  25    1.04    0.58
  -5  -2 -25    1.14    0.46
  -5  -2 -25    0.31    0.50
   5   2  27   -1.11    0.60
   5   2  27    0.19    0.44
  -5  -2 -27    0.41    0.51
  -5  -2 -27    0.21    0.46
   5   2  29    0.82    0.47
   5   2  29    0.03    0.59
  -5  -2 -29    0.31    0.49
  -5  -2 -29    0.37    0.49
   5   2  31    3.94    0.66
   5   2  31    5.52    0.51
  -5  -2 -31    5.30    0.54
  -5  -2 -31    5.93    0.56
   5   2  33   12.17    0.78
   5   2  33   10.48    0.54
  -5  -2 -33    9.91    0.60
  -5  -2 -33    8.43    0.58
  -6  -2  34    0.58    0.70
  -6  -2  34    0.17    0.45
  -6  -2  32    1.94    0.48
  -6  -2  32    2.09    0.61
   6   2 -30    3.97    0.60
   6   2 -30    4.15    0.56
  -6  -2  30    3.82    0.50
  -6  -2  30    3.97    0.65
  -6  -2  28   21.55    0.87
  -6  -2  28   20.82    0.78
   6   2 -26    0.09    0.59
   6   2 -26   -0.25    0.48
  -6  -2  26    0.17    0.46
  -6  -2  26    0.41    0.56
   6   2 -24    1.62    0.49
   6   2 -24   -0.17    0.61
  -6  -2  24    1.47    0.58
  -6  -2  24    2.23    0.49
   6   2 -22    4.45    0.63
   6   2 -22    4.07    0.46
  -6  -2  22    5.08    0.50
  -6  -2  22    4.90    0.60
   6   2 -20    1.56    0.60
   6   2 -20    1.18    0.44
  -6  -2  20    2.26    0.56
  -6  -2  20    1.72    0.46
   6   2 -18   18.59    0.83
   6   2 -18   16.87    0.67
  -6  -2  18   19.55    0.80
  -6  -2  18   18.75    0.71
   6   2 -16    0.77    0.52
   6   2 -16    0.29    0.38
  -6  -2  16    0.87    0.47
  -6  -2  16   -0.05    0.41
   6   2 -14    0.17    0.47
   6   2 -14    0.23    0.36
  -6  -2  14    0.00    0.43
  -6  -2  14    0.60    0.35
   6   2 -12   58.47    1.57
   6   2 -12   60.43    1.52
  -6  -2  12   62.64    1.57
  -6  -2  12   60.01    1.55
   6   2 -10   15.11    0.66
   6   2 -10   15.60    0.59
  -6  -2  10   15.40    0.61
  -6  -2  10   16.65    0.60
   6   2  -8  270.70    6.18
   6   2  -8  279.70    6.41
  -6  -2   8  267.20    6.09
  -6  -2   8  272.50    6.22
   6   2  -6    7.16    0.46
   6   2  -6    7.36    0.40
  -6  -2   6    7.49    0.40
  -6  -2   6    6.89    0.41
   6   2  -4   47.67    1.22
   6   2  -4   47.34    1.22
   6   2  -2   28.33    0.81
   6   2  -2   26.39    0.76
  -6  -2   2   25.89    0.75
  -6  -2   2   27.62    0.77
   6   2   0   21.35    0.65
   6   2   0   21.59    0.67
  -6  -2   0   20.92    0.66
  -6  -2   0   20.82    0.63
   6   2   2   27.37    0.78
   6   2   2   27.81    0.81
  -6  -2  -2   26.02    0.74
  -6  -2  -2   26.30    0.77
   6   2   4   42.00    1.09
   6   2   4   43.73    1.16
  -6  -2  -4   42.25    1.11
  -6  -2  -4   40.59    1.06
   6   2   6    8.05    0.47
   6   2   6    9.31    0.46
  -6  -2  -6    7.73    0.47
  -6  -2  -6    8.39    0.43
   6   2   8  267.00    6.09
   6   2   8  260.20    5.97
  -6  -2  -8  269.00    6.13
  -6  -2  -8  253.40    5.80
   6   2  10   15.28    0.59
   6   2  10   15.14    0.63
  -6  -2 -10   16.21    0.64
  -6  -2 -10   15.65    0.58
  -6  -2 -12   59.66    1.54
  -6  -2 -12   63.35    1.58
   6   2  14    0.08    0.44
   6   2  14    0.50    0.39
  -6  -2 -14    0.23    0.45
   6   2  16   -0.40    0.44
   6   2  16    0.42    0.39
  -6  -2 -16    0.79    0.38
  -6  -2 -16    0.72    0.44
   6   2  18   19.92    0.73
   6   2  18   18.52    0.78
  -6  -2 -18   18.84    0.76
  -6  -2 -18   17.81    0.67
   6   2  20    2.04    0.45
   6   2  20    1.42    0.55
  -6  -2 -20    1.30    0.49
  -6  -2 -20    1.79    0.43
   6   2  22    4.52    0.61
   6   2  22    4.31    0.50
  -6  -2 -22    4.57    0.50
  -6  -2 -22    3.38    0.53
   6   2  24    1.25    0.46
   6   2  24    1.73    0.56
  -6  -2 -24    1.33    0.44
  -6  -2 -24    1.73    0.52
   6   2  26    0.10    0.48
   6   2  26   -0.43    0.56
  -6  -2 -26   -0.24    0.51
  -6  -2 -26   -0.08    0.42
   6   2  28   20.79    0.77
   6   2  28   20.61    0.86
  -6  -2 -28   22.18    0.82
  -6  -2 -28   20.42    0.80
   6   2  30    4.75    0.64
   6   2  30    3.19    0.49
  -6  -2 -30    4.28    0.54
  -6  -2 -30    2.91    0.51
   6   2  32    1.65    0.67
   6   2  32    1.90    0.45
  -6  -2 -32    2.02    0.49
  -6  -2 -32    1.71    0.51
  -7  -2  33    3.72    0.72
  -7  -2  33    3.02    0.49
   7   2 -31   48.15    1.33
   7   2 -31   50.38    1.41
  -7  -2  31   51.00    1.42
  -7  -2  31   49.57    1.32
   7   2 -29   15.37    0.74
   7   2 -29   15.35    0.73
  -7  -2  29   12.79    0.74
  -7  -2  29   13.36    0.65
   7   2 -27    2.92    0.55
   7   2 -27    2.80    0.62
  -7  -2  27    2.43    0.49
  -7  -2  27    3.67    0.61
   7   2 -25   26.61    0.91
   7   2 -25   27.06    1.02
  -7  -2  25   25.07    0.85
  -7  -2  25   27.95    0.98
   7   2 -23   58.64    1.64
   7   2 -23   56.78    1.51
  -7  -2  23   56.10    1.49
  -7  -2  23   56.82    1.56
   7   2 -21    1.02    0.45
   7   2 -21    0.68    0.60
  -7  -2  21    1.55    0.47
  -7  -2  21    1.04    0.54
   7   2 -19   72.30    1.94
   7   2 -19   72.30    1.81
  -7  -2  19   73.58    1.90
  -7  -2  19   72.52    1.84
   7   2 -17  377.80    8.59
   7   2 -17  359.40    8.27
  -7  -2  17  356.90    8.16
  -7  -2  17  365.00    8.31
   7   2 -15   12.74    0.56
   7   2 -15   14.53    0.74
  -7  -2  15   14.05    0.61
  -7  -2  15   13.05    0.66
   7   2 -13   47.66    1.25
   7   2 -13   50.22    1.41
  -7  -2  13   48.43    1.30
  -7  -2  13   47.19    1.25
   7   2 -11    5.73    0.40
   7   2 -11    5.92    0.52
  -7  -2  11    6.71    0.46
  -7  -2  11    6.49    0.44
   7   2  -9  409.70    9.33
   7   2  -9  424.90    9.62
  -7  -2   9  405.60    9.18
  -7  -2   9  428.40    9.71
   7   2  -7  183.50    4.23
   7   2  -7  184.20    4.28
  -7  -2   7  172.80    3.99
  -7  -2   7  182.60    4.21
   7   2  -5  126.10    2.95
   7   2  -5  121.80    2.87
  -7  -2   5  131.20    3.06
  -7  -2   5  128.90    3.01
   7   2  -3  201.20    4.62
   7   2  -3  211.10    4.84
  -7  -2   3  213.00    4.86
  -7  -2   3  209.60    4.80
   7   2  -1    5.93    0.39
   7   2  -1    6.41    0.40
  -7  -2   1    5.89    0.41
  -7  -2   1    6.67    0.38
   7   2   1    7.83    0.43
   7   2   1    8.15    0.44
  -7  -2  -1    6.88    0.42
  -7  -2  -1    7.70    0.40
   7   2   3  230.80    5.29
   7   2   3  219.10    5.03
   7   2   5  126.10    2.98
   7   2   5  131.40    3.08
  -7  -2  -5  125.80    2.94
  -7  -2  -5  131.10    3.08
   7   2   7  176.90    4.12
   7   2   7  183.90    4.25
  -7  -2  -7  181.70    4.19
  -7  -2  -7  176.90    4.11
   7   2   9  396.20    9.01
   7   2   9  393.80    8.94
  -7  -2  -9  388.00    8.80
  -7  -2  -9  401.00    9.11
  -7  -2 -11    7.74    0.46
  -7  -2 -11    7.31    0.46
   7   2  13   47.20    1.26
   7   2  13   44.39    1.23
  -7  -2 -13   43.19    1.17
  -7  -2 -13   43.38    1.21
   7   2  15   12.39    0.57
   7   2  15   11.31    0.61
  -7  -2 -15   14.14    0.58
  -7  -2 -15   12.46    0.60
  -7  -2 -17  363.80    8.31
  -7  -2 -17  363.90    8.30
   7   2  19   67.28    1.76
   7   2  19   66.47    1.69
  -7  -2 -19   67.52    1.76
  -7  -2 -19   66.93    1.69
   7   2  21    0.69    0.45
   7   2  21    0.96    0.54
  -7  -2 -21    0.55    0.51
  -7  -2 -21    0.40    0.44
  -7  -2 -23   53.40    1.45
  -7  -2 -23   54.31    1.44
   7   2  25   22.28    0.79
   7   2  25   22.68    0.88
  -7  -2 -25   26.40    0.84
  -7  -2 -25   25.64    0.87
   7   2  27    2.68    0.64
   7   2  27    3.10    0.49
  -7  -2 -27    2.66    0.50
  -7  -2 -27    2.33    0.53
   7   2  29   11.79    0.70
   7   2  29   11.86    0.62
  -7  -2 -29   12.13    0.63
  -7  -2 -29   13.22    0.64
   7   2  31   45.80    1.32
   7   2  31   49.12    1.28
  -7  -2 -31   45.40    1.23
  -7  -2 -31   48.13    1.31
   8   2 -34    0.58    0.68
  -8  -2  34    1.41    0.53
   8   2 -32    5.04    0.67
   8   2 -32    4.54    0.54
  -8  -2  32    4.30    0.75
  -8  -2  32    4.91    0.55
   8   2 -30    0.78    0.59
   8   2 -30    0.90    0.52
  -8  -2  30   -0.25    0.48
  -8  -2  30    1.14    0.60
   8   2 -28    0.36    0.54
   8   2 -28    0.56    0.57
  -8  -2  28    0.52    0.50
  -8  -2  28    0.69    0.60
   8   2 -26    2.49    0.59
   8   2 -26    2.70    0.55
  -8  -2  26    2.71    0.58
  -8  -2  26    2.83    0.49
   8   2 -24   42.46    1.21
   8   2 -24   44.64    1.36
  -8  -2  24   43.65    1.29
  -8  -2  24   42.27    1.20
   8   2 -22    3.40    0.62
   8   2 -22    2.15    0.47
  -8  -2  22    3.69    0.51
  -8  -2  22    2.40    0.54
   8   2 -20   24.12    0.81
   8   2 -20   23.75    0.97
  -8  -2  20   24.29    0.84
  -8  -2  20   23.38    0.86
   8   2 -18    2.48    0.44
   8   2 -18    3.22    0.60
  -8  -2  18    3.32    0.47
  -8  -2  18    2.85    0.53
   8   2 -16    0.66    0.53
   8   2 -16    0.97    0.39
  -8  -2  16    0.34    0.44
  -8  -2  16    1.05    0.42
   8   2 -14   41.67    1.24
   8   2 -14   41.39    1.12
  -8  -2  14   42.58    1.19
  -8  -2  14   39.34    1.10
   8   2 -12   62.80    1.66
   8   2 -12   63.62    1.59
  -8  -2  12   64.72    1.64
  -8  -2  12   61.34    1.56
   8   2 -10    0.61    0.41
   8   2 -10    1.23    0.33
  -8  -2  10    1.22    0.35
  -8  -2  10    0.85    0.33
   8   2  -8   62.67    1.56
   8   2  -8   66.44    1.70
  -8  -2   8   64.71    1.62
  -8  -2   8   63.85    1.60
   8   2  -6    0.41    0.32
   8   2  -6    0.50    0.39
  -8  -2   6    0.62    0.33
  -8  -2   6    0.17    0.31
   8   2  -4   49.37    1.29
   8   2  -4   49.26    1.28
  -8  -2   4   52.01    1.32
  -8  -2   4   51.15    1.31
   8   2  -2   18.23    0.63
   8   2  -2   16.80    0.61
  -8  -2   2   16.71    0.59
  -8  -2   2   17.40    0.59
   8   2   0  226.80    5.20
   8   2   0  229.00    5.24
  -8  -2   0  218.30    5.01
  -8  -2   0  227.60    5.20
   8   2   2   18.67    0.65
   8   2   2   19.06    0.64
  -8  -2  -2   17.50    0.61
  -8  -2  -2   19.65    0.66
   8   2   4   50.48    1.32
   8   2   4   48.80    1.27
  -8  -2  -4   47.77    1.25
  -8  -2  -4   50.29    1.28
   8   2   6    0.07    0.39
   8   2   6    1.07    0.37
  -8  -2  -6    0.13    0.34
  -8  -2  -6   -0.07    0.36
   8   2   8   66.31    1.69
   8   2   8   65.44    1.65
  -8  -2  -8   63.42    1.62
  -8  -2  -8   65.94    1.65
   8   2  10    0.89    0.42
   8   2  10    1.10    0.39
   8   2  12   57.81    1.51
   8   2  12   56.36    1.48
  -8  -2 -12   59.04    1.50
  -8  -2 -12   58.20    1.53
   8   2  14   39.69    1.12
   8   2  14   38.32    1.12
  -8  -2 -14   38.56    1.11
  -8  -2 -14   39.88    1.10
   8   2  16    0.46    0.46
   8   2  16    0.91    0.43
  -8  -2 -16    1.38    0.42
  -8  -2 -16    0.44    0.47
   8   2  18    2.77    0.49
   8   2  18    2.70    0.53
  -8  -2 -18    2.97    0.42
  -8  -2 -18    2.42    0.50
   8   2  20   23.36    0.81
  -8  -2 -20   23.85    0.81
  -8  -2 -20   21.19    0.79
   8   2  22    4.43    0.49
   8   2  22    2.91    0.60
  -8  -2 -22    4.04    0.48
  -8  -2 -22    2.71    0.52
   8   2  24   39.55    1.13
   8   2  24   41.12    1.26
  -8  -2 -24   41.12    1.17
  -8  -2 -24   41.38    1.22
   8   2  26    2.73    0.47
   8   2  26    1.70    0.62
  -8  -2 -26    2.70    0.51
  -8  -2 -26    2.52    0.51
   8   2  28    0.71    0.58
   8   2  28    0.76    0.45
  -8  -2 -28    0.81    0.49
  -8  -2 -28   -0.11    0.47
   8   2  30    0.56    0.61
   8   2  30   -0.64    0.40
  -8  -2 -30   -0.35    0.48
  -8  -2 -30    0.05    0.42
   9   2 -33    6.94    0.62
   9   2 -33    6.74    0.65
  -9  -2  33    7.64    0.53
  -9  -2  33    6.84    0.74
   9   2 -31   27.04    0.89
   9   2 -31   25.20    0.94
  -9  -2  31   26.61    1.03
  -9  -2  31   25.99    0.84
   9   2 -29   -0.58    0.61
   9   2 -29   -0.27    0.53
  -9  -2  29    0.78    0.61
  -9  -2  29    0.43    0.50
   9   2 -27    1.01    0.59
   9   2 -27    1.49    0.55
  -9  -2  27    0.65    0.56
  -9  -2  27    1.08    0.51
   9   2 -25    2.55    0.53
   9   2 -25    2.15    0.60
  -9  -2  25    1.35    0.50
  -9  -2  25    2.40    0.58
   9   2 -23   13.68    0.67
   9   2 -23   14.95    0.80
  -9  -2  23   14.25    0.74
  -9  -2  23   12.05    0.64
   9   2 -21    2.74    0.53
   9   2 -21    4.01    0.61
  -9  -2  21    2.28    0.48
  -9  -2  21    2.33    0.57
   9   2 -19   10.11    0.73
   9   2 -19    9.09    0.55
  -9  -2  19    9.01    0.62
  -9  -2  19    9.81    0.58
   9   2 -17   68.51    1.72
   9   2 -17   72.58    1.93
  -9  -2  17   70.96    1.82
  -9  -2  17   69.22    1.76
   9   2 -15   31.91    0.93
   9   2 -15   30.40    1.03
  -9  -2  15   31.80    0.95
  -9  -2  15   32.64    0.99
   9   2 -13    0.21    0.37
   9   2 -13    0.58    0.52
  -9  -2  13   -0.06    0.39
  -9  -2  13    0.13    0.43
   9   2 -11   48.28    1.35
   9   2 -11   47.39    1.24
  -9  -2  11   44.64    1.20
  -9  -2  11   47.55    1.28
   9   2  -9   92.60    2.22
   9   2  -9   97.24    2.39
  -9  -2   9   93.45    2.25
  -9  -2   9   94.44    2.27
   9   2  -7   19.64    0.72
   9   2  -7   20.87    0.68
  -9  -2   7   19.66    0.65
  -9  -2   7   19.30    0.65
   9   2  -5   15.59    0.59
   9   2  -5   17.24    0.65
  -9  -2   5   15.51    0.59
  -9  -2   5   15.65    0.57
   9   2  -3    1.29    0.34
   9   2  -3    0.48    0.36
  -9  -2   3    0.95    0.35
  -9  -2   3    0.63    0.31
   9   2  -1   15.38    0.59
   9   2  -1   15.01    0.58
  -9  -2   1   13.64    0.56
  -9  -2   1   13.85    0.53
   9   2   1   14.59    0.57
   9   2   1   13.68    0.57
  -9  -2  -1   14.01    0.54
  -9  -2  -1   14.20    0.56
   9   2   3    0.66    0.38
   9   2   3    0.22    0.38
  -9  -2  -3    0.05    0.36
  -9  -2  -3    0.04    0.33
   9   2   5   15.64    0.62
   9   2   5   15.87    0.62
  -9  -2  -5   15.39    0.61
  -9  -2  -5   14.49    0.56
   9   2   7   19.57    0.71
   9   2   7   20.88    0.73
  -9  -2  -7   19.85    0.69
  -9  -2  -7   20.14    0.71
   9   2   9   95.11    2.32
   9   2   9   93.65    2.27
  -9  -2  -9   92.29    2.23
  -9  -2  -9   88.78    2.17
   9   2  11   48.72    1.31
   9   2  11   48.09    1.32
  -9  -2 -11   48.36    1.32
  -9  -2 -11   48.57    1.29
   9   2  13    0.45    0.46
   9   2  13    0.01    0.43
  -9  -2 -13    0.85    0.40
  -9  -2 -13    0.14    0.45
   9   2  15   32.99    0.99
   9   2  15   33.03    1.04
  -9  -2 -15   31.44    0.98
  -9  -2 -15   31.36    0.95
   9   2  17   66.28    1.76
   9   2  17   66.17    1.72
  -9  -2 -17   65.32    1.71
  -9  -2 -17   64.31    1.65
   9   2  19   10.01    0.58
   9   2  19    8.93    0.67
  -9  -2 -19    9.38    0.54
  -9  -2 -19    9.43    0.58
   9   2  21    3.83    0.62
   9   2  21    2.54    0.47
  -9  -2 -21    2.84    0.55
  -9  -2 -21    2.71    0.45
  -9  -2 -23   12.97    0.66
  -9  -2 -23   13.76    0.62
   9   2  25    1.08    0.46
   9   2  25    2.37    0.59
  -9  -2 -25    1.61    0.47
  -9  -2 -25    1.42    0.51
   9   2  27    0.94    0.55
   9   2  27    1.02    0.46
  -9  -2 -27    1.68    0.47
  -9  -2 -27    0.06    0.50
   9   2  29    0.33    0.43
   9   2  29   -0.29    0.56
  -9  -2 -29    0.18    0.43
  -9  -2 -29    0.59    0.48
  10   2 -32    0.19    0.55
  10   2 -32    0.80    0.62
 -10  -2  32    1.18    0.50
 -10  -2  32    0.55    0.69
  10   2 -30    0.52    0.65
  10   2 -30    1.91    0.53
 -10  -2  30    3.50    0.67
 -10  -2  30    3.49    0.51
  10   2 -28    1.48    0.53
  10   2 -28    0.27    0.58
 -10  -2  28    1.16    0.47
 -10  -2  28    0.63    0.62
  10   2 -26   -0.10    0.59
  10   2 -26    0.39    0.52
 -10  -2  26   -0.16    0.55
 -10  -2  26   -0.86    0.49
  10   2 -24   22.69    0.85
  10   2 -24   23.76    0.93
 -10  -2  22   46.33    1.29
 -10  -2  22   47.70    1.34
  10   2 -20   17.62    0.81
  10   2 -20   17.58    0.74
 -10  -2  20   17.69    0.77
 -10  -2  20   18.59    0.72
  10   2 -18   10.83    0.59
  10   2 -18   11.09    0.71
 -10  -2  18   10.69    0.57
 -10  -2  18   10.61    0.60
  10   2 -16   53.05    1.52
  10   2 -16   55.19    1.44
 -10  -2  16   54.39    1.45
 -10  -2  16   56.16    1.48
  10   2 -14   53.31    1.39
  10   2 -14   52.42    1.47
 -10  -2  14   56.76    1.48
 -10  -2  14   55.47    1.45
  10   2 -12   25.78    0.80
  10   2 -12   25.39    0.89
 -10  -2  12   23.22    0.77
 -10  -2  12   24.84    0.80
  10   2 -10    8.19    0.45
  10   2 -10    7.66    0.54
 -10  -2  10    8.30    0.47
 -10  -2  10    7.43    0.48
  10   2  -8    0.07    0.41
  10   2  -8    0.10    0.31
 -10  -2   8    0.29    0.35
 -10  -2   8    0.33    0.35
  10   2  -6    4.23    0.42
  10   2  -6    3.98    0.38
 -10  -2   6    3.54    0.38
 -10  -2   6    3.92    0.36
  10   2  -4    1.16    0.35
  10   2  -4    2.27    0.41
 -10  -2   4    0.89    0.36
 -10  -2   4    1.62    0.34
  10   2  -2   50.98    1.32
  10   2  -2   49.72    1.31
 -10  -2   2   50.54    1.30
 -10  -2   2   53.03    1.35
  10   2   0  166.40    3.88
  10   2   0  161.90    3.77
 -10  -2   0  162.40    3.78
 -10  -2   0  155.90    3.62
  10   2   2   50.22    1.33
  10   2   2   51.32    1.34
 -10  -2  -2   51.51    1.33
 -10  -2  -2   51.86    1.34
  10   2   4    1.93    0.40
  10   2   4    1.58    0.37
 -10  -2  -4    1.96    0.37
 -10  -2  -4    2.09    0.39
  10   2   6    4.63    0.43
  10   2   6    3.67    0.44
 -10  -2  -6    4.42    0.44
 -10  -2  -6    4.45    0.43
  10   2   8    0.63    0.42
  10   2   8    0.46    0.38
 -10  -2  -8    0.47    0.42
 -10  -2  -8    0.16    0.37
  10   2  10    7.90    0.51
  10   2  10    7.61    0.52
 -10  -2 -10    6.92    0.47
 -10  -2 -10    7.96    0.53
  10   2  12   24.76    0.85
  10   2  12   23.24    0.80
 -10  -2 -12   23.30    0.77
 -10  -2 -12   23.72    0.82
  10   2  14   51.42    1.41
  10   2  14   55.03    1.46
 -10  -2 -14   53.54    1.42
 -10  -2 -14   54.87    1.48
  10   2  16   49.55    1.36
  10   2  16   49.19    1.40
 -10  -2 -16   53.34    1.41
 -10  -2 -16   49.13    1.37
  10   2  18   12.26    0.62
  10   2  18   11.13    0.70
  10   2  20   14.31    0.77
  10   2  20   16.01    0.65
 -10  -2 -20   14.82    0.63
 -10  -2 -20   15.84    0.72
  10   2  22   41.74    1.26
  10   2  22   42.01    1.18
 -10  -2 -22   45.56    1.23
 -10  -2 -22   47.17    1.32
  10   2  24   21.45    0.78
  10   2  24   22.07    0.92
 -10  -2 -24   20.74    0.72
 -10  -2 -24   21.86    0.82
  10   2  26   -0.53    0.63
 -10  -2 -26    0.19    0.44
 -10  -2 -26    0.03    0.48
  10   2  28    1.24    0.60
  10   2  28   -0.40    0.44
 -10  -2 -28   -0.13    0.45
  10   2  30    0.64    0.61
  10   2  30    1.00    0.41
 -10  -2 -30    1.67    0.57
 -10  -2 -30    1.42    0.46
  11   2 -33    0.88    0.68
 -11  -2  33    0.87    0.67
 -11  -2  33    0.41    0.54
  11   2 -31    1.23    0.65
  11   2 -31    0.99    0.54
 -11  -2  31    1.53    0.52
 -11  -2  31    1.09    0.64
  11   2 -29    8.69    0.60
  11   2 -29    6.62    0.72
 -11  -2  29    8.21    0.69
 -11  -2  29    8.40    0.58
  11   2 -27    5.84    0.65
  11   2 -27    6.68    0.62
 -11  -2  27    4.84    0.52
 -11  -2  27    5.20    0.68
  11   2 -25    0.24    0.58
  11   2 -25    0.58    0.52
 -11  -2  25    0.33    0.53
 -11  -2  25    0.74    0.49
  11   2 -23    6.00    0.65
  11   2 -23    5.10    0.56
 -11  -2  23    5.37    0.59
 -11  -2  23    6.78    0.56
  11   2 -21    1.60    0.49
  11   2 -21    1.52    0.60
 -11  -2  21    1.73    0.52
 -11  -2  21    1.53    0.48
  11   2 -19    2.40    0.57
  11   2 -19    1.44    0.46
 -11  -2  19    1.33    0.47
 -11  -2  19    1.08    0.49
  11   2 -17   22.52    0.79
  11   2 -17   20.74    0.87
 -11  -2  17   21.71    0.77
 -11  -2  17   20.80    0.80
  11   2 -15    8.07    0.54
  11   2 -15    7.96    0.67
 -11  -2  15    8.88    0.53
 -11  -2  15    8.23    0.56
  11   2 -13   77.11    2.00
  11   2 -13   76.08    1.88
 -11  -2  13   76.66    1.91
 -11  -2  13   79.47    1.97
  11   2 -11    9.80    0.50
  11   2 -11    9.92    0.62
 -11  -2  11   10.56    0.54
 -11  -2  11   10.77    0.54
  11   2  -9    3.05    0.46
  11   2  -9    3.79    0.44
 -11  -2   9    3.49    0.40
 -11  -2   9    3.25    0.44
  11   2  -7    5.28    0.51
  11   2  -7    5.83    0.45
 -11  -2   7    5.28    0.43
 -11  -2   7    5.68    0.46
  11   2  -5    5.99    0.45
  11   2  -5    5.36    0.40
 -11  -2   5    6.42    0.44
 -11  -2   5    5.80    0.41
  11   2  -3   38.69    1.09
  11   2  -3   39.53    1.07
 -11  -2   3   42.21    1.12
 -11  -2   3   40.10    1.11
  11   2  -1   62.24    1.57
  11   2  -1   66.45    1.68
 -11  -2   1   63.98    1.60
 -11  -2   1   64.26    1.61
  11   2   1   62.38    1.57
  11   2   1   64.74    1.65
 -11  -2  -1   62.28    1.56
 -11  -2  -1   65.19    1.65
  11   2   3   38.30    1.08
  11   2   3   39.20    1.09
 -11  -2  -3   40.76    1.12
 -11  -2  -3   38.95    1.10
  11   2   5    5.07    0.43
  11   2   5    4.74    0.44
 -11  -2  -5    5.98    0.43
 -11  -2  -5    5.20    0.45
  11   2   7    5.19    0.47
  11   2   7    4.96    0.49
 -11  -2  -7    5.24    0.49
 -11  -2  -7    4.83    0.44
  11   2   9    4.05    0.44
  11   2   9    3.23    0.47
 -11  -2  -9    3.20    0.46
 -11  -2  -9    2.33    0.41
  11   2  11   10.67    0.62
  11   2  11   11.73    0.59
 -11  -2 -11    9.57    0.59
 -11  -2 -11   10.88    0.55
  11   2  13   74.96    1.90
  11   2  13   76.42    1.96
 -11  -2 -13   76.87    1.92
 -11  -2 -13   72.09    1.84
  11   2  15    9.10    0.63
  11   2  15    7.94    0.54
 -11  -2 -15    8.60    0.58
 -11  -2 -15    6.77    0.50
  11   2  17   22.06    0.92
  11   2  17   21.16    0.77
 -11  -2 -17   24.19    0.83
 -11  -2 -17   21.39    0.81
  11   2  19    1.69    0.46
  11   2  19    1.19    0.62
 -11  -2 -19    0.50    0.45
 -11  -2 -19    1.67    0.52
  11   2  21    1.70    0.47
  11   2  21    1.26    0.59
 -11  -2 -21    1.81    0.45
 -11  -2 -21    0.92    0.52
  11   2  23    6.47    0.53
  11   2  23    6.27    0.68
 -11  -2 -23    5.76    0.56
 -11  -2 -23    5.48    0.48
  11   2  25   -0.30    0.62
  11   2  25   -0.13    0.41
 -11  -2 -25    0.19    0.43
 -11  -2 -25    0.67    0.42
  11   2  27    4.46    0.68
  11   2  27    5.64    0.49
 -11  -2 -27    4.67    0.46
 -11  -2 -27    5.86    0.55
  11   2  29    6.18    0.76
  11   2  29    8.29    0.58
 -11  -2 -29    4.94    0.53
 -11  -2 -29    5.73    0.55
  12   2 -32    1.43    0.63
  12   2 -32    0.33    0.62
 -12  -2  32   -0.03    0.68
 -12  -2  32    0.41    0.50
  12   2 -30   10.53    0.74
  12   2 -30    9.85    0.68
 -12  -2  30    9.47    0.57
 -12  -2  30   10.40    0.72
  12   2 -28    1.90    0.50
  12   2 -28    1.93    0.63
 -12  -2  28    1.94    0.51
 -12  -2  28    1.44    0.58
  12   2 -26   13.70    0.69
  12   2 -26   13.32    0.79
 -12  -2  26   13.47    0.65
 -12  -2  26   12.02    0.74
  12   2 -24    4.47    0.64
  12   2 -24    3.90    0.56
 -12  -2  24    3.72    0.57
 -12  -2  24    4.76    0.53
  12   2 -22   25.33    0.88
  12   2 -22   24.44    0.94
 -12  -2  22   26.54    0.88
 -12  -2  22   27.27    0.91
  12   2 -20    5.85    0.65
  12   2 -20    6.50    0.55
 -12  -2  20    6.30    0.53
 -12  -2  20    5.66    0.55
  12   2 -18   15.14    0.67
  12   2 -18   16.58    0.80
 -12  -2  18   15.32    0.68
 -12  -2  18   16.32    0.71
  12   2 -16   83.00    2.04
  12   2 -16   82.84    2.14
 -12  -2  16   87.22    2.15
 -12  -2  16   84.57    2.10
  12   2 -14    5.32    0.48
  12   2 -14    5.94    0.60
 -12  -2  14    5.44    0.47
 -12  -2  14    5.70    0.50
 -12  -2  12   11.00    0.56
 -12  -2  12    9.86    0.57
  12   2 -10    2.68    0.54
  12   2 -10    2.83    0.41
 -12  -2  10    2.74    0.45
 -12  -2  10    2.64    0.40
  12   2  -8  160.20    3.73
  12   2  -8  164.80    3.89
 -12  -2   8  159.90    3.73
 -12  -2   8  163.90    3.83
  12   2  -6    1.58    0.42
  12   2  -6    2.07    0.41
 -12  -2   6    0.75    0.38
 -12  -2   6    0.83    0.41
  12   2  -4    0.60    0.39
  12   2  -4   -0.23    0.35
 -12  -2   4    0.07    0.36
 -12  -2   4    0.25    0.33
  12   2  -2   75.93    1.87
  12   2  -2   74.93    1.87
 -12  -2   2   75.10    1.85
 -12  -2   2   76.39    1.89
  12   2   0   29.13    0.89
  12   2   0   30.86    0.90
 -12  -2   0   29.44    0.88
 -12  -2   0   31.91    0.93
  12   2   2   73.91    1.85
  12   2   2   74.87    1.86
 -12  -2  -2   73.20    1.83
 -12  -2  -2   71.93    1.79
  12   2   4    0.23    0.39
  12   2   4    0.08    0.39
 -12  -2  -4   -0.23    0.40
 -12  -2  -4    0.27    0.37
  12   2   6    1.40    0.43
  12   2   6    1.77    0.43
 -12  -2  -6    2.33    0.44
 -12  -2  -6    1.07    0.40
  12   2   8  157.00    3.70
  12   2   8  159.10    3.73
 -12  -2  -8  151.20    3.58
 -12  -2  -8  151.20    3.55
  12   2  10    1.32    0.42
  12   2  10    2.24    0.49
 -12  -2 -10    1.66    0.45
 -12  -2 -10    2.15    0.45
  12   2  12    8.48    0.56
  12   2  12    8.06    0.60
 -12  -2 -12    9.66    0.57
 -12  -2 -12    8.11    0.53
  12   2  14    5.52    0.61
  12   2  14    4.17    0.50
 -12  -2 -14    5.11    0.52
 -12  -2 -14    4.18    0.51
  12   2  16   88.57    2.25
  12   2  16   86.62    2.14
 -12  -2 -16   86.15    2.15
 -12  -2 -16   86.66    2.13
  12   2  18   13.63    0.75
  12   2  18   13.67    0.65
 -12  -2 -18   14.12    0.64
 -12  -2 -18   15.07    0.71
  12   2  20    5.62    0.50
  12   2  20    5.37    0.64
 -12  -2 -20    5.50    0.46
 -12  -2 -20    5.12    0.55
  12   2  22   23.75    0.82
  12   2  22   25.10    0.98
 -12  -2 -22   23.70    0.80
 -12  -2 -22   26.03    0.90
  12   2  24    3.97    0.48
  12   2  24    2.97    0.66
 -12  -2 -24    4.37    0.47
 -12  -2 -24    3.77    0.55
  12   2  26   11.95    0.76
  12   2  26   10.78    0.54
 -12  -2 -26   10.76    0.61
 -12  -2 -26   11.62    0.56
  12   2  28    2.38    0.69
  12   2  28    2.12    0.43
 -12  -2 -28    2.25    0.45
 -12  -2 -28    1.63    0.42
  13   2 -31    0.43    0.56
  13   2 -31    0.85    0.60
 -13  -2  31    0.58    0.61
 -13  -2  31    0.48    0.47
  13   2 -29    2.13    0.67
  13   2 -29    2.87    0.59
 -13  -2  29    2.23    0.51
 -13  -2  29    3.30    0.66
  13   2 -27    7.62    0.74
  13   2 -27    7.62    0.58
 -13  -2  27    7.26    0.63
 -13  -2  27    6.71    0.59
  13   2 -25    2.04    0.69
  13   2 -25    2.35    0.54
 -13  -2  25    2.04    0.57
 -13  -2  25    2.82    0.55
  13   2 -23    0.70    0.51
  13   2 -23    0.93    0.62
 -13  -2  23    1.17    0.57
 -13  -2  23    0.37    0.50
  13   2 -21    1.44    0.60
  13   2 -21    1.02    0.51
 -13  -2  21    1.80    0.49
 -13  -2  21    1.36    0.50
  13   2 -19   13.22    0.64
  13   2 -19   12.27    0.70
 -13  -2  19   14.57    0.66
 -13  -2  19   12.64    0.64
  13   2 -17    2.21    0.45
  13   2 -17    3.12    0.61
 -13  -2  17    1.99    0.46
 -13  -2  17    1.97    0.47
  13   2 -15   32.01    1.06
  13   2 -15   31.85    0.96
 -13  -2  15   31.84    0.97
 -13  -2  15   32.90    0.98
  13   2 -13    6.18    0.49
  13   2 -13    6.33    0.62
 -13  -2  13    6.56    0.49
 -13  -2  13    5.72    0.50
  13   2 -11    1.51    0.54
  13   2 -11    0.86    0.44
 -13  -2  11    1.74    0.42
 -13  -2  11    1.60    0.44
  13   2  -9   10.15    0.62
  13   2  -9    8.30    0.52
 -13  -2   9    8.77    0.51
 -13  -2   9    9.07    0.53
  13   2  -7   20.54    0.77
  13   2  -7   22.61    0.75
 -13  -2   7   22.65    0.75
 -13  -2   7   22.53    0.75
  13   2  -5   21.98    0.77
  13   2  -5   22.21    0.73
 -13  -2   5   22.32    0.71
 -13  -2   5   22.44    0.77
  13   2  -3    8.16    0.47
  13   2  -3    6.58    0.49
 -13  -2   3    7.80    0.45
 -13  -2   3    6.15    0.49
 -13  -2   1   16.34    0.61
 -13  -2   1   16.19    0.63
  13   2   1   16.13    0.66
  13   2   1   15.23    0.62
 -13  -2  -1   15.28    0.60
 -13  -2  -1   15.09    0.62
  13   2   3    7.70    0.50
  13   2   3    7.34    0.50
 -13  -2  -3    7.76    0.47
 -13  -2  -3    9.50    0.56
  13   2   5   21.21    0.75
  13   2   5   21.57    0.76
 -13  -2  -5   20.00    0.74
 -13  -2  -5   20.66    0.72
  13   2   7   21.06    0.77
  13   2   7   21.58    0.78
 -13  -2  -7   21.28    0.78
 -13  -2  -7   23.26    0.79
  13   2   9    7.82    0.57
  13   2   9    8.84    0.55
 -13  -2  -9    9.26    0.59
 -13  -2  -9    9.38    0.54
  13   2  11    1.42    0.46
  13   2  11    0.68    0.48
 -13  -2 -11    1.52    0.44
 -13  -2 -11    0.63    0.46
  13   2  13    6.07    0.59
  13   2  13    5.13    0.50
 -13  -2 -13    4.28    0.53
 -13  -2 -13    5.20    0.49
  13   2  15   31.34    1.06
  13   2  15   31.44    0.97
 -13  -2 -15   32.09    0.98
 -13  -2 -15   31.09    0.98
  13   2  17    2.20    0.49
  13   2  17    2.40    0.59
 -13  -2 -17    2.71    0.47
 -13  -2 -17    3.41    0.52
  13   2  19   13.91    0.66
  13   2  19   11.59    0.79
 -13  -2 -19   13.60    0.63
 -13  -2 -19   14.23    0.70
  13   2  21    1.45    0.48
  13   2  21    0.59    0.61
 -13  -2 -21    1.21    0.48
 -13  -2 -21    0.85    0.44
  13   2  23   -0.02    0.62
  13   2  23    0.00    0.44
 -13  -2 -23   -0.59    0.50
 -13  -2 -23    0.60    0.44
  13   2  25    2.56    0.65
  13   2  25    1.75    0.43
 -13  -2 -25    2.17    0.45
 -13  -2 -25    1.97    0.50
  13   2  27    5.55    0.72
  13   2  27    5.84    0.50
 -13  -2 -27    5.67    0.52
 -13  -2 -27    5.28    0.47
  14   2 -30    0.07    0.62
  14   2 -30    0.48    0.62
 -14  -2  30   -0.87    0.61
 -14  -2  30    0.08    0.50
  14   2 -28    0.25    0.66
  14   2 -28   -0.29    0.57
 -14  -2  28   -0.13    0.50
 -14  -2  28    0.55    0.63
  14   2 -26    0.49    0.52
  14   2 -26    0.38    0.61
 -14  -2  26    0.67    0.50
 -14  -2  26    0.14    0.59
  14   2 -24   19.76    0.80
  14   2 -24   18.92    0.88
 -14  -2  24   19.85    0.74
 -14  -2  24   20.49    0.86
  14   2 -22    3.37    0.65
  14   2 -22    3.50    0.53
 -14  -2  22    3.90    0.57
 -14  -2  22    3.29    0.53
  14   2 -20    5.22    0.53
  14   2 -20    4.60    0.67
 -14  -2  20    4.93    0.54
 -14  -2  20    4.09    0.53
  14   2 -18   15.97    0.81
  14   2 -18   16.09    0.69
 -14  -2  18   15.81    0.68
 -14  -2  18   16.01    0.70
  14   2 -16    0.14    0.45
  14   2 -16   -0.07    0.55
 -14  -2  16    0.91    0.43
 -14  -2  16    0.47    0.45
  14   2 -14   29.34    0.92
  14   2 -14   30.43    1.03
 -14  -2  14   28.10    0.89
 -14  -2  14   30.71    0.94
  14   2 -12   38.13    1.10
  14   2 -12   37.83    1.15
 -14  -2  12   41.29    1.15
 -14  -2  12   37.60    1.08
  14   2 -10    4.79    0.55
  14   2 -10    5.27    0.47
 -14  -2  10    5.82    0.48
 -14  -2  10    5.51    0.45
  14   2  -8  102.10    2.52
  14   2  -8  101.80    2.45
 -14  -2   8   99.50    2.41
 -14  -2   8  105.30    2.53
  14   2  -6    7.72    0.49
  14   2  -6    8.20    0.55
 -14  -2   6    7.33    0.51
 -14  -2   6    6.60    0.45
  14   2  -4    0.18    0.38
  14   2  -4    0.51    0.43
 -14  -2   4    0.06    0.37
 -14  -2   4    0.40    0.40
  14   2  -2   -0.21    0.38
  14   2  -2    0.22    0.45
 -14  -2   2    0.35    0.40
 -14  -2   2   -0.06    0.41
  14   2   0   46.89    1.27
  14   2   0   47.73    1.30
 -14  -2   0   47.62    1.29
 -14  -2   0   49.18    1.30
  14   2   2    0.02    0.43
  14   2   2   -0.09    0.42
 -14  -2  -2   -0.03    0.42
 -14  -2  -2   -0.36    0.42
  14   2   4   -0.01    0.43
  14   2   4    0.87    0.45
 -14  -2  -4   -0.09    0.40
 -14  -2  -4   -0.06    0.46
  14   2   6    6.53    0.54
  14   2   6    6.88    0.54
 -14  -2  -6    6.22    0.49
 -14  -2  -6    7.38    0.56
  14   2   8   96.55    2.37
  14   2   8  100.20    2.45
 -14  -2  -8   95.61    2.33
 -14  -2  -8   98.73    2.43
 -14  -2 -10    5.70    0.51
 -14  -2 -10    4.29    0.48
  14   2  12   37.48    1.16
  14   2  12   36.25    1.08
 -14  -2 -12   35.11    1.03
 -14  -2 -12   36.57    1.10
  14   2  14   28.24    0.99
  14   2  14   31.49    0.99
 -14  -2 -14   30.22    0.93
 -14  -2 -14   29.26    0.96
  14   2  16    0.58    0.47
  14   2  16    0.54    0.57
 -14  -2 -16    0.85    0.44
 -14  -2 -16    0.42    0.49
  14   2  18   15.85    0.81
  14   2  18   13.90    0.64
 -14  -2 -18   14.59    0.67
 -14  -2 -18   15.71    0.70
  14   2  20    3.88    0.51
  14   2  20    3.81    0.65
 -14  -2 -20    3.86    0.47
 -14  -2 -20    3.49    0.53
  14   2  22    3.31    0.67
  14   2  22    3.80    0.49
 -14  -2 -22    4.08    0.48
 -14  -2 -22    3.17    0.55
  14   2  24   17.82    0.87
  14   2  24   18.02    0.66
 -14  -2 -24   17.68    0.67
 -14  -2 -24   19.00    0.75
  14   2  26    0.21    0.44
  14   2  26   -0.91    0.65
 -14  -2 -26    0.35    0.45
 -14  -2 -26    0.79    0.48
 -15  -2  31    0.71    0.68
  15   2 -29    0.87    0.68
  15   2 -29    0.68    0.63
 -15  -2  29   -0.21    0.61
 -15  -2  29    1.58    0.56
  15   2 -27    2.25    0.74
  15   2 -27    1.78    0.61
 -15  -2  27    1.19    0.53
 -15  -2  27    1.94    0.64
  15   2 -25   33.93    1.02
  15   2 -25   32.76    1.09
 -15  -2  25   32.22    1.04
 -15  -2  25   32.36    0.98
  15   2 -23    1.84    0.62
  15   2 -23    2.39    0.52
 -15  -2  23    0.95    0.49
 -15  -2  23    1.41    0.57
  15   2 -21   -0.11    0.67
  15   2 -21   -0.16    0.48
 -15  -2  21    0.92    0.54
 -15  -2  21    0.38    0.53
  15   2 -19    0.45    0.69
  15   2 -19    0.52    0.53
 -15  -2  19    0.91    0.55
 -15  -2  19    0.82    0.53
  15   2 -17   21.75    0.79
  15   2 -17   21.74    0.88
 -15  -2  17   21.04    0.80
 -15  -2  17   21.48    0.76
  15   2 -15   -0.10    0.56
  15   2 -15    1.16    0.51
 -15  -2  15    1.50    0.47
 -15  -2  15    0.53    0.50
  15   2 -13   -0.34    0.44
  15   2 -13   -0.06    0.54
 -15  -2  13    0.54    0.44
 -15  -2  13    0.16    0.42
  15   2 -11   11.54    0.61
  15   2 -11   12.30    0.67
 -15  -2  11   12.67    0.61
 -15  -2  11   12.37    0.61
  15   2  -9    6.25    0.58
  15   2  -9    6.06    0.49
 -15  -2   9    6.52    0.49
 -15  -2   9    6.26    0.47
  15   2  -7   37.26    1.05
  15   2  -7   37.36    1.13
 -15  -2   7   36.66    1.05
 -15  -2   7   37.19    1.04
  15   2  -5    1.58    0.46
  15   2  -5    1.50    0.42
 -15  -2   5    1.19    0.40
 -15  -2   5    0.90    0.41
  15   2  -3    0.99    0.42
  15   2  -3    1.31    0.40
 -15  -2   3    2.03    0.41
 -15  -2   3    2.50    0.45
  15   2  -1   16.87    0.68
  15   2  -1   16.81    0.66
 -15  -2   1   16.61    0.64
 -15  -2   1   17.97    0.71
  15   2   1   17.31    0.69
  15   2   1   15.89    0.68
 -15  -2  -1   17.13    0.67
 -15  -2  -1   17.16    0.70
  15   2   3    1.50    0.48
  15   2   3    1.36    0.46
 -15  -2  -3    2.31    0.46
 -15  -2  -3    1.74    0.47
  15   2   5    0.68    0.46
  15   2   5    1.80    0.45
 -15  -2  -5    1.54    0.42
 -15  -2  -5    1.09    0.43
  15   2   7   37.06    1.10
  15   2   7   36.72    1.10
 -15  -2  -7   37.26    1.07
 -15  -2  -7   36.22    1.09
  15   2   9    6.82    0.53
  15   2   9    6.42    0.58
 -15  -2  -9    6.08    0.50
 -15  -2  -9    7.04    0.57
  15   2  11   11.26    0.60
  15   2  11   13.29    0.70
 -15  -2 -11   11.59    0.63
 -15  -2 -11   12.21    0.62
  15   2  13   -0.33    0.45
  15   2  13   -0.53    0.57
 -15  -2 -13    0.60    0.46
 -15  -2 -13    0.09    0.44
  15   2  15    0.23    0.56
  15   2  15    1.15    0.47
 -15  -2 -15    1.32    0.49
 -15  -2 -15    0.42    0.46
  15   2  17   19.03    0.73
  15   2  17   19.53    0.86
 -15  -2 -17   19.75    0.76
 -15  -2 -17   19.66    0.77
  15   2  19    1.54    0.61
  15   2  19    0.39    0.45
 -15  -2 -19    0.42    0.48
 -15  -2 -19    0.68    0.45
  15   2  21   -0.25    0.61
  15   2  21   -0.01    0.43
 -15  -2 -21   -0.59    0.44
 -15  -2 -21   -0.71    0.49
  15   2  23    1.60    0.44
  15   2  23    1.18    0.71
 -15  -2 -23    1.60    0.48
 -15  -2 -23    1.81    0.49
 -15  -2 -25   28.81    0.88
 -15  -2 -25   28.64    0.87
  16   2 -28    7.08    0.69
  16   2 -28    7.26    0.71
 -16  -2  28    8.54    0.69
 -16  -2  28    7.18    0.60
  16   2 -26   11.77    0.78
  16   2 -26    9.35    0.69
 -16  -2  26    9.74    0.66
 -16  -2  26   10.14    0.59
  16   2 -24    4.45    0.66
  16   2 -24    4.04    0.61
 -16  -2  24    5.52    0.54
 -16  -2  24    5.91    0.67
  16   2 -22    3.61    0.69
  16   2 -22    2.84    0.52
 -16  -2  22    2.63    0.56
 -16  -2  22    0.82    0.51
  16   2 -20   -0.43    0.50
  16   2 -20   -1.16    0.66
 -16  -2  20   -0.55    0.56
 -16  -2  20   -0.60    0.53
  16   2 -18    0.44    0.65
  16   2 -18    1.09    0.49
 -16  -2  18    2.09    0.55
 -16  -2  18    2.19    0.52
  16   2 -16    4.31    0.52
  16   2 -16    3.52    0.61
 -16  -2  16    3.64    0.48
 -16  -2  16    2.47    0.50
  16   2 -14   16.09    0.67
  16   2 -14   16.80    0.80
 -16  -2  14   16.89    0.70
 -16  -2  14   15.91    0.67
  16   2 -12   24.72    0.90
  16   2 -12   25.24    0.86
 -16  -2  12   26.63    0.86
 -16  -2  12   26.13    0.86
  16   2 -10    1.79    0.48
  16   2 -10    1.01    0.45
 -16  -2  10    1.23    0.43
 -16  -2  10    1.00    0.41
  16   2  -8   84.71    2.14
  16   2  -8   84.47    2.09
 -16  -2   8   84.40    2.08
 -16  -2   8   81.98    2.00
  16   2  -6    1.42    0.48
  16   2  -6    1.06    0.42
 -16  -2   6    1.15    0.43
 -16  -2   6    0.91    0.42
  16   2  -4   29.61    0.92
  16   2  -4   30.80    0.98
 -16  -2   4   30.76    0.91
 -16  -2   4   29.99    0.94
  16   2  -2    3.64    0.49
  16   2  -2    2.71    0.44
 -16  -2   2    2.08    0.39
 -16  -2   2    2.93    0.45
  16   2   0  132.00    3.14
  16   2   0  132.30    3.17
 -16  -2   0  133.60    3.15
 -16  -2   0  129.50    3.08
  16   2   2    2.66    0.49
  16   2   2    2.69    0.47
 -16  -2  -2    3.52    0.48
 -16  -2  -2    3.95    0.45
  16   2   4   29.86    0.95
  16   2   4   32.30    1.01
 -16  -2  -4   30.00    0.96
 -16  -2  -4   29.48    0.90
  16   2   6    1.11    0.50
  16   2   6    0.92    0.47
 -16  -2  -6    0.21    0.47
 -16  -2  -6    0.84    0.43
  16   2   8   84.38    2.14
  16   2   8   82.55    2.07
 -16  -2  -8   83.70    2.10
 -16  -2  -8   81.96    2.03
  16   2  10    1.50    0.53
  16   2  10    1.48    0.49
 -16  -2 -10    1.16    0.43
 -16  -2 -10    1.26    0.50
  16   2  12   24.71    0.92
  16   2  12   25.66    0.81
 -16  -2 -12   24.35    0.86
 -16  -2 -12   24.04    0.82
  16   2  14   15.08    0.66
  16   2  14   14.81    0.77
 -16  -2 -14   16.65    0.69
 -16  -2 -14   14.83    0.69
  16   2  16    2.43    0.61
  16   2  16    3.13    0.49
 -16  -2 -16    3.24    0.56
 -16  -2 -16    3.07    0.48
  16   2  18    0.57    0.64
  16   2  18    0.96    0.47
 -16  -2 -18    0.64    0.48
 -16  -2 -18    1.09    0.48
  16   2  20   -0.22    0.65
  16   2  20    0.22    0.43
 -16  -2 -20    0.84    0.46
 -16  -2 -20   -0.01    0.49
  16   2  22    2.41    0.46
  16   2  22    2.83    0.65
 -16  -2 -22    2.26    0.51
 -16  -2 -22    2.56    0.46
  16   2  24    4.82    0.49
  16   2  24    4.48    0.72
 -16  -2 -24    5.03    0.49
 -16  -2 -24    5.14    0.51
  17   2 -27    1.71    0.67
  17   2 -27    1.74    0.70
 -17  -2  27    2.54    0.63
 -17  -2  27    2.34    0.66
  17   2 -25   -0.93    0.66
  17   2 -25   -0.06    0.65
 -17  -2  25    1.18    0.64
 -17  -2  25    0.10    0.49
  17   2 -23    8.50    0.63
  17   2 -23    9.35    0.78
 -17  -2  23   11.51    0.66
 -17  -2  23    9.49    0.62
  17   2 -21   -0.08    0.64
  17   2 -21    0.74    0.52
 -17  -2  21   -0.31    0.54
 -17  -2  21    0.31    0.48
 -17  -2  19    7.02    0.55
 -17  -2  19    8.84    0.67
  17   2 -17    6.25    0.54
  17   2 -17    6.08    0.70
 -17  -2  17    7.03    0.59
 -17  -2  17    6.65    0.58
  17   2 -15   15.94    0.78
  17   2 -15   17.64    0.74
 -17  -2  15   18.43    0.71
 -17  -2  15   17.24    0.75
  17   2 -13   25.68    0.93
  17   2 -13   26.81    0.88
 -17  -2  13   27.39    0.89
 -17  -2  13   25.89    0.87
 -17  -2  11    1.20    0.46
 -17  -2  11    1.62    0.61
  17   2  -9    2.50    0.52
  17   2  -9    3.74    0.50
 -17  -2   9    4.26    0.47
 -17  -2   9    5.32    0.47
  17   2  -7   53.25    1.44
  17   2  -7   58.50    1.52
 -17  -2   7   57.91    1.48
 -17  -2   7   54.72    1.43
  17   2  -5   47.29    1.30
  17   2  -5   50.65    1.39
 -17  -2   5   48.67    1.32
 -17  -2   5   46.50    1.26
  17   2  -3    4.85    0.51
  17   2  -3    3.35    0.46
 -17  -2   3    3.27    0.41
 -17  -2   3    4.10    0.48
  17   2  -1    0.61    0.50
  17   2  -1    0.54    0.44
 -17  -2   1    0.51    0.44
 -17  -2   1    0.67    0.44
  17   2   1   -0.53    0.44
  17   2   1    0.75    0.46
 -17  -2  -1    0.56    0.40
 -17  -2  -1    0.46    0.48
  17   2   3    3.99    0.48
  17   2   3    3.48    0.55
 -17  -2  -3    3.65    0.47
 -17  -2  -3    4.27    0.51
  17   2   5   45.21    1.29
  17   2   5   46.74    1.31
 -17  -2  -5   46.63    1.27
 -17  -2  -5   46.07    1.29
  17   2   7   58.44    1.58
  17   2   7   56.62    1.50
 -17  -2  -7   59.62    1.54
 -17  -2  -7   59.20    1.57
  17   2   9    3.97    0.60
  17   2   9    3.94    0.50
 -17  -2  -9    3.13    0.49
 -17  -2  -9    4.19    0.50
  17   2  11    1.03    0.50
  17   2  11    0.48    0.57
 -17  -2 -11    0.87    0.51
 -17  -2 -11    1.59    0.47
  17   2  13   26.57    0.87
  17   2  13   23.98    0.94
 -17  -2 -13   24.96    0.82
 -17  -2 -13   25.97    0.90
  17   2  15   18.10    0.85
  17   2  15   16.97    0.68
 -17  -2 -17    5.50    0.55
 -17  -2 -17    6.81    0.52
  17   2  19    8.43    0.55
  17   2  19    9.10    0.73
 -17  -2 -19    8.24    0.59
 -17  -2 -19    8.52    0.54
  17   2  21   -0.28    0.61
  17   2  21    0.89    0.46
 -17  -2 -21   -0.35    0.48
 -17  -2 -21    0.22    0.48
  18   2 -26    1.83    0.82
  18   2 -26    1.41    0.66
 -18  -2  26    1.21    0.64
 -18  -2  26    1.51    0.72
  18   2 -24    3.34    0.60
  18   2 -24    2.71    0.74
 -18  -2  24    2.09    0.55
 -18  -2  24    4.14    0.60
  18   2 -22    0.07    0.64
  18   2 -22   -0.15    0.57
 -18  -2  22    0.01    0.48
 -18  -2  22   -0.89    0.58
  18   2 -20    2.13    0.66
  18   2 -20    1.61    0.53
 -18  -2  20    2.19    0.53
 -18  -2  20    2.20    0.55
  18   2 -18   -0.37    0.60
  18   2 -18    0.73    0.58
 -18  -2  18   -0.76    0.47
 -18  -2  18   -0.50    0.56
  18   2 -16    0.67    0.60
  18   2 -16    0.45    0.52
 -18  -2  16    1.05    0.58
 -18  -2  16   -0.15    0.47
  18   2 -14    0.52    0.51
  18   2 -14    0.94    0.61
 -18  -2  14   -0.56    0.53
 -18  -2  14    0.41    0.53
  18   2  -8   10.79    0.67
  18   2  -8   10.07    0.58
 -18  -2   8    8.33    0.56
 -18  -2   8   10.17    0.55
  18   2  -6    2.48    0.54
  18   2  -6    1.51    0.44
 -18  -2   6    2.22    0.44
 -18  -2   6    1.28    0.48
  18   2  -4   15.08    0.67
  18   2  -4   14.10    0.66
 -18  -2   4   15.02    0.62
 -18  -2   4   15.23    0.67
  18   2  -2    0.64    0.53
  18   2  -2    1.14    0.48
 -18  -2   2    1.47    0.49
 -18  -2   2    1.96    0.47
  18   2   0    2.93    0.52
  18   2   0    2.77    0.48
 -18  -2   0    2.36    0.45
 -18  -2   0    2.55    0.47
  18   2   2    1.85    0.50
  18   2   2    1.79    0.50
 -18  -2  -2    1.19    0.51
 -18  -2  -2    1.65    0.43
  18   2   4   13.99    0.70
  18   2   4   15.18    0.70
  18   2   6    3.16    0.46
  18   2   6    1.51    0.53
 -18  -2  -6    2.16    0.52
 -18  -2  -6    2.83    0.46
  18   2   8    8.36    0.67
  18   2   8    9.02    0.55
 -18  -2  -8   10.13    0.60
 -18  -2  -8    9.25    0.57
  18   2  10    2.91    0.51
  18   2  10    2.75    0.62
 -18  -2 -10    3.80    0.53
 -18  -2 -10    3.37    0.55
  18   2  12    4.50    0.51
  18   2  12    4.54    0.63
 -18  -2 -12    4.81    0.59
 -18  -2 -12    5.00    0.50
  18   2  14    0.22    0.59
  18   2  14    0.59    0.47
 -18  -2 -14    0.14    0.49
 -18  -2 -14    0.51    0.52
  18   2  16    0.11    0.62
  18   2  16    0.99    0.41
 -18  -2 -16   -0.08    0.50
 -18  -2 -16    0.33    0.47
  18   2  18    0.31    0.46
  18   2  18    0.07    0.62
 -18  -2 -18    0.16    0.47
 -18  -2 -18   -0.94    0.48
  18   2  20    1.48    0.47
  18   2  20    1.42    0.64
 -18  -2 -20    2.21    0.47
 -18  -2 -20    1.28    0.47
  19   2 -23   -0.09    0.65
  19   2 -23   -0.74    0.75
 -19  -2  23   -1.83    0.58
 -19  -2  23   -0.11    0.62
  19   2 -21    4.94    0.68
  19   2 -21    3.70    0.63
 -19  -2  21    3.78    0.61
 -19  -2  21    2.41    0.51
  19   2 -19    4.24    0.65
  19   2 -19    3.61    0.57
 -19  -2  19    2.88    0.52
 -19  -2  19    4.37    0.60
  19   2 -17    0.90    0.50
  19   2 -17    0.31    0.61
 -19  -2  17    0.06    0.53
 -19  -2  17   -0.11    0.47
 -19  -2  15    0.90    0.78
 -19  -2  15    0.31    0.53
  19   2  -9    3.13    0.49
  19   2  -9    2.48    0.56
 -19  -2   9    2.64    0.51
 -19  -2   9    3.42    0.50
  19   2  -7    0.47    0.48
  19   2  -7    0.39    0.50
 -19  -2   7    0.28    0.45
 -19  -2   7    0.71    0.49
  19   2  -5    0.28    0.54
  19   2  -5    0.33    0.48
 -19  -2   5    0.35    0.44
 -19  -2   5    0.78    0.50
  19   2  -3   93.54    2.30
  19   2  -3   97.50    2.40
 -19  -2   3   98.34    2.39
 -19  -2   3   94.03    2.27
  19   2  -1   18.19    0.77
  19   2  -1   19.53    0.73
 -19  -2   1   18.75    0.70
 -19  -2   1   19.89    0.76
  19   2   1   18.21    0.71
  19   2   1   17.62    0.76
 -19  -2  -1   18.02    0.69
 -19  -2  -1   18.89    0.74
  19   2   3   95.28    2.37
  19   2   3  102.10    2.45
 -19  -2  -3   97.04    2.34
 -19  -2  -3   98.77    2.41
 -19  -2  -5    0.44    0.48
 -19  -2  -5    1.02    0.51
  19   2   7    0.53    0.47
  19   2   7    0.81    0.55
 -19  -2  -7    1.08    0.45
 -19  -2  -7    0.25    0.51
  19   2   9    3.25    0.52
  19   2   9    2.67    0.62
 -19  -2  -9    3.19    0.55
 -19  -2  -9    2.02    0.49
  19   2  11   32.03    0.96
  19   2  11   32.52    1.10
 -19  -2 -11   33.44    0.99
 -19  -2 -11   33.01    1.02
  19   2  13   -0.46    0.46
  19   2  13    0.52    0.59
 -19  -2 -13    0.38    0.50
 -19  -2 -13   -0.01    0.53
  19   2  15   -0.75    0.45
  19   2  15   -0.98    0.62
 -19  -2 -15   -0.33    0.47
 -19  -2 -15    0.76    0.49
  19   2  17   -0.63    0.63
  19   2  17    0.29    0.45
 -19  -2 -17    0.93    0.46
 -19  -2 -17   -0.16    0.46
  19   2  19    4.02    0.67
  19   2  19    2.76    0.47
  20   2 -22    7.06    0.78
  20   2 -20    1.62    0.62
  20   2 -20    2.10    0.74
 -20  -2  20    0.87    0.55
 -20  -2  20    2.03    0.61
 -20  -2  18   -0.36    0.53
 -20  -2  18    0.30    0.61
  20   2  -8   16.03    0.69
  20   2  -8   14.76    0.71
 -20  -2   8   16.26    0.68
 -20  -2   8   17.36    0.69
  20   2  -6    5.00    0.58
  20   2  -6    4.68    0.60
 -20  -2   6    5.46    0.56
 -20  -2   6    3.89    0.55
  20   2  -4    7.04    0.57
  20   2  -4    6.88    0.57
 -20  -2   4    7.01    0.54
 -20  -2   4    6.12    0.53
  20   2  -2    0.61    0.49
  20   2  -2    0.82    0.50
 -20  -2   2    1.83    0.53
 -20  -2   2    0.37    0.45
  20   2   0   13.53    0.65
  20   2   0   12.98    0.70
 -20  -2   0   13.02    0.65
 -20  -2   0   14.52    0.66
  20   2   2    0.47    0.55
  20   2   2    1.32    0.47
 -20  -2  -2    0.97    0.49
 -20  -2  -2    1.25    0.52
 -20  -2  -4    5.33    0.50
 -20  -2  -4    6.03    0.55
  20   2   6    4.38    0.51
  20   2   6    5.44    0.67
 -20  -2  -6    6.19    0.58
 -20  -2  -6    4.99    0.56
  20   2   8   14.08    0.66
  20   2   8   14.54    0.75
 -20  -2  -8   15.15    0.68
 -20  -2  -8   15.42    0.66
  20   2  10   -0.48    0.61
  20   2  10    0.30    0.44
 -20  -2 -10    0.06    0.53
 -20  -2 -10    0.15    0.50
  20   2  12    4.01    0.65
  20   2  12    4.71    0.49
 -20  -2 -12    3.95    0.52
 -20  -2 -12    3.88    0.56
  20   2  14   -0.06    0.49
  20   2  14    0.02    0.62
 -20  -2 -14    0.19    0.47
 -20  -2 -14   -0.11    0.50
  20   2  16    4.99    0.68
  20   2  16    5.84    0.55
 -20  -2 -16    5.53    0.50
 -20  -2 -16    5.32    0.55
  20   2  18    1.21    1.93
 -20  -2 -18    2.03    1.57
  21   2  -7   18.97    0.80
  21   2  -7   18.46    0.78
 -21  -2   7   20.66    0.78
 -21  -2   7   18.13    0.77
  21   2  -5   17.35    0.74
  21   2  -5   17.52    0.75
 -21  -2   5   17.41    0.72
 -21  -2   5   16.84    0.70
  21   2  -3    1.17    0.58
  21   2  -3    1.27    0.59
 -21  -2   3    1.06    0.55
 -21  -2   3   -0.37    0.52
  21   2  -1   -0.30    0.52
  21   2  -1   -0.19    0.49
 -21  -2   1    0.87    0.50
 -21  -2   1   -0.31    0.52
  21   2   1    0.32    0.54
  21   2   1    0.58    0.58
 -21  -2  -1   -0.34    0.55
 -21  -2  -1   -0.07    0.53
  21   2   3    1.98    0.53
  21   2   3    0.51    0.50
 -21  -2  -3    1.49    0.48
 -21  -2  -3    0.94    0.52
  21   2   5   16.52    0.77
  21   2   5   16.50    0.72
 -21  -2  -5   16.11    0.71
 -21  -2  -5   16.22    0.73
  21   2   7   19.24    0.73
  21   2   7   18.91    0.79
 -21  -2  -7   19.46    0.76
 -21  -2  -7   18.55    0.76
  21   2   9    2.93    0.56
  21   2   9    4.65    0.49
 -21  -2  -9    3.33    0.54
 -21  -2  -9    4.11    0.54
  21   2  11   -0.24    0.45
  21   2  11    0.07    0.56
 -21  -2 -11   -0.19    0.47
 -21  -2 -11    0.58    0.50
  21   2  13    0.32    0.45
  21   2  13    0.76    0.56
 -21  -2 -13    0.28    0.51
 -21  -2 -13    0.28    0.53
  21   2  15    1.98    0.60
  21   2  15    1.13    0.50
 -21  -2 -15    1.92    0.51
 -21  -2 -15    0.52    0.51
  22   2  -8    9.56    0.68
  22   2  -8    9.11    0.64
 -22  -2   8    9.44    0.62
 -22  -2   8    8.73    0.59
  22   2  -6    2.59    0.56
  22   2  -6    2.97    0.56
 -22  -2   6    3.10    0.51
 -22  -2   6    3.25    0.54
  22   2  -4    1.07    0.58
  22   2  -4    0.03    0.53
 -22  -2   4   -0.54    0.49
 -22  -2   4    0.86    0.51
  22   2  -2    1.29    0.58
  22   2  -2    0.93    0.60
 -22  -2   2    0.67    0.56
 -22  -2   2    1.31    0.52
  22   2   0   20.00    0.80
  22   2   0   20.32    0.80
 -22  -2   0   22.12    0.78
 -22  -2   0   21.04    0.78
  22   2   2   -0.11    0.54
  22   2   2    0.62    0.47
 -22  -2  -2    0.21    0.49
 -22  -2  -2    1.30    0.52
  22   2   4    0.19    0.49
  22   2   4   -0.28    0.57
 -22  -2  -4    0.75    0.52
 -22  -2  -4    0.70    0.49
  22   2   6    2.45    0.64
  22   2   6    3.31    0.51
 -22  -2  -6    2.99    0.59
 -22  -2  -6    2.74    0.52
  22   2   8    8.75    0.71
  22   2   8    7.91    0.53
 -22  -2  -8    8.00    0.62
 -22  -2  -8    8.90    0.60
  22   2  10   -0.35    0.60
  22   2  10    0.50    0.48
 -22  -2 -10   -0.45    0.54
 -22  -2 -10   -0.27    0.51
  22   2  12    1.69    0.46
  22   2  12    0.82    0.64
 -22  -2 -12    1.62    0.49
 -22  -2 -12    1.21    0.56
  22   2  14    3.44    0.53
 -22  -2 -14    4.09    0.54
  23   2 -13   17.46    1.74
  23   2  -7   13.86    0.78
  23   2  -7   14.27    0.73
 -23  -2   7   15.39    0.69
 -23  -2   7   14.23    0.69
  23   2  -5   29.35    0.97
  23   2  -5   28.12    0.96
  23   2  -3   -0.16    0.57
  23   2  -3    0.24    0.57
 -23  -2   3    0.86    0.51
 -23  -2   3   -0.34    0.47
  23   2  -1   -1.14    0.57
  23   2  -1    0.18    0.50
 -23  -2   1    0.46    0.53
 -23  -2   1    0.68    0.48
  23   2   1    0.89    0.51
  23   2   1    0.26    0.60
 -23  -2  -1    0.46    0.51
 -23  -2  -1   -0.90    0.57
  23   2   3    0.41    0.51
  23   2   3    0.21    0.64
 -23  -2  -3   -0.12    0.57
 -23  -2  -3    0.39    0.49
  23   2   5   25.32    0.96
  23   2   5   25.12    0.83
 -23  -2  -5   26.27    0.85
 -23  -2  -5   25.09    0.90
  23   2   7   14.81    0.63
  23   2   7   12.80    0.80
 -23  -2  -7   13.49    0.65
 -23  -2  -7   14.84    0.75
  23   2   9   -0.56    0.71
  23   2   9    0.34    0.50
 -23  -2  -9   -0.53    0.59
 -23  -2  -9   -0.16    0.51
  23   2  11    2.92    0.69
  23   2  11    1.95    0.52
 -23  -2 -11    1.61    0.57
 -23  -2 -11    1.20    0.50
  24   2  -6    2.44    0.70
  24   2  -6    4.05    0.64
 -24  -2   6    4.12    0.61
 -24  -2   6    2.96    0.55
  24   2  -4    0.52    0.56
  24   2  -4    1.53    0.64
 -24  -2   4    0.93    0.53
 -24  -2   4    0.94    0.53
  24   2  -2   -0.39    0.57
  24   2  -2   -0.15    0.64
 -24  -2   2    0.03    0.52
 -24  -2   2    0.86    0.50
  24   2   0   -0.61    0.58
  24   2   0    0.43    0.65
 -24  -2   0    0.52    0.54
 -24  -2   0   -0.58    0.51
  24   2   2    0.96    0.50
  24   2   2    0.63    0.68
 -24  -2  -2   -0.07    0.49
 -24  -2  -2    0.16    0.53
  24   2   4    1.33    0.70
  24   2   4    0.86    0.52
 -24  -2  -4    0.20    0.54
 -24  -2  -4    0.65    0.44
  24   2   6    2.66    0.54
  24   2   6    2.75    0.71
 -24  -2  -6    3.03    0.52
 -24  -2  -6    3.71    0.59
  24   2   8   -0.73    0.55
  24   2   8    0.19    0.76
 -24  -2  -8    0.32    0.64
 -24  -2  -8    0.19    0.49
  25   2  -3   -0.37    0.59
  25   2  -1    3.22    0.84
  25   2  -1    2.56    0.73
 -25  -2   1    1.49    0.67
 -25  -2   1    3.86    0.76
  25   2   1    2.36    0.63
  25   2   1    2.22    0.86
 -25  -2  -1    2.58    0.66
 -25  -2  -1    3.16    0.87
  25   2   3    0.96    0.66
  25   2   3    0.32    0.52
 -25  -2  -3   -0.50    0.56
 -25  -2  -3   -0.01    0.72
  25   2   5    0.19    0.54
 -25  -2  -5    0.22    0.56
  24  -3  11   20.40    2.71
 -24   3  -9   29.29    1.66
 -24   3  -7    1.81    1.24
  24  -3   5    1.07    1.71
 -23   3  -4    4.78    0.54
 -23   3  -4    3.55    0.52
  23  -3   4    5.59    0.54
  23  -3   4    4.90    0.73
 -23   3  -2    0.28    0.55
 -23   3  -2    0.27    0.49
  23  -3   2    0.30    0.52
  23  -3   2   -0.48    0.67
 -23   3   0    0.31    0.54
 -23   3   0    0.01    0.51
  23  -3   0    0.08    0.68
  23  -3   0   -0.19    0.48
 -23   3   2    0.64    0.52
 -23   3   2    0.28    0.55
  23  -3  -2    0.60    0.56
  23  -3  -2   -0.85    0.65
 -23   3   4    5.82    0.61
 -23   3   4    5.03    0.59
  23  -3  -4    3.57    0.68
  23  -3  -4    5.65    0.63
 -22   3 -17    2.67    0.55
 -22   3  -5    0.51    0.53
 -22   3  -5    0.51    0.48
  22  -3   5   -0.10    0.57
  22  -3   5    0.95    0.48
 -22   3  -3    8.96    0.57
 -22   3  -3    7.93    0.60
  22  -3   3    8.51    0.56
  22  -3   3    8.04    0.67
 -22   3  -1    0.34    0.52
 -22   3  -1    0.55    0.49
  22  -3   1    1.90    0.50
  22  -3   1    0.66    0.59
 -22   3   1    1.79    0.48
 -22   3   1    1.71    0.52
  22  -3  -1    1.01    0.51
  22  -3  -1    1.01    0.57
 -22   3   3    8.26    0.55
 -22   3   3    7.67    0.58
  22  -3  -3    7.77    0.60
  22  -3  -3    7.49    0.61
 -22   3   5    1.14    0.53
 -22   3   5    0.51    0.49
  22  -3  -5    0.75    0.53
  22  -3  -5    1.45    0.57
  21  -3  18   -0.54    0.69
  21  -3  18    0.21    0.50
 -21   3  -6   -0.34    0.46
 -21   3  -6    0.11    0.50
  21  -3   6    0.51    0.54
  21  -3   6    0.30    0.49
 -21   3  -4    1.58    0.51
 -21   3  -4    1.16    0.49
  21  -3   4    1.78    0.49
  21  -3   4    1.47    0.57
 -21   3  -2   15.12    0.67
 -21   3  -2   15.24    0.66
  21  -3   2   15.18    0.65
  21  -3   2   14.89    0.72
 -21   3   0    3.22    0.53
 -21   3   0    2.86    0.48
  21  -3   0    2.63    0.58
  21  -3   0    2.91    0.51
 -21   3   2   17.05    0.66
 -21   3   2   15.79    0.69
  21  -3  -2   15.66    0.70
  21  -3  -2   15.22    0.67
 -21   3   4    1.38    0.45
 -21   3   4    2.55    0.50
  21  -3  -4    2.36    0.52
  21  -3  -4    1.39    0.49
  21  -3 -14    0.59    0.73
 -20   3 -19    1.91    0.54
 -20   3 -19    2.81    0.49
  20  -3  19    2.39    0.49
  20  -3  19    1.73    0.68
 -20   3 -17    5.26    0.54
 -20   3 -17    6.59    0.54
  20  -3  17    6.83    0.69
  20  -3  17    5.91    0.48
  20  -3  15    4.70    0.73
  20  -3  15    5.54    0.49
 -20   3  -7   13.20    0.64
 -20   3  -7   14.57    0.65
  20  -3   7   14.77    0.72
  20  -3   7   13.51    0.60
 -20   3  -5    5.22    0.51
 -20   3  -5    4.91    0.55
  20  -3   5    4.79    0.59
  20  -3   5    5.10    0.48
 -20   3  -3   22.90    0.80
 -20   3  -3   23.27    0.77
  20  -3   3   23.00    0.78
  20  -3   3   22.80    0.85
 -20   3  -1   16.86    0.69
 -20   3  -1   18.96    0.68
  20  -3   1   20.19    0.73
  20  -3   1   18.88    0.77
 -20   3   1   19.34    0.70
 -20   3   1   18.05    0.65
  20  -3  -1   18.99    0.72
  20  -3  -1   18.88    0.75
 -20   3   3   22.94    0.77
 -20   3   3   23.50    0.74
  20  -3  -3   23.70    0.79
  20  -3  -3   23.34    0.81
 -20   3   5    4.46    0.45
 -20   3   5    5.42    0.48
  20  -3  -5    3.81    0.51
  20  -3  -5    4.64    0.50
 -19   3 -20   21.85    0.79
 -19   3 -20   21.85    0.80
  19  -3  20   20.83    0.75
  19  -3  20   20.17    0.88
 -19   3 -18    1.74    0.52
 -19   3 -18    2.64    0.48
  19  -3  18    1.55    0.64
  19  -3  18    1.77    0.46
 -19   3 -16   13.47    0.62
 -19   3 -16   13.36    0.65
  19  -3  16   12.99    0.74
  19  -3  16   12.81    0.61
 -19   3 -14   17.52    0.74
 -19   3 -14   16.15    0.72
  19  -3  14   17.19    0.70
  19  -3  14   17.32    0.81
  19  -3  12   10.58    1.33
  19  -3   8    0.86    0.43
  19  -3   8    1.54    0.57
 -19   3  -6    5.74    0.51
 -19   3  -6    6.14    0.51
 -19   3  -4   16.08    0.65
 -19   3  -4   14.96    0.65
  19  -3   4   15.56    0.64
  19  -3   4   15.86    0.73
 -19   3  -2    7.07    0.49
 -19   3  -2    8.59    0.55
  19  -3   2    8.51    0.53
  19  -3   2    7.28    0.60
 -19   3   0   17.75    0.67
 -19   3   0   17.61    0.64
  19  -3   0   18.13    0.73
  19  -3   0   18.97    0.70
 -19   3   2    8.02    0.47
 -19   3   2    7.34    0.51
  19  -3  -2    8.45    0.53
  19  -3  -2    6.78    0.53
 -19   3   4   15.22    0.57
 -19   3   4   15.36    0.61
  19  -3  -4   14.23    0.63
  19  -3  -4   15.77    0.65
 -19   3   6    5.79    0.44
 -19   3   6    6.07    0.47
  19  -3  -6    5.70    0.50
  19  -3  -6    4.90    0.47
 -18   3 -21    1.11    0.47
 -18   3 -21    0.62    0.53
  18  -3  21    0.89    0.44
  18  -3  21    0.44    0.61
 -18   3 -19    6.29    0.56
 -18   3 -19    5.95    0.53
  18  -3  19    6.36    0.66
  18  -3  19    7.56    0.54
 -18   3 -17    0.64    0.48
 -18   3 -17    0.36    0.49
  18  -3  17    0.92    0.43
  18  -3  17    1.05    0.63
 -18   3 -15    5.87    0.52
 -18   3 -15    6.54    0.55
  18  -3  15    4.37    0.46
  18  -3  15    5.33    0.68
 -18   3 -13    0.85    0.47
 -18   3 -13    0.49    0.46
  18  -3  13    0.59    0.57
  18  -3  13    0.14    0.44
  18  -3  11    2.71    0.61
  18  -3  11    2.65    0.45
 -18   3  -7   47.59    1.30
 -18   3  -7   47.06    1.26
  18  -3   7   46.80    1.34
  18  -3   7   49.09    1.30
 -18   3  -5    3.27    0.48
 -18   3  -5    3.15    0.48
  18  -3   5    4.10    0.47
  18  -3   5    3.66    0.55
 -18   3  -3    6.82    0.49
 -18   3  -3    7.36    0.51
  18  -3   3    7.17    0.50
  18  -3   3    8.04    0.58
 -18   3  -1    7.36    0.51
 -18   3  -1    7.57    0.48
  18  -3   1    7.09    0.54
  18  -3   1    8.30    0.50
 -18   3   1    6.63    0.49
 -18   3   1    7.25    0.46
  18  -3  -1    6.65    0.52
  18  -3  -1    7.91    0.47
 -18   3   3    7.98    0.49
 -18   3   3    6.29    0.45
  18  -3  -3    7.58    0.50
  18  -3  -3    8.32    0.51
 -18   3   5    2.84    0.40
 -18   3   5    3.59    0.39
  18  -3  -5    3.66    0.44
  18  -3  -5    4.20    0.46
 -18   3  21    0.76    0.56
 -18   3  21    1.46    0.52
  18  -3 -21    0.62    0.65
  18  -3 -21    0.57    0.55
 -17   3 -24    1.11    0.50
 -17   3 -22    0.56    0.49
 -17   3 -22    0.72    0.47
  17  -3  22   -0.35    0.69
  17  -3  22    0.11    0.47
 -17   3 -20    1.93    0.52
 -17   3 -20    1.37    0.45
  17  -3  20    2.92    0.65
  17  -3  20    1.71    0.47
 -17   3 -18    0.65    0.49
 -17   3 -18   -0.41    0.47
  17  -3  18    0.42    0.43
  17  -3  18   -1.03    0.63
 -17   3 -16   -0.02    0.48
 -17   3 -16   -0.49    0.43
  17  -3  16    0.93    0.60
  17  -3  16   -0.15    0.40
 -17   3 -14   -0.35    0.49
 -17   3 -14   -0.42    0.43
  17  -3  14    0.47    0.45
  17  -3  14   -0.45    0.62
 -17   3 -12   -0.03    0.46
 -17   3 -12    0.35    0.45
  17  -3  12    0.59    0.39
  17  -3  12    0.31    0.63
 -17   3 -10    5.06    0.51
 -17   3 -10    4.12    0.53
  17  -3  10    4.41    0.51
  17  -3  10    4.24    0.63
 -17   3  -8    3.04    0.48
 -17   3  -8    2.01    0.49
  17  -3   8    3.94    0.48
  17  -3   8    2.98    0.58
 -17   3  -6   18.92    0.69
 -17   3  -6   19.57    0.73
  17  -3   6   16.92    0.72
  17  -3   6   18.83    0.70
 -17   3  -4   25.32    0.79
 -17   3  -4   26.37    0.85
  17  -3   4   24.61    0.84
  17  -3   4   27.04    0.84
 -17   3  -2   10.62    0.52
 -17   3  -2   11.82    0.57
  17  -3   2   11.59    0.60
  17  -3   2   10.87    0.52
 -17   3   0  113.50    2.69
 -17   3   0  114.60    2.71
  17  -3   0  115.30    2.73
  17  -3   0  116.00    2.77
 -17   3   2   10.83    0.51
 -17   3   2   10.70    0.51
  17  -3  -2   11.04    0.53
  17  -3  -2   10.42    0.55
 -17   3   4   25.04    0.76
 -17   3   4   26.41    0.78
  17  -3  -4   26.96    0.82
  17  -3  -4   25.92    0.81
 -17   3   6   18.50    0.63
 -17   3   6   19.88    0.64
  17  -3  -6   18.39    0.64
  17  -3  -6   18.71    0.67
 -17   3  18   -0.07    0.46
 -17   3  18    0.36    0.43
  17  -3 -18   -0.18    0.53
  17  -3 -18    0.32    0.43
 -17   3  20    2.12    0.50
 -17   3  20    1.72    0.45
  17  -3 -20    2.11    0.46
  17  -3 -20    2.11    0.59
 -17   3  22    0.14    0.51
 -17   3  22    0.17    0.55
  17  -3 -22   -0.95    0.49
  17  -3 -22    0.36    0.64
 -17   3  24   -0.19    0.56
 -17   3  24    1.25    0.58
  17  -3 -24    1.45    0.69
  17  -3 -24    1.21    0.61
 -16   3 -25    0.70    0.49
  16  -3  25    0.43    0.46
 -16   3 -23    0.50    0.47
 -16   3 -23    0.30    0.50
  16  -3  23    0.77    0.47
  16  -3  23    1.42    0.71
 -16   3 -21   18.04    0.71
 -16   3 -21   17.09    0.74
  16  -3  21   17.21    0.68
  16  -3  21   18.39    0.86
 -16   3 -19   16.59    0.73
 -16   3 -19   17.72    0.69
  16  -3  19   17.72    0.68
  16  -3  19   18.16    0.86
 -16   3 -17    9.66    0.57
 -16   3 -17    8.30    0.58
  16  -3  17    8.85    0.52
  16  -3  17    8.85    0.71
 -16   3 -15    0.15    0.46
 -16   3 -15    0.33    0.44
  16  -3  15    0.23    0.60
  16  -3  15   -0.71    0.42
 -16   3 -13   27.19    0.90
 -16   3 -13   26.29    0.85
  16  -3  13   26.36    0.85
  16  -3  13   26.40    0.99
 -16   3 -11    3.00    0.43
 -16   3 -11    1.34    0.50
  16  -3  11    1.68    0.45
  16  -3  11    2.52    0.54
 -16   3  -9    0.40    0.42
 -16   3  -9    0.88    0.43
  16  -3   9    0.84    0.51
  16  -3   9    0.59    0.41
 -16   3  -7    0.60    0.44
 -16   3  -7    0.47    0.41
  16  -3   7    0.24    0.37
  16  -3   7   -0.77    0.52
 -16   3  -5   60.89    1.54
 -16   3  -5   60.60    1.56
  16  -3   5   61.44    1.60
  16  -3   5   58.20    1.49
 -16   3  -3    2.39    0.38
 -16   3  -3    2.18    0.42
  16  -3   3    2.98    0.41
  16  -3   3    1.95    0.45
 -16   3  -1    0.53    0.35
 -16   3  -1   -0.32    0.38
  16  -3   1    0.03    0.41
  16  -3   1    0.64    0.37
 -16   3   1    0.05    0.34
 -16   3   1    0.38    0.35
  16  -3  -1    0.47    0.40
  16  -3  -1    0.35    0.35
 -16   3   3    2.46    0.37
 -16   3   3    2.01    0.35
  16  -3  -3    2.13    0.40
  16  -3  -3    2.35    0.39
 -16   3   5   59.10    1.46
 -16   3   5   59.36    1.47
  16  -3  -5   62.13    1.56
  16  -3  -5   60.56    1.52
 -16   3  15    0.05    0.36
 -16   3  15    0.01    0.36
 -16   3  17   10.26    0.54
 -16   3  17    9.73    0.50
  16  -3 -17    9.20    0.59
  16  -3 -17    9.57    0.50
 -16   3  19   17.60    0.65
 -16   3  19   18.06    0.69
  16  -3 -19   17.30    0.74
  16  -3 -19   18.11    0.67
 -16   3  21   16.87    0.65
 -16   3  21   16.99    0.71
  16  -3 -21   15.59    0.74
  16  -3 -21   15.91    0.64
 -16   3  23    0.93    0.49
 -16   3  23    0.64    0.56
  16  -3 -23    0.00    0.48
  16  -3 -23    0.31    0.63
 -16   3  25    1.02    0.54
 -16   3  25    0.70    0.60
  16  -3 -25    0.79    0.59
  16  -3 -25    0.69    0.64
 -15   3 -26    6.60    0.56
  15  -3  26    6.83    0.54
 -15   3 -24    9.62    0.61
 -15   3 -24    8.87    0.55
 -15   3 -22   17.84    0.74
 -15   3 -22   18.83    0.73
  15  -3  22   18.14    0.68
  15  -3  22   16.80    0.86
 -15   3 -20   14.00    0.67
 -15   3 -20   13.90    0.65
  15  -3  20   14.31    0.64
  15  -3  20   13.53    0.79
 -15   3 -18    1.16    0.48
 -15   3 -18    0.65    0.47
  15  -3  18    1.89    0.43
  15  -3  18    1.78    0.66
 -15   3 -16   86.59    2.16
 -15   3 -16   86.12    2.12
  15  -3  16   87.04    2.14
  15  -3  16   87.84    2.25
 -15   3 -14    1.70    0.51
 -15   3 -14    2.31    0.46
  15  -3  14    2.35    0.47
  15  -3  14    1.59    0.58
 -15   3 -12   19.16    0.76
 -15   3 -12   19.06    0.72
 -15   3 -10    6.71    0.53
 -15   3 -10    6.62    0.50
  15  -3  10    6.81    0.49
  15  -3  10    6.28    0.58
 -15   3  -8  159.90    3.75
 -15   3  -8  161.40    3.77
  15  -3   8  157.10    3.68
  15  -3   8  161.30    3.80
 -15   3  -6    0.77    0.41
 -15   3  -6    0.29    0.42
  15  -3   6    0.22    0.47
 -15   3  -4   87.63    2.14
 -15   3  -4   85.46    2.07
  15  -3   4   85.51    2.11
  15  -3   4   86.92    2.11
 -15   3  -2    6.55    0.46
 -15   3  -2    7.57    0.44
  15  -3   2    6.75    0.46
  15  -3   2    7.09    0.46
 -15   3   0   98.51    2.33
 -15   3   0  101.20    2.41
  15  -3   0   96.77    2.32
  15  -3   0  100.20    2.40
 -15   3   2    7.30    0.40
 -15   3   2    6.22    0.42
  15  -3  -2    6.66    0.41
  15  -3  -2    6.65    0.44
 -15   3   4   87.20    2.07
 -15   3   4   85.15    2.04
  15  -3  -4   85.05    2.04
  15  -3  -4   83.78    2.02
 -15   3   6    1.39    0.30
 -15   3   6    0.83    0.33
  15  -3  -6    0.90    0.34
  15  -3  -6    0.76    0.36
 -15   3  14    1.79    0.36
 -15   3  14    1.87    0.38
  15  -3 -14    2.17    0.39
  15  -3 -14    2.37    0.47
 -15   3  16   85.25    2.03
 -15   3  16   83.65    2.02
  15  -3 -16   82.72    1.99
  15  -3 -16   83.29    2.06
 -15   3  18    1.21    0.39
 -15   3  18    0.91    0.45
  15  -3 -18    1.13    0.42
  15  -3 -18    1.91    0.54
  15  -3 -20   13.50    0.60
  15  -3 -20   12.96    0.69
 -15   3  22   16.67    0.71
 -15   3  22   17.53    0.67
  15  -3 -22   16.07    0.64
  15  -3 -22   16.15    0.75
 -15   3  24    7.38    0.54
 -15   3  24    7.88    0.63
  15  -3 -24    8.06    0.66
  15  -3 -24    7.91    0.56
 -15   3  26    6.23    0.58
 -15   3  26    6.75    0.65
 -14   3 -27    0.40    0.46
  14  -3  27    0.96    0.49
 -14   3 -25   14.32    0.66
 -14   3 -25   13.68    0.66
  14  -3  25   12.75    0.59
  14  -3  25   12.82    0.84
 -14   3 -23    0.26    0.47
 -14   3 -23   -0.50    0.52
  14  -3  23   -0.16    0.71
  14  -3  23    0.22    0.44
 -14   3 -21    0.35    0.45
 -14   3 -21    0.12    0.50
  14  -3  21    0.79    0.45
  14  -3  21   -0.70    0.60
 -14   3 -19    3.16    0.47
 -14   3 -19    3.48    0.55
  14  -3  19    3.97    0.67
  14  -3  19    3.00    0.50
 -14   3 -17    1.71    0.47
 -14   3 -17    1.58    0.51
  14  -3  17    1.01    0.46
  14  -3  17    0.99    0.58
 -14   3 -15    4.14    0.45
 -14   3 -15    2.90    0.52
  14  -3  15    2.66    0.58
  14  -3  15    4.16    0.50
 -14   3 -13   -0.36    0.42
 -14   3 -13    0.85    0.48
  14  -3  13   -0.38    0.42
  14  -3  13    0.00    0.49
 -14   3 -11    5.10    0.46
 -14   3 -11    4.60    0.50
  14  -3  11    3.62    0.52
  14  -3  11    3.71    0.48
 -14   3  -9    0.44    0.40
 -14   3  -9    1.12    0.42
  14  -3   9    0.98    0.41
  14  -3   9    0.81    0.48
 -14   3  -7   67.69    1.69
 -14   3  -7   67.21    1.70
  14  -3   7   68.40    1.74
  14  -3   7   67.58    1.70
 -14   3  -5   22.21    0.74
 -14   3  -5   21.85    0.73
  14  -3   5   23.72    0.77
  14  -3   5   21.24    0.76
 -14   3  -3   18.42    0.63
 -14   3  -3   17.37    0.63
  14  -3   3   18.41    0.65
  14  -3   3   18.12    0.67
 -14   3  -1    1.03    0.32
 -14   3  -1    1.69    0.36
  14  -3   1    0.96    0.36
  14  -3   1    1.21    0.33
 -14   3   1    1.52    0.32
 -14   3   1    1.54    0.33
  14  -3  -1    1.26    0.35
  14  -3  -1    1.50    0.35
 -14   3   3   16.29    0.54
 -14   3   3   17.75    0.60
  14  -3  -3   18.44    0.62
  14  -3  -3   18.18    0.61
 -14   3   5   21.25    0.63
 -14   3   5   21.53    0.66
  14  -3  -5   20.70    0.65
  14  -3  -5   21.48    0.69
 -14   3  13    0.43    0.33
 -14   3  13    0.41    0.33
  14  -3 -13   -0.36    0.36
  14  -3 -13   -0.03    0.42
 -14   3  15    3.47    0.39
 -14   3  15    3.73    0.41
  14  -3 -15    3.86    0.49
  14  -3 -15    3.33    0.41
 -14   3  17    0.86    0.38
 -14   3  17    1.28    0.42
  14  -3 -17    1.24    0.40
  14  -3 -17    1.18    0.48
 -14   3  19    3.15    0.42
 -14   3  19    2.61    0.47
  14  -3 -19    3.68    0.55
  14  -3 -19    3.48    0.43
 -14   3  21    0.45    0.42
 -14   3  21   -0.47    0.49
  14  -3 -21    0.34    0.55
  14  -3 -21    0.10    0.44
 -14   3  23    0.08    0.45
 -14   3  23   -0.06    0.49
  14  -3 -23   -0.44    0.44
  14  -3 -23    0.42    0.55
 -14   3  25   12.58    0.62
 -14   3  25   13.97    0.69
  14  -3 -25   12.83    0.68
  14  -3 -25   13.25    0.63
 -14   3  27    0.58    0.50
 -14   3  27    0.58    0.62
 -14   3  29    0.45    0.65
 -14   3  29    0.67    0.51
 -13   3 -26    0.06    0.48
 -13   3 -26    0.75    0.45
  13  -3  26   -0.86    0.68
  13  -3  26   -0.11    0.43
 -13   3 -24    0.08    0.50
 -13   3 -24    0.22    0.45
  13  -3  24    0.35    0.44
  13  -3  24    0.43    0.63
 -13   3 -22    1.76    0.49
 -13   3 -22    1.46    0.53
  13  -3  22    2.12    0.46
  13  -3  22    1.57    0.69
 -13   3 -20    1.04    0.51
 -13   3 -20    1.57    0.45
  13  -3  20    1.47    0.48
  13  -3  20    2.12    0.62
 -13   3 -18    8.87    0.59
 -13   3 -18    8.86    0.56
  13  -3  18    8.40    0.58
  13  -3  18    9.11    0.69
 -13   3 -16   12.01    0.64
 -13   3 -16   12.51    0.59
  13  -3  16   10.99    0.70
  13  -3  16   11.79    0.61
 -13   3 -14    1.96    0.47
 -13   3 -14    2.24    0.42
  13  -3  14    1.55    0.53
  13  -3  14    1.77    0.43
 -13   3 -12    7.05    0.50
 -13   3 -12    6.16    0.56
  13  -3  12    6.57    0.54
  13  -3  12    5.98    0.54
 -13   3 -10    2.33    0.38
 -13   3 -10    2.05    0.45
  13  -3  10    2.73    0.43
  13  -3  10    2.78    0.46
 -13   3  -8    9.25    0.51
 -13   3  -8    9.29    0.52
  13  -3   8    9.63    0.57
  13  -3   8    8.78    0.50
 -13   3  -6   15.79    0.61
 -13   3  -6   16.12    0.62
  13  -3   6   16.41    0.62
  13  -3   6   15.74    0.66
 -13   3  -4   47.97    1.24
 -13   3  -4   48.12    1.27
  13  -3   4   48.22    1.28
  13  -3   4   48.39    1.27
 -13   3  -2    5.24    0.38
 -13   3  -2    5.31    0.41
  13  -3   2    4.86    0.39
  13  -3   2    5.52    0.40
 -13   3   0   10.34    0.46
 -13   3   0    9.66    0.43
  13  -3   0   10.74    0.47
  13  -3   0   10.25    0.47
 -13   3   2    4.87    0.37
 -13   3   2    4.70    0.33
  13  -3  -2    5.17    0.37
  13  -3  -2    5.14    0.36
 -13   3   4   46.79    1.17
 -13   3   4   48.81    1.23
  13  -3  -4   48.30    1.23
  13  -3  -4   46.39    1.17
 -13   3   6   16.96    0.56
 -13   3   6   17.76    0.54
  13  -3  -6   17.57    0.56
  13  -3  -6   16.51    0.58
 -13   3  10    1.68    0.28
 -13   3  10    1.13    0.35
 -13   3  12    5.96    0.37
 -13   3  12    6.05    0.39
  13  -3 -12    5.89    0.38
  13  -3 -12    6.26    0.48
 -13   3  14    3.25    0.36
 -13   3  14    2.76    0.37
  13  -3 -14    2.02    0.44
  13  -3 -14    1.83    0.38
 -13   3  16   10.56    0.48
 -13   3  16   10.89    0.52
  13  -3 -16   10.52    0.51
  13  -3 -16   11.56    0.59
 -13   3  18    8.26    0.51
 -13   3  18    9.21    0.49
  13  -3 -18    8.61    0.59
  13  -3 -18    9.00    0.50
 -13   3  20    1.75    0.47
 -13   3  20    1.53    0.39
 -13   3  22    1.58    0.41
 -13   3  22    1.54    0.52
  13  -3 -22    1.54    0.53
  13  -3 -22    2.07    0.47
 -13   3  24    1.03    0.48
 -13   3  24    0.84    0.54
  13  -3 -24   -0.42    0.48
  13  -3 -24    1.18    0.59
 -13   3  26   -0.40    0.54
 -13   3  26    0.44    0.48
 -13   3  28    1.22    0.58
 -13   3  28    1.26    0.50
 -13   3  30    1.18    0.55
 -13   3  30    0.98    0.67
 -12   3 -27    0.32    0.52
 -12   3 -27   -0.10    0.45
  12  -3  27    0.35    0.45
  12  -3  27    0.43    0.64
 -12   3 -25    0.79    0.52
 -12   3 -25    0.74    0.46
  12  -3  25    0.93    0.44
  12  -3  25   -0.18    0.64
 -12   3 -23    1.89    0.54
 -12   3 -23    2.01    0.46
  12  -3  23    1.50    0.46
  12  -3  23    1.75    0.65
 -12   3 -21    1.73    0.52
 -12   3 -21    0.32    0.44
  12  -3  21    0.92    0.48
  12  -3  21    1.31    0.61
 -12   3 -19    3.47    0.53
 -12   3 -19    4.02    0.49
  12  -3  19    3.56    0.50
  12  -3  19    3.19    0.65
 -12   3 -17   43.79    1.26
 -12   3 -17   44.12    1.22
  12  -3  17   43.19    1.22
  12  -3  17   43.71    1.32
 -12   3 -15    7.34    0.56
 -12   3 -15    8.28    0.54
  12  -3  15    8.58    0.57
  12  -3  15    8.23    0.63
 -12   3 -13   29.93    0.96
 -12   3 -13   28.76    0.89
  12  -3  13   29.95    0.95
  12  -3  13   29.47    0.99
 -12   3 -11    9.16    0.56
 -12   3 -11    8.47    0.50
 -12   3  -9   37.77    1.09
 -12   3  -9   37.71    1.05
  12  -3   9   37.31    1.09
  12  -3   9   36.41    1.03
 -12   3  -7    8.23    0.50
 -12   3  -7    7.42    0.44
  12  -3   7    6.66    0.46
  12  -3   7    7.13    0.48
 -12   3  -5    0.64    0.33
 -12   3  -5    0.08    0.36
  12  -3   5    0.56    0.36
  12  -3   5   -0.05    0.33
 -12   3  -3    5.29    0.40
 -12   3  -3    4.00    0.36
  12  -3   3    4.95    0.39
 -12   3  -1    6.84    0.38
 -12   3  -1    6.67    0.40
  12  -3   1    7.64    0.41
  12  -3   1    6.91    0.40
 -12   3   1    7.61    0.39
 -12   3   1    7.57    0.38
  12  -3  -1    6.93    0.39
  12  -3  -1    7.37    0.39
 -12   3   3    4.69    0.33
 -12   3   3    4.31    0.32
  12  -3  -3    4.82    0.35
  12  -3  -3    5.33    0.35
 -12   3   5   -0.16    0.27
 -12   3   5   -0.23    0.25
  12  -3  -5    0.25    0.26
  12  -3  -5    0.06    0.30
 -12   3   9   37.43    0.97
 -12   3   9   37.71    0.97
 -12   3  11    9.18    0.43
 -12   3  11    9.62    0.41
  12  -3 -11    8.83    0.50
  12  -3 -11    9.49    0.43
 -12   3  13   29.86    0.83
 -12   3  13   29.09    0.82
  12  -3 -13   29.58    0.83
  12  -3 -13   30.88    0.92
 -12   3  15    7.54    0.44
 -12   3  15    8.25    0.45
  12  -3 -15    6.76    0.50
  12  -3 -15    7.48    0.43
 -12   3  17   42.90    1.13
 -12   3  17   39.37    1.08
  12  -3 -17   43.34    1.20
  12  -3 -17   43.43    1.15
 -12   3  19    3.20    0.41
 -12   3  19    4.24    0.48
 -12   3  21    2.18    0.40
 -12   3  21    2.03    0.51
  12  -3 -21    1.48    0.45
  12  -3 -21    1.95    0.51
 -12   3  23    1.79    0.45
 -12   3  23    2.40    0.52
  12  -3 -23    3.58    0.56
  12  -3 -23    2.30    0.46
 -12   3  25    0.64    0.47
 -12   3  25    1.07    0.59
  12  -3 -25    0.68    0.58
  12  -3 -25    0.74    0.50
 -12   3  27    0.30    0.49
 -12   3  27    1.68    0.62
 -12   3  29   13.42    0.75
 -12   3  29   14.65    0.65
 -12   3  31    3.86    0.69
 -12   3  31    3.99    0.58
 -11   3 -28   34.22    1.04
 -11   3 -28   31.36    0.94
  11  -3  28   31.14    1.10
  11  -3  28   29.03    0.87
 -11   3 -26    0.40    0.46
 -11   3 -26    0.95    0.55
  11  -3  26    0.73    0.46
  11  -3  26    1.89    0.67
 -11   3 -24    8.54    0.62
 -11   3 -24    8.02    0.54
  11  -3  24    9.25    0.57
  11  -3  24    7.75    0.73
 -11   3 -22    1.01    0.45
 -11   3 -22    1.27    0.50
  11  -3  22    0.86    0.48
  11  -3  22   -0.37    0.60
 -11   3 -20   89.91    2.21
 -11   3 -20   90.06    2.26
  11  -3  20   92.30    2.37
  11  -3  20   90.93    2.24
 -11   3 -18    0.21    0.42
 -11   3 -18    0.99    0.50
  11  -3  18    0.18    0.57
  11  -3  18    0.65    0.46
 -11   3 -16    7.83    0.52
 -11   3 -16    5.95    0.55
  11  -3  16    7.13    0.60
  11  -3  16    6.89    0.54
 -11   3 -14   33.10    1.02
 -11   3 -14   32.60    0.98
  11  -3  14   31.41    1.03
  11  -3  14   30.65    0.94
 -11   3 -12  104.10    2.50
 -11   3 -12  113.30    2.75
  11  -3  12  108.90    2.65
  11  -3  12  111.60    2.70
 -11   3 -10   68.39    1.71
 -11   3 -10   69.05    1.76
  11  -3  10   66.78    1.71
  11  -3  10   67.24    1.70
 -11   3  -8   58.95    1.49
 -11   3  -8   56.25    1.46
  11  -3   8   57.22    1.49
  11  -3   8   56.19    1.45
 -11   3  -6   45.57    1.21
 -11   3  -6   46.43    1.20
  11  -3   6   46.21    1.22
  11  -3   6   47.65    1.26
 -11   3  -4  156.00    3.62
 -11   3  -4  153.10    3.55
  11  -3   4  156.40    3.63
  11  -3   4  155.80    3.62
 -11   3  -2   82.39    1.96
 -11   3  -2   81.87    1.96
  11  -3   2   79.36    1.91
  11  -3   2   84.93    2.03
 -11   3   0   29.02    0.79
 -11   3   0   31.99    0.86
  11  -3   0   30.54    0.83
  11  -3   0   30.65    0.83
 -11   3   2   78.82    1.87
 -11   3   2   81.35    1.92
  11  -3  -2   80.19    1.90
  11  -3  -2   83.11    1.97
 -11   3   4  153.90    3.53
 -11   3   4  157.30    3.61
  11  -3  -4  157.00    3.62
  11  -3  -4  157.60    3.61
 -11   3   6   43.45    1.07
 -11   3   6   44.65    1.10
  11  -3  -6   43.83    1.09
  11  -3  -6   43.36    1.10
 -11   3   8   60.23    1.45
 -11   3   8   60.50    1.46
  11  -3  -8   59.37    1.43
  11  -3  -8   61.14    1.52
 -11   3  10   70.22    1.68
 -11   3  10   70.84    1.69
  11  -3 -10   70.86    1.69
  11  -3 -10   70.16    1.73
 -11   3  12  110.30    2.58
 -11   3  12  112.30    2.63
  11  -3 -12  116.40    2.71
  11  -3 -12  111.20    2.65
 -11   3  14   30.92    0.86
 -11   3  14   31.71    0.88
  11  -3 -14   30.54    0.85
  11  -3 -14   31.68    0.95
 -11   3  16    6.46    0.43
 -11   3  16    5.66    0.41
  11  -3 -16    5.94    0.42
  11  -3 -16    4.46    0.50
 -11   3  18    0.23    0.42
 -11   3  18    0.28    0.38
  11  -3 -18    0.56    0.47
  11  -3 -18    0.07    0.40
 -11   3  20   90.02    2.17
 -11   3  20   92.11    2.26
 -11   3  22    0.55    0.40
 -11   3  22    0.65    0.51
  11  -3 -22    1.80    0.53
  11  -3 -22    0.79    0.46
 -11   3  24    7.73    0.53
 -11   3  24    8.24    0.62
  11  -3 -24    7.65    0.53
  11  -3 -24    7.99    0.66
 -11   3  26    0.56    0.47
 -11   3  26    1.18    0.60
 -11   3  28   30.61    0.94
 -11   3  28   32.84    1.10
 -11   3  30   13.70    0.64
 -11   3  30   12.46    0.79
 -11   3  32    2.09    0.54
 -11   3  32    0.45    0.72
 -10   3 -29    4.80    0.48
 -10   3 -29    3.77    0.52
  10  -3  29    4.62    0.72
  10  -3  29    3.40    0.45
  10  -3  27    0.56    0.66
  10  -3  27   -0.61    0.43
 -10   3 -25   11.51    0.61
 -10   3 -25   10.37    0.65
  10  -3  25   11.33    0.59
  10  -3  25   10.39    0.79
 -10   3 -23    1.76    0.54
 -10   3 -23    1.86    0.48
  10  -3  23    1.11    0.47
  10  -3  23    2.19    0.67
 -10   3 -21    5.31    0.50
 -10   3 -21    5.31    0.56
  10  -3  21    5.59    0.53
  10  -3  21    5.50    0.65
 -10   3 -19    0.84    0.44
 -10   3 -19    1.15    0.50
  10  -3  19    1.17    0.44
  10  -3  19    1.50    0.61
 -10   3 -17    6.89    0.52
 -10   3 -17    6.80    0.58
  10  -3  17    6.96    0.54
  10  -3  17    6.94    0.63
 -10   3 -15   24.97    0.88
 -10   3 -15   25.52    0.84
  10  -3  15   25.84    0.86
  10  -3  15   26.13    0.93
 -10   3 -13   12.12    0.61
 -10   3 -13   11.04    0.56
  10  -3  13   11.37    0.62
  10  -3  13   11.96    0.58
 -10   3 -11   38.86    1.12
 -10   3 -11   39.40    1.09
  10  -3  11   37.58    1.08
  10  -3  11   37.92    1.10
 -10   3  -9   21.17    0.69
 -10   3  -9   20.05    0.72
  10  -3   9   20.19    0.69
  10  -3   9   21.84    0.75
 -10   3  -7   22.92    0.72
 -10   3  -7   24.36    0.77
  10  -3   7   22.14    0.71
  10  -3   7   23.96    0.77
 -10   3  -5   32.96    0.91
 -10   3  -5   33.07    0.93
  10  -3   5   34.11    0.94
  10  -3   5   33.23    0.95
 -10   3  -3   53.38    1.34
 -10   3  -3   51.31    1.28
  10  -3   3   51.68    1.29
  10  -3   3   52.26    1.32
 -10   3  -1  107.90    2.53
 -10   3  -1  108.80    2.54
  10  -3   1  106.30    2.49
  10  -3   1  110.80    2.59
 -10   3   1  103.00    2.40
 -10   3   1  107.40    2.49
  10  -3  -1  109.00    2.53
  10  -3  -1  106.00    2.47
 -10   3   3   48.51    1.18
 -10   3   3   50.48    1.23
  10  -3  -3   50.33    1.23
  10  -3  -3   51.15    1.24
 -10   3   5   33.49    0.84
 -10   3   5   32.69    0.84
  10  -3  -5   34.07    0.86
  10  -3  -5   33.17    0.87
 -10   3   7   22.83    0.62
 -10   3   7   23.27    0.63
  10  -3  -7   23.13    0.67
  10  -3  -7   22.60    0.62
 -10   3   9   20.64    0.59
 -10   3   9   21.82    0.61
  10  -3  -9   20.92    0.59
  10  -3  -9   22.20    0.67
 -10   3  11   37.98    0.98
 -10   3  11   39.26    1.01
  10  -3 -11   36.03    1.00
  10  -3 -11   39.26    1.01
[truncated: 1,771,510 more chars]
