# Supplementary material for: Synthesis and structure of clozapine N-oxide hemi(hydro­chloride): an infinite hydrogen-bonded poly[n]catenane
Source: Acta Crystallogr E Crystallogr Commun. 2022 Sep 27;78(Pt 10):1056–60. doi: 10.1107/S2056989022009306 (PMC9535830; doi:10.1107/S2056989022009306)
Supplement: Supplementary file 2 [file e-78-01056-Isup2.hkl]

data_I                                                                          
_shelx_title ' shelxt_a.res in I4/m'                                            
_shelx_refln_list_code          4                                               
_shelx_F_calc_maximum      349.07                                               
_exptl_crystal_F_000      3024.00                                               
_reflns_d_resolution_high  0.6749                                               
                                                                                
loop_                                                                           
 _space_group_symop_operation_xyz                                               
 'x, y, z'                                                                      
 '-x, -y, z'                                                                    
 '-y, x, z'                                                                     
 'y, -x, z'                                                                     
 'x+1/2, y+1/2, z+1/2'                                                          
 '-x+1/2, -y+1/2, z+1/2'                                                        
 '-y+1/2, x+1/2, z+1/2'                                                         
 'y+1/2, -x+1/2, z+1/2'                                                         
 '-x, -y, -z'                                                                   
 'x, y, -z'                                                                     
 'y, -x, -z'                                                                    
 '-y, x, -z'                                                                    
 '-x+1/2, -y+1/2, -z+1/2'                                                       
 'x+1/2, y+1/2, -z+1/2'                                                         
 'y+1/2, -x+1/2, -z+1/2'                                                        
 '-y+1/2, x+1/2, -z+1/2'                                                        
                                                                                
_cell_length_a    17.3050                                                       
_cell_length_b    17.3050                                                       
_cell_length_c    26.0396                                                       
_cell_angle_alpha  90.000                                                       
_cell_angle_beta   90.000                                                       
_cell_angle_gamma  90.000                                                       
                                                                                
_shelx_F_squared_multiplier     1.000                                           
                                                                                
loop_                                                                           
 _refln_index_h                                                                 
 _refln_index_k                                                                 
 _refln_index_l                                                                 
 _refln_F_squared_calc                                                          
 _refln_F_squared_meas                                                          
 _refln_F_squared_sigma                                                         
 _refln_observed_status                                                         
   0   2   0      13910.45      12098.19       122.38 o                         
   2   2   0       6566.52       4826.89       133.83 o                         
   1   3   0      13980.88      11848.63        95.59 o                         
  -2   4   0      30355.77      27340.87       479.16 o                         
   2   4   0       8359.97       8509.02        87.48 o                         
   4   4   0      49092.67      51975.88      1405.41 o                         
  -3   5   0       1421.35        615.10        13.93 o                         
   3   5   0       3376.20       4340.01       137.40 o                         
   5   5   0      45481.92      48263.84      1205.16 o                         
  -4   6   0      24814.12      26652.45       247.32 o                         
  -2   6   0       1575.36       1932.40        26.59 o                         
   2   6   0       5035.64       5468.91        57.48 o                         
   4   6   0       1790.27       2074.94        20.71 o                         
   6   6   0      29462.90      32348.29       606.69 o                         
  -5   7   0       4543.37       4164.64        74.70 o                         
  -3   7   0       9308.64       8045.46        82.12 o                         
  -1   7   0       8300.69       8079.95        82.06 o                         
   1   7   0      12395.82      12992.25       198.42 o                         
   3   7   0      29293.35      32647.78       261.51 o                         
   5   7   0       8730.37       8204.36        68.72 o                         
   7   7   0          0.18         40.21         8.99 o                         
  -6   8   0      16928.98      18918.87       153.63 o                         
  -4   8   0        111.01        312.38        14.99 o                         
  -2   8   0      22766.83      23515.32       199.09 o                         
   0   8   0       2471.02       2651.13        86.81 o                         
   2   8   0        692.33       1065.48        38.73 o                         
   4   8   0      15683.57      14815.99       121.01 o                         
   6   8   0       2718.86       3183.78       107.26 o                         
   8   8   0      27727.13      29201.08       333.18 o                         
  -7   9   0      20120.78      19959.36       360.77 o                         
  -5   9   0      32108.26      33063.11       265.69 o                         
  -3   9   0       8857.72       9298.32        78.10 o                         
  -1   9   0       1869.90       2500.30        48.10 o                         
   1   9   0        150.46        123.25        11.01 o                         
   3   9   0      20721.78      23042.05       223.66 o                         
   5   9   0       4054.77       4382.19       415.18 o                         
   7   9   0        856.21        793.38        11.76 o                         
   9   9   0      14929.26      15052.53       285.05 o                         
  -8  10   0       9339.84       9500.54       199.68 o                         
  -6  10   0       1983.27       1771.57        21.56 o                         
  -4  10   0       9814.25      11605.56        96.22 o                         
  -2  10   0      15621.25      16663.82       278.93 o                         
   0  10   0      67327.84      73678.59       586.53 o                         
   2  10   0       3660.17       3877.16        59.42 o                         
   4  10   0       1045.43       1600.91        19.13 o                         
   6  10   0       3323.85       3050.65        45.64 o                         
   8  10   0       2827.00       2786.16        54.86 o                         
  10  10   0         14.75         19.79        10.62 o                         
  -9  11   0      19094.40      20205.44       191.47 o                         
  -7  11   0       1053.01       1673.70        19.07 o                         
  -5  11   0       2737.11       2948.34        76.64 o                         
  -3  11   0       6788.48       7378.50        63.57 o                         
  -1  11   0        208.50        439.30        16.73 o                         
   1  11   0      26441.45      26981.62       217.90 o                         
   3  11   0       2731.11       3118.79        95.17 o                         
   5  11   0       5568.98       6042.80        79.26 o                         
   7  11   0        116.65        140.29        21.06 o                         
   9  11   0       3621.15       3681.97       148.70 o                         
  11  11   0      14131.88      14654.56       262.06 o                         
 -10  12   0       4588.25       4213.99        59.37 o                         
  -8  12   0         25.72         67.97        11.05 o                         
  -6  12   0       1376.76       1370.23        47.23 o                         
  -4  12   0      14878.36      16193.25       132.93 o                         
  -2  12   0       2695.14       2637.14        85.47 o                         
   0  12   0        526.44        592.93        16.43 o                         
   2  12   0      10117.76      10303.95       152.26 o                         
   4  12   0        846.83        980.64        15.82 o                         
   6  12   0      23909.46      24183.70       279.09 o                         
   8  12   0       1656.33       1940.21        39.92 o                         
  10  12   0          0.68        -27.42        27.51 o                         
  12  12   0       2644.28       2444.33        57.86 o                         
 -11  13   0       6073.88       5929.23        77.41 o                         
  -9  13   0         49.56         28.95        11.63 o                         
  -7  13   0       4157.79       4183.16       122.88 o                         
  -5  13   0       2839.12       2904.12        52.50 o                         
  -3  13   0       3608.20       3556.17        36.91 o                         
  -1  13   0       7315.14       7640.36        66.24 o                         
   1  13   0      10647.64      11698.91       189.24 o                         
   3  13   0       1072.55        933.19        18.54 o                         
   5  13   0        481.25        474.82        37.00 o                         
   7  13   0       1233.79       1367.86        41.11 o                         
   9  13   0       8850.27       8697.33       134.87 o                         
  11  13   0        376.07        334.27        82.16 o                         
  13  13   0       1092.66       1247.67        47.61 o                         
 -12  14   0       2219.09       2329.20        40.42 o                         
 -10  14   0       2005.36       2130.23        40.06 o                         
  -8  14   0        130.24        223.46        12.87 o                         
  -6  14   0      28118.65      30076.82       242.73 o                         
  -4  14   0      35881.99      36784.09       304.38 o                         
  -2  14   0       4507.99       4519.67        42.61 o                         
   0  14   0        796.10        913.98        17.33 o                         
   2  14   0       4268.32       4337.40        42.46 o                         
   4  14   0         33.66         20.37        12.26 o                         
   6  14   0       7297.40       7760.86       126.79 o                         
   8  14   0       4268.21       4719.72        65.26 o                         
  10  14   0          5.09         -1.04        22.16 o                         
  12  14   0       3594.49       3768.40        54.65 o                         
  14  14   0        734.15        802.52        31.76 o                         
 -13  15   0        769.68        840.76        27.58 o                         
 -11  15   0         24.84         35.91        23.21 o                         
  -9  15   0       1982.54       1748.38        30.78 o                         
  -5  15   0        709.36        640.92        21.20 o                         
  -3  15   0        873.04       1009.10        64.14 o                         
  -1  15   0        902.67        867.83        26.93 o                         
   1  15   0      10171.66       9923.49        84.62 o                         
   3  15   0       9198.83       9544.05        81.48 o                         
   5  15   0      15666.81      15600.57       128.70 o                         
   7  15   0        722.00        729.92        27.96 o                         
   9  15   0        941.75       1002.92        32.34 o                         
  11  15   0       4161.84       4217.59        59.55 o                         
  13  15   0         23.47         68.38        22.26 o                         
  15  15   0         47.03        -16.04        50.96 o                         
 -14  16   0        109.58         85.36        23.23 o                         
 -12  16   0       6024.94       6445.69        82.41 o                         
 -10  16   0       3920.30       3846.92        55.95 o                         
  -8  16   0        615.07        868.69        21.65 o                         
  -6  16   0        478.99        541.95        15.17 o                         
  -4  16   0       8298.68       8324.02        72.38 o                         
  -2  16   0      12326.47      13112.75       142.92 o                         
   0  16   0        346.48        591.83        16.35 o                         
   2  16   0       4544.24       4909.31        69.47 o                         
   4  16   0         12.27          6.68        13.56 o                         
   6  16   0       1972.52       1711.20        48.26 o                         
   8  16   0          0.44          3.91        23.11 o                         
  10  16   0       2191.70       2548.97        42.61 o                         
  12  16   0        607.65        682.13        38.58 o                         
  14  16   0       3080.20       3101.81        46.28 o                         
 -13  17   0       3953.66       4147.97        83.87 o                         
 -11  17   0        197.79        244.75        29.16 o                         
  -9  17   0       1093.17       1172.06        19.54 o                         
  -7  17   0        422.13        630.24        23.70 o                         
  -5  17   0        938.30       1144.99        19.30 o                         
  -3  17   0       1210.87       1404.93        21.53 o                         
  -1  17   0       8409.76       8985.19        77.47 o                         
   1  17   0       4995.10       4855.50        45.85 o                         
   3  17   0      10871.55      11126.20        94.15 o                         
   5  17   0       7582.26       8590.17       116.39 o                         
   7  17   0        606.84        835.89        27.97 o                         
   9  17   0       3555.00       3826.42        60.02 o                         
  11  17   0          2.80        -22.86        22.86 o                         
  13  17   0          0.99         -3.94        22.17 o                         
 -12  18   0         40.25         91.61        25.04 o                         
 -10  18   0        272.26        314.19        24.82 o                         
  -8  18   0       1001.43       1150.39        30.45 o                         
  -6  18   0          3.16         47.55        20.67 o                         
  -4  18   0        130.11         98.92        14.72 o                         
  -2  18   0        147.89        213.84        15.70 o                         
   0  18   0        509.15        489.85        32.67 o                         
   2  18   0        291.09        312.27        16.15 o                         
   4  18   0        440.59        540.37        16.63 o                         
   6  18   0        127.23        210.24        23.78 o                         
   8  18   0       1518.79       1559.55        33.69 o                         
  10  18   0       2902.31       2757.85        57.61 o                         
  12  18   0          1.74        -13.78        22.66 o                         
 -11  19   0        703.64        661.40        29.72 o                         
  -9  19   0        311.28        312.26        14.73 o                         
  -7  19   0       2502.74       2796.49        44.56 o                         
  -5  19   0       2029.31       2066.27        37.75 o                         
  -3  19   0          1.70          0.74        17.42 o                         
  -1  19   0         91.60        143.55        23.14 o                         
   1  19   0       7043.61       6811.14        79.12 o                         
   3  19   0       1598.25       1711.20        25.36 o                         
   5  19   0       4180.56       4574.03        66.72 o                         
   7  19   0          3.96         -0.85        23.12 o                         
   9  19   0        877.43       1123.26        37.24 o                         
  11  19   0        236.62        272.26        32.70 o                         
 -10  20   0        110.95        148.76        23.57 o                         
  -8  20   0        986.94       1136.77        37.79 o                         
  -4  20   0         40.38         72.02        23.21 o                         
  -2  20   0       1238.07       1281.46        31.40 o                         
   0  20   0       1134.51       1271.20        30.72 o                         
   2  20   0       8455.18       9403.78       113.45 o                         
   4  20   0       4080.54       4456.41        78.27 o                         
   6  20   0         13.00         11.33        23.57 o                         
   8  20   0        950.73        926.65        29.02 o                         
  10  20   0        791.14        800.78        29.71 o                         
  -9  21   0         18.05         49.51        22.91 o                         
  -7  21   0         51.98        104.32        24.54 o                         
  -5  21   0        195.91        260.00        24.40 o                         
  -3  21   0         44.63         29.98        25.38 o                         
  -1  21   0         19.94         22.41        33.17 o                         
   1  21   0        534.66        792.83        27.75 o                         
   3  21   0        304.69        276.37        24.61 o                         
   5  21   0         58.96         80.46        23.32 o                         
   7  21   0        238.81        312.76        26.44 o                         
   9  21   0         16.27         41.21        23.25 o                         
  -8  22   0        121.92        120.65        24.97 o                         
  -6  22   0         74.94        119.14        27.24 o                         
  -4  22   0         27.09         42.70        25.72 o                         
  -2  22   0       1690.89       1979.22        38.78 o                         
   0  22   0         90.24        125.70        25.18 o                         
   2  22   0        231.83        293.60        26.53 o                         
   4  22   0       7686.88       8004.10        97.84 o                         
   6  22   0        350.88        512.48        26.50 o                         
   8  22   0       2327.30       2260.01        40.38 o                         
  -7  23   0        140.86         83.06        47.19 o                         
  -5  23   0        679.34        543.37        27.32 o                         
  -3  23   0        171.37        232.53        33.65 o                         
  -1  23   0        867.73       1105.99        31.81 o                         
   1  23   0        866.97       1074.43        35.73 o                         
   3  23   0         44.54          4.04        25.43 o                         
  -4  24   0       1445.59       1599.56        34.69 o                         
  -2  24   0          0.18         -7.53        29.15 o                         
   0  24   0         49.83         66.50        52.85 o                         
   2  24   0       2632.01       2593.50        46.17 o                         
  -3  25   0        563.86        522.87        46.66 o                         
  -1  25   0          1.30          3.61        39.94 o                         
   0   1   1       5046.12       1945.97        16.18 o                         
   1   2   1      11248.99      12477.77        78.92 o                         
  -2   3   1        801.24        263.29         6.22 o                         
   0   3   1      34074.73      22309.58       145.66 o                         
   2   3   1      87647.86      92871.09     10548.44 o                         
  -3   4   1      34005.13      32288.04       231.50 o                         
  -1   4   1        260.45        106.93         6.26 o                         
   3   4   1      25861.79      24898.11       200.37 o                         
  -4   5   1      15882.50      13799.32        79.46 o                         
  -2   5   1       4451.99       4067.08        39.40 o                         
   0   5   1      35457.07      42348.93       358.95 o                         
   2   5   1      51741.77      55591.89       757.10 o                         
   4   5   1        145.22         87.61         7.85 o                         
  -5   6   1        179.68        343.03         6.49 o                         
  -3   6   1      45120.34      48826.35       337.81 o                         
  -1   6   1       1656.53       1687.67        35.49 o                         
   1   6   1         10.46         96.84         7.12 o                         
   3   6   1       7535.66       7773.91        49.12 o                         
   5   6   1       5781.45       6033.20        78.52 o                         
  -6   7   1       2326.58       2214.99        19.26 o                         
  -4   7   1        226.90        366.09        13.15 o                         
  -2   7   1        728.48        675.75        14.36 o                         
   0   7   1       7719.11       7034.70        42.09 o                         
   2   7   1      16837.38      17740.79       137.27 o                         
   4   7   1       1301.72       1454.73        31.20 o                         
   6   7   1       1209.01       1188.42        22.44 o                         
  -7   8   1      19954.61      19095.04       173.09 o                         
  -5   8   1      22569.36      22842.73       237.38 o                         
  -3   8   1      15390.99      15952.57       192.70 o                         
  -1   8   1      14555.27      15705.98       116.69 o                         
   1   8   1       6402.54       5890.02        48.87 o                         
   3   8   1       9999.86       9397.06        90.45 o                         
   5   8   1      31220.00      31937.44       410.19 o                         
   7   8   1        104.76        108.38         9.62 o                         
  -8   9   1        124.65        112.70        17.25 o                         
  -6   9   1       8412.66       8684.51       128.80 o                         
  -4   9   1        369.58        581.61        17.76 o                         
  -2   9   1       1499.94       1463.33        25.60 o                         
   0   9   1      71852.13      83117.53      1056.92 o                         
   2   9   1       6932.08       7834.08       120.87 o                         
   4   9   1       2262.07       2340.43        26.27 o                         
   6   9   1       1110.01        981.54        13.41 o                         
   8   9   1       1412.79       1511.26        28.13 o                         
  -9  10   1       8205.89       8116.18        72.44 o                         
  -7  10   1      14645.87      14046.54       191.80 o                         
  -5  10   1        526.78        532.20        19.18 o                         
  -3  10   1       8446.42       7993.20        48.21 o                         
  -1  10   1       3382.61       3651.44        24.63 o                         
   1  10   1      13545.01      13269.83       138.51 o                         
   3  10   1      10192.26      10521.34        72.60 o                         
   5  10   1        690.66        866.68        20.48 o                         
   7  10   1       6186.98       5915.19        42.89 o                         
   9  10   1         98.12        101.11        10.07 o                         
 -10  11   1       2965.35       2642.65        76.37 o                         
  -8  11   1        601.88        554.43        21.62 o                         
  -6  11   1         79.36         67.45         6.48 o                         
  -4  11   1         28.73         51.55         7.42 o                         
  -2  11   1       6224.72       6281.11        42.21 o                         
   0  11   1         28.17         69.00         8.07 o                         
   2  11   1       2649.72       2829.54        40.84 o                         
   4  11   1       2413.49       2813.33        27.18 o                         
   6  11   1       6863.06       7273.40       365.80 o                         
   8  11   1       5293.80       5282.25        55.63 o                         
  10  11   1        410.14        379.90        20.75 o                         
 -11  12   1        544.68        535.65        11.05 o                         
  -9  12   1       1468.22       1548.19        18.48 o                         
  -7  12   1       4043.78       3931.05        51.94 o                         
  -5  12   1        190.55        216.12        12.33 o                         
  -3  12   1       4335.94       4095.60        55.05 o                         
  -1  12   1       3134.00       3436.59        48.54 o                         
   1  12   1       9771.23      10081.75        80.95 o                         
   3  12   1        630.83        708.32        18.06 o                         
   5  12   1       1396.76       1563.61        28.83 o                         
   7  12   1       4601.83       4524.07        99.01 o                         
   9  12   1       1623.73       1832.55        29.81 o                         
  11  12   1      14140.34      13783.70       238.07 o                         
 -12  13   1         51.24         50.13        15.58 o                         
 -10  13   1         48.99         56.55         9.50 o                         
  -8  13   1       7210.85       7342.82        91.27 o                         
  -6  13   1         21.95         51.74         7.62 o                         
  -4  13   1       2565.20       2426.35        26.62 o                         
  -2  13   1       1376.04       1482.65        19.79 o                         
   0  13   1       1309.74       1428.10        28.49 o                         
   2  13   1        253.86        315.68         9.36 o                         
   4  13   1        247.17        308.19         9.02 o                         
   6  13   1        599.63        761.21        30.31 o                         
   8  13   1       7312.78       7700.27       279.42 o                         
  10  13   1       1388.90       1405.38        29.98 o                         
  12  13   1         64.13         73.07        15.68 o                         
 -13  14   1          8.13          9.35        15.74 o                         
 -11  14   1        433.48        491.83        17.85 o                         
  -9  14   1         44.00         35.62        10.55 o                         
  -7  14   1        754.22        762.00        15.72 o                         
  -5  14   1        191.40        243.72        14.96 o                         
  -3  14   1        348.69        322.79        11.02 o                         
  -1  14   1       3545.13       3722.16        50.95 o                         
   1  14   1        914.68        974.70        33.34 o                         
   3  14   1        163.85        141.15         8.94 o                         
   5  14   1        447.36        681.99        10.57 o                         
   7  14   1       2512.82       2482.49        60.27 o                         
   9  14   1        839.55        945.48        35.59 o                         
  11  14   1         32.53         24.21        15.97 o                         
  13  14   1        415.50        443.65        21.48 o                         
 -14  15   1          1.23          9.59        15.28 o                         
 -12  15   1          2.51         10.62        16.63 o                         
 -10  15   1         74.33         57.55        12.11 o                         
  -8  15   1       3784.22       4355.09        43.24 o                         
  -6  15   1        161.96        193.95        15.91 o                         
  -4  15   1       3882.15       4107.97        48.00 o                         
  -2  15   1       1618.00       1631.75        15.75 o                         
   0  15   1       1098.41       1242.51        25.29 o                         
   2  15   1      21728.45      21786.54       243.45 o                         
   4  15   1        510.41        489.63        28.74 o                         
   6  15   1        798.01        851.74        28.87 o                         
   8  15   1       1175.78       1095.63        21.72 o                         
  10  15   1         47.99         30.65        16.00 o                         
  12  15   1       1138.89       1142.29        49.36 o                         
  14  15   1        505.94        468.33        17.59 o                         
 -15  16   1         24.38          9.39        15.72 o                         
 -13  16   1        886.24        917.01        33.79 o                         
 -11  16   1        313.80        417.41        17.89 o                         
  -9  16   1       1214.57       1174.82        43.31 o                         
  -7  16   1        844.41       1001.39        20.80 o                         
  -5  16   1        218.35        214.34        10.70 o                         
  -3  16   1       1084.83       1134.04        21.23 o                         
  -1  16   1        543.45        571.29        17.10 o                         
   1  16   1        452.68        430.22        12.01 o                         
   3  16   1          5.59         16.02         9.68 o                         
   5  16   1       2022.08       2152.71        23.47 o                         
   7  16   1        240.75        321.24        17.19 o                         
   9  16   1        266.83        330.95        26.07 o                         
  11  16   1        183.72        169.65        16.56 o                         
  13  16   1        534.87        614.51        21.97 o                         
  15  16   1        928.19        733.72        51.25 o                         
 -14  17   1        905.94        779.95        27.46 o                         
 -12  17   1        857.94        973.52        23.19 o                         
 -10  17   1         48.63         32.78        15.13 o                         
  -8  17   1          1.77          7.56        10.50 o                         
  -6  17   1       1197.97       1335.33        22.41 o                         
  -4  17   1         25.91         39.00        10.89 o                         
  -2  17   1         10.02         34.78        10.27 o                         
   0  17   1        486.97        544.44        13.08 o                         
   2  17   1        669.69        832.04        12.85 o                         
   4  17   1       1470.51       1491.40        28.63 o                         
   6  17   1        530.00        470.13        24.46 o                         
   8  17   1       1447.24       1815.63        66.06 o                         
  10  17   1       2054.04       1962.10        95.91 o                         
  12  17   1        348.67        336.59        18.73 o                         
  14  17   1         13.70         36.45        15.60 o                         
 -13  18   1        233.29        247.79        19.27 o                         
 -11  18   1        260.09        250.96        17.47 o                         
  -9  18   1         10.34          3.66        10.53 o                         
  -7  18   1        875.87       1037.96        15.35 o                         
  -5  18   1        119.79        110.67        12.46 o                         
  -3  18   1       1961.76       2155.63        45.89 o                         
  -1  18   1       2590.68       2776.30       117.96 o                         
   1  18   1        204.71        247.38        12.99 o                         
   3  18   1        491.74        765.06        20.24 o                         
   5  18   1          3.99         16.29        11.97 o                         
   7  18   1        266.88        348.96        17.74 o                         
   9  18   1        180.21        204.88        16.90 o                         
  11  18   1        731.32        792.96        30.96 o                         
  13  18   1        178.46        134.92        16.12 o                         
 -12  19   1          0.95          2.30        16.00 o                         
 -10  19   1         56.20         49.52         9.98 o                         
  -8  19   1         15.40         36.12        16.02 o                         
  -6  19   1        563.73        585.07        26.53 o                         
  -4  19   1          3.92         -9.77        12.40 o                         
  -2  19   1       1787.59       1814.52        26.35 o                         
   0  19   1         35.76         50.69        12.77 o                         
   2  19   1       1013.49       1183.46        23.35 o                         
   4  19   1        715.67        798.86        18.13 o                         
   6  19   1        749.82        851.07        23.76 o                         
   8  19   1         24.55          2.16        16.44 o                         
  10  19   1         12.69          5.28        16.55 o                         
  12  19   1          9.71          2.65        16.68 o                         
 -11  20   1          0.31         -5.72        16.88 o                         
  -9  20   1        576.97        615.31        14.92 o                         
  -7  20   1        457.82        443.02        18.03 o                         
  -5  20   1       2288.52       2573.96        71.04 o                         
  -3  20   1        240.83        272.18        13.78 o                         
  -1  20   1         92.62        128.20        16.91 o                         
   1  20   1       2137.68       2336.07        31.12 o                         
   3  20   1       1784.14       1839.85        27.39 o                         
   5  20   1        594.71        662.88        31.28 o                         
   7  20   1        271.77        380.02        19.77 o                         
   9  20   1         14.59         15.96        17.04 o                         
  11  20   1        401.81        395.78        23.79 o                         
 -10  21   1        990.02        995.12        54.81 o                         
  -8  21   1        122.43         94.83        17.02 o                         
  -6  21   1          6.24         20.32        16.71 o                         
  -4  21   1        315.97        398.68        18.50 o                         
  -2  21   1          8.49          7.08        17.13 o                         
   0  21   1        591.28        675.18        58.65 o                         
   2  21   1        413.92        500.81        79.44 o                         
   4  21   1        343.00        369.49        14.07 o                         
   6  21   1         31.81         51.47        16.89 o                         
   8  21   1         80.66        108.84        14.31 o                         
  -7  22   1        239.09        241.21        23.91 o                         
  -5  22   1        539.66        641.42        19.56 o                         
  -3  22   1        327.17        349.62        18.91 o                         
  -1  22   1        684.46        651.11        26.64 o                         
   1  22   1        784.07       1122.10        21.42 o                         
   3  22   1         99.68        111.98        18.74 o                         
   5  22   1        263.52        291.33        26.00 o                         
   7  22   1       1192.94       1362.87        48.41 o                         
  -6  23   1         61.78         50.92        17.61 o                         
  -4  23   1        913.00       1120.05        21.43 o                         
  -2  23   1         53.62         13.44        19.62 o                         
   0  23   1        968.79       1079.71        21.62 o                         
   2  23   1        435.32        398.94        19.76 o                         
   4  23   1        316.04        358.75        28.28 o                         
   6  23   1        736.47        873.65        29.45 o                         
  -5  24   1        788.09        716.72        41.02 o                         
  -3  24   1        250.85        278.91        19.09 o                         
  -1  24   1         74.48         76.70        20.91 o                         
   1  24   1        997.05       1134.95        23.44 o                         
   5  24   1        241.53        202.01        68.91 o                         
  -4  25   1         17.64        -56.62        56.62 o                         
  -2  25   1        212.35        258.51        24.59 o                         
   0  25   1         21.07        113.24       166.09 o                         
   0   2   2       5177.97       5153.78        43.13 o                         
   2   2   2      13694.85      14593.86       155.46 o                         
  -1   3   2      37147.47      42433.78       979.05 o                         
   1   3   2        934.41       1989.36        27.47 o                         
  -2   4   2       3746.47       2668.62        33.58 o                         
   0   4   2        597.45        331.44        20.21 o                         
   2   4   2        143.68        525.33        16.67 o                         
   4   4   2       3886.89       4154.73        52.05 o                         
  -3   5   2       4345.49       3597.60        33.78 o                         
  -1   5   2       1428.95       1612.39        73.69 o                         
   1   5   2       1274.85       1557.77        38.43 o                         
   3   5   2      17906.53      16584.42       127.89 o                         
   5   5   2       3455.59       3511.63        35.79 o                         
  -4   6   2      15469.54      15314.65        88.20 o                         
  -2   6   2       2696.34       2581.46        17.64 o                         
   0   6   2      20649.50      20083.14       279.10 o                         
   2   6   2       2860.08       2656.41        43.13 o                         
   4   6   2        404.18        443.13        18.43 o                         
   6   6   2      19641.01      19826.34       143.72 o                         
  -5   7   2        347.51        429.91         8.07 o                         
  -3   7   2       8864.92       9360.92       124.75 o                         
  -1   7   2      12401.60      13303.71        80.05 o                         
   1   7   2        589.39        599.67        25.93 o                         
   3   7   2       2097.57       1847.74        44.14 o                         
   5   7   2       6642.73       6127.18        44.59 o                         
   7   7   2         96.68        180.38        15.83 o                         
  -6   8   2      15337.54      16076.69       109.36 o                         
  -4   8   2       8926.82       9128.13        59.09 o                         
  -2   8   2       1407.10       1748.62        47.02 o                         
   0   8   2        998.66       1049.09        15.03 o                         
   2   8   2        563.79        703.06        21.49 o                         
   4   8   2       1048.19       1160.31        30.01 o                         
   6   8   2        444.18        544.74        23.58 o                         
   8   8   2       4483.04       4883.70        94.70 o                         
  -7   9   2         86.52        240.80        15.48 o                         
  -5   9   2       1944.13       2577.88        66.18 o                         
  -3   9   2        398.72        503.35        13.46 o                         
  -1   9   2       2223.03       2300.86        62.52 o                         
   1   9   2         81.07         70.35         7.64 o                         
   3   9   2        162.90        436.73        34.93 o                         
   5   9   2        503.98        562.00        18.93 o                         
   7   9   2         58.72         87.00         8.43 o                         
   9   9   2       5312.10       4821.11       160.46 o                         
  -8  10   2        847.53       1032.86        54.89 o                         
  -6  10   2       3871.61       4000.81        55.43 o                         
  -4  10   2         17.94        173.91        13.05 o                         
  -2  10   2       4352.49       4884.82        31.20 o                         
   0  10   2        107.57        214.15        10.04 o                         
   2  10   2          6.77          4.00         7.70 o                         
   4  10   2      15722.92      15951.82        92.38 o                         
   6  10   2         11.63         29.28         8.60 o                         
   8  10   2          6.66          9.92         8.39 o                         
  10  10   2       7409.11       7193.79       136.82 o                         
  -9  11   2       8359.23       8824.53       107.25 o                         
  -7  11   2          3.00         58.12         6.96 o                         
  -5  11   2       2008.36       2148.59        27.63 o                         
  -3  11   2        969.60       1101.26        31.33 o                         
  -1  11   2       2457.84       2939.72        21.01 o                         
   1  11   2       2217.69       2554.04        62.07 o                         
   3  11   2       7689.65       8028.92        79.30 o                         
   5  11   2       4371.03       4156.43        54.25 o                         
   7  11   2       1746.83       1677.46        19.36 o                         
   9  11   2        353.78        458.54        25.08 o                         
  11  11   2         12.33         95.75        12.43 o                         
 -10  12   2       1873.03       1793.86        62.88 o                         
  -8  12   2         68.85         93.04        11.33 o                         
  -6  12   2       2998.34       3471.90        56.10 o                         
  -4  12   2        190.95        387.88        29.28 o                         
  -2  12   2       7048.12       7126.05        43.90 o                         
   0  12   2        799.19        921.82        11.52 o                         
   2  12   2        954.47       1297.17        46.82 o                         
   4  12   2       1513.42       1411.88        23.72 o                         
   6  12   2        156.33        345.80        26.98 o                         
   8  12   2      11403.69      11122.71        76.50 o                         
  10  12   2        134.25        196.39        13.31 o                         
  12  12   2        566.27        579.04        34.69 o                         
 -11  13   2        260.22        258.89        10.78 o                         
  -9  13   2        390.17        407.89        14.33 o                         
  -7  13   2       6872.77       6612.03        47.91 o                         
  -5  13   2         42.15         73.60         9.31 o                         
  -3  13   2        998.84       1073.31        25.87 o                         
  -1  13   2         17.60         28.42         8.31 o                         
   1  13   2        193.72        295.46        16.19 o                         
   3  13   2        363.59        467.85         9.93 o                         
   5  13   2        708.27        766.25        12.35 o                         
   7  13   2        288.44        362.25        32.44 o                         
   9  13   2       5805.12       5972.98       241.34 o                         
  11  13   2        496.45        485.38        12.52 o                         
  13  13   2        376.22        371.36        27.19 o                         
 -12  14   2       2266.05       2263.98        44.19 o                         
 -10  14   2        134.00        203.01        14.41 o                         
  -8  14   2       1574.67       1652.42        21.40 o                         
  -6  14   2       3189.11       3487.56        95.35 o                         
  -4  14   2       6086.28       6230.66       146.49 o                         
  -2  14   2          1.27          2.08         9.16 o                         
   0  14   2         54.12         86.56         9.25 o                         
   2  14   2       2239.04       2505.11        57.03 o                         
   4  14   2       1508.81       1603.68        19.75 o                         
   6  14   2        365.58        499.22        21.82 o                         
   8  14   2        736.57        967.57        82.69 o                         
  10  14   2        664.90        737.98        19.28 o                         
  12  14   2       1123.15       1139.32        30.02 o                         
  14  14   2        589.13        667.34        20.32 o                         
 -13  15   2        478.21        448.09        19.23 o                         
 -11  15   2        344.70        339.68        15.33 o                         
  -9  15   2        536.00        732.26        30.29 o                         
  -7  15   2        894.41       1107.58        71.18 o                         
  -5  15   2        770.67        901.84        36.92 o                         
  -3  15   2         11.69         44.72        10.36 o                         
  -1  15   2          1.92         26.47         9.34 o                         
   1  15   2         49.28        130.01        11.28 o                         
   3  15   2        476.33        692.86        36.77 o                         
   5  15   2        663.72        875.97        34.59 o                         
   7  15   2       1132.48       1094.30        25.91 o                         
   9  15   2          2.11         -3.12        15.83 o                         
  11  15   2        220.57        305.51        21.53 o                         
  13  15   2          6.99        -16.09        16.09 o                         
  15  15   2         12.35        -11.53        24.20 o                         
 -14  16   2        322.29        309.77        16.70 o                         
 -12  16   2          5.64         26.51        16.37 o                         
 -10  16   2        241.20        239.94        11.89 o                         
  -8  16   2        100.80        133.93        11.09 o                         
  -6  16   2         17.78         25.27        11.57 o                         
  -4  16   2         11.55         34.96        11.46 o                         
  -2  16   2        168.18        275.75        13.20 o                         
   0  16   2         37.90         49.78         9.54 o                         
   2  16   2       3219.33       3747.47        54.81 o                         
   4  16   2       3010.81       3177.17        24.47 o                         
   6  16   2        685.20        766.77        35.85 o                         
   8  16   2        201.87        235.38        17.80 o                         
  10  16   2        812.54        980.45        57.77 o                         
  12  16   2          9.79         60.52        18.59 o                         
  14  16   2         60.91         53.39        22.47 o                         
 -13  17   2        586.02        661.72        57.95 o                         
 -11  17   2        219.17        186.89        11.83 o                         
  -9  17   2       1378.46       1457.57        27.97 o                         
  -7  17   2        242.41        286.37        14.20 o                         
  -5  17   2         84.38         58.20        12.03 o                         
  -3  17   2       2678.31       3013.25        43.56 o                         
  -1  17   2          2.93         28.94        12.86 o                         
   1  17   2         49.23        101.58        12.60 o                         
   3  17   2        845.32       1108.13        38.63 o                         
   5  17   2        935.58       1064.34        39.49 o                         
   7  17   2        607.13        885.91        26.81 o                         
   9  17   2         32.32         86.81        20.38 o                         
  11  17   2        392.39        402.85        19.15 o                         
  13  17   2          0.57          2.24        16.05 o                         
 -12  18   2        481.91        523.68        18.24 o                         
 -10  18   2        816.93        882.66        25.84 o                         
  -8  18   2        218.46        256.64        12.28 o                         
  -6  18   2       1304.70       1313.51        17.29 o                         
  -4  18   2        616.18        742.12        18.61 o                         
  -2  18   2         91.43        123.43        12.71 o                         
   0  18   2       2904.55       3222.27        40.43 o                         
   2  18   2         58.36        103.52        10.83 o                         
   4  18   2        912.15       1106.41        13.95 o                         
   6  18   2         85.70         59.02        16.72 o                         
   8  18   2         37.54         93.34        17.36 o                         
  10  18   2       2145.25       2519.89        85.00 o                         
  12  18   2         39.00         38.56        16.40 o                         
 -11  19   2          8.48        -14.10        16.93 o                         
  -9  19   2         40.70         40.41        13.84 o                         
  -7  19   2        309.58        332.59        28.69 o                         
  -5  19   2        758.00        841.94        25.31 o                         
  -3  19   2        435.27        539.70        29.45 o                         
  -1  19   2        747.09       1010.02        24.03 o                         
   1  19   2       2473.43       2839.31        47.77 o                         
   3  19   2        563.93        734.51        29.74 o                         
   5  19   2        517.10        586.77        33.91 o                         
   7  19   2         44.49         63.42        16.76 o                         
   9  19   2        446.14        504.12        18.52 o                         
  11  19   2         81.80         77.53        16.63 o                         
 -10  20   2         57.74         66.77        13.24 o                         
  -8  20   2        637.22        603.52        18.79 o                         
  -6  20   2         98.97        150.68        15.78 o                         
  -4  20   2         64.88         59.95        13.21 o                         
  -2  20   2         75.39         97.42        13.41 o                         
   0  20   2         10.36        -11.22        13.25 o                         
   2  20   2       2512.96       2959.84        67.52 o                         
   4  20   2        936.30       1120.00        39.01 o                         
   6  20   2         26.69         20.33        16.95 o                         
   8  20   2         39.05         92.30        16.73 o                         
  10  20   2         45.89         53.87        17.48 o                         
  -9  21   2        278.53        261.44        17.22 o                         
  -7  21   2          2.87         16.11        17.20 o                         
  -5  21   2          2.48         18.37        16.04 o                         
  -3  21   2          0.05         15.74        13.65 o                         
  -1  21   2        992.36       1093.45        19.51 o                         
   1  21   2        194.30        243.67        19.00 o                         
   3  21   2       1192.73       1525.51        26.32 o                         
   5  21   2         59.46        109.55        38.91 o                         
   7  21   2        106.25        145.31        17.58 o                         
   9  21   2          4.46        -15.84        16.78 o                         
  -8  22   2         13.84         25.20        17.48 o                         
  -6  22   2         15.76         22.92        20.42 o                         
  -4  22   2         41.97         37.49        19.82 o                         
  -2  22   2         31.11         77.90        15.96 o                         
   0  22   2         62.22         77.65        15.79 o                         
   2  22   2         25.67         39.63        17.50 o                         
   4  22   2         70.57         78.76        18.19 o                         
   6  22   2        140.27        155.58        33.51 o                         
   8  22   2          3.82          1.32        21.27 o                         
  -7  23   2        141.25        103.35        25.62 o                         
  -5  23   2         81.08         89.09        17.95 o                         
  -3  23   2        262.02        327.30        20.38 o                         
  -1  23   2        225.61        268.43        18.88 o                         
   1  23   2        259.08        295.64        24.23 o                         
   3  23   2          3.44         15.95        18.52 o                         
   5  23   2        233.96        234.49        29.58 o                         
   7  23   2          1.02        -16.04        63.22 o                         
  -4  24   2          3.64         38.67        18.39 o                         
  -2  24   2         18.33         24.91        18.13 o                         
   0  24   2         12.25         23.27        19.32 o                         
   2  24   2        529.42        727.10        30.90 o                         
  -3  25   2        112.33         54.30        27.85 o                         
  -1  25   2         20.86         -6.44        33.33 o                         
   1  25   2        441.47       1627.87       180.35 o                         
   3  25   2        333.98        280.40        63.25 o                         
   0   1   3       5466.74       7597.47       110.20 o                         
  -1   2   3       6586.32      10080.55        89.01 o                         
   1   2   3       2886.93       2739.27        41.46 o                         
  -2   3   3       1529.70       1482.58        28.73 o                         
  -3   4   3      25077.91      24023.97       193.84 o                         
  -1   4   3       4658.76       5330.95        43.51 o                         
   3   4   3       1141.91        553.69        27.80 o                         
  -4   5   3       5951.32       5902.35        50.79 o                         
  -2   5   3       5912.83       5316.66        32.49 o                         
   0   5   3       1096.92       1949.66        26.16 o                         
   2   5   3     111249.74     133091.23      1723.86 o                         
   4   5   3      27330.29      24212.23       289.03 o                         
  -5   6   3        672.13        479.60        11.01 o                         
  -3   6   3      40401.88      41172.84       258.18 o                         
  -1   6   3      34378.68      34603.71       204.12 o                         
   1   6   3       1039.59        780.91        11.72 o                         
   3   6   3        766.15       1096.90        16.15 o                         
   5   6   3       4428.22       4320.65        35.12 o                         
  -6   7   3      20784.03      20063.31       145.80 o                         
  -4   7   3       8015.94       8151.94        56.66 o                         
  -2   7   3      20010.48      21111.76       183.35 o                         
   0   7   3          0.08         88.28         8.26 o                         
   2   7   3      18043.46      17698.98       101.52 o                         
   4   7   3      12328.50      11882.77        87.58 o                         
   6   7   3       2481.34       2331.98        63.55 o                         
  -7   8   3       3604.69       3419.98        54.64 o                         
  -5   8   3       4673.31       4408.55       122.30 o                         
  -3   8   3      32113.81      35237.08       297.78 o                         
  -1   8   3      30779.77      30689.50       180.05 o                         
   1   8   3       2078.38       2558.24        77.82 o                         
   3   8   3       1840.75       1835.10        27.44 o                         
   5   8   3      32129.70      32335.30       266.55 o                         
   7   8   3       2568.46       2605.66        35.44 o                         
  -8   9   3       5653.57       5545.47        44.28 o                         
  -6   9   3      30213.03      28732.93       189.41 o                         
  -4   9   3      11798.42      13060.23       109.27 o                         
  -2   9   3         74.64         27.05         8.50 o                         
   0   9   3      29994.92      32997.45       533.67 o                         
   2   9   3      29040.23      31390.24       231.85 o                         
   4   9   3      12106.62      11531.06        73.89 o                         
   6   9   3        155.40        283.31         9.68 o                         
   8   9   3       2508.20       3073.67        34.47 o                         
  -9  10   3       6997.48       6839.32       103.92 o                         
  -7  10   3       6101.91       6287.80        92.17 o                         
  -5  10   3       3653.55       3582.48        28.56 o                         
  -3  10   3       1443.84       1319.03        23.58 o                         
  -1  10   3          7.22        114.78         7.76 o                         
   1  10   3       8437.32       8443.78        84.98 o                         
   3  10   3       4487.76       4884.90        48.24 o                         
   5  10   3       2141.71       1909.04        22.50 o                         
   7  10   3        480.08        770.71        13.70 o                         
   9  10   3        185.48        236.96        10.02 o                         
 -10  11   3      13760.97      13481.66       181.30 o                         
  -8  11   3      16004.15      15723.91       121.62 o                         
  -6  11   3        904.38        864.74        18.42 o                         
  -4  11   3       1026.62       1033.32        24.25 o                         
  -2  11   3       3723.71       3742.28        44.45 o                         
   0  11   3       7538.92       7122.60        56.95 o                         
   2  11   3       6791.06       6532.75        68.68 o                         
   4  11   3       1223.74       1394.88        27.20 o                         
   6  11   3       1510.82       1656.03        20.11 o                         
   8  11   3       8393.08       8455.73        69.04 o                         
  10  11   3        783.66        713.78        24.31 o                         
 -11  12   3       1442.16       1456.63        23.13 o                         
  -9  12   3        429.46        459.33        22.73 o                         
  -7  12   3        684.65        818.73        44.08 o                         
  -5  12   3       4925.83       4896.91        86.86 o                         
  -3  12   3       6267.62       6358.11        88.41 o                         
  -1  12   3       3629.48       3786.05        61.72 o                         
   1  12   3       6834.91       7198.69        54.40 o                         
   3  12   3        432.20        458.30        17.68 o                         
   5  12   3       1126.82       1237.10        49.99 o                         
   7  12   3       5973.39       5712.95       101.36 o                         
   9  12   3        659.23        679.53        12.55 o                         
  11  12   3       5746.91       5943.04       163.56 o                         
 -12  13   3          0.33          9.49        10.71 o                         
 -10  13   3        200.69        200.92        12.44 o                         
  -8  13   3       1984.55       2022.38        38.22 o                         
  -6  13   3         29.01          5.71        10.67 o                         
  -4  13   3       1473.83       1749.93        40.66 o                         
  -2  13   3        535.88        725.48        19.22 o                         
   0  13   3         50.10         66.22         8.52 o                         
   2  13   3        380.20        482.11        11.73 o                         
   4  13   3        115.52        105.55        10.89 o                         
   6  13   3       2631.14       2870.24        28.11 o                         
   8  13   3      10651.36      10716.61       143.39 o                         
  10  13   3       1237.62       1166.16        19.70 o                         
  12  13   3        827.98        774.30        27.57 o                         
 -13  14   3       2145.41       2108.38        50.85 o                         
 -11  14   3         64.67         72.32        10.80 o                         
  -9  14   3         33.39         23.51        12.02 o                         
  -7  14   3        542.63        669.70        31.69 o                         
  -5  14   3       2737.00       2685.71        29.76 o                         
  -3  14   3        323.72        408.64        12.43 o                         
  -1  14   3       1328.63       1384.54        30.25 o                         
   1  14   3       3150.76       3508.86        43.39 o                         
   3  14   3       1394.24       1709.71        15.58 o                         
   5  14   3        477.07        603.98        30.33 o                         
   7  14   3       1327.85       1227.05        33.09 o                         
   9  14   3        292.41        302.58        28.59 o                         
  11  14   3          0.08         11.96        16.23 o                         
  13  14   3       1320.73       1289.90        53.95 o                         
 -14  15   3        104.29         73.69        16.44 o                         
 -12  15   3        372.83        320.39        11.17 o                         
 -10  15   3       1018.19       1167.94        30.42 o                         
  -8  15   3       2363.76       2666.92        54.28 o                         
  -6  15   3        440.75        542.08        32.70 o                         
  -4  15   3        186.96        216.62        11.91 o                         
  -2  15   3        181.46        205.10        10.57 o                         
   0  15   3          7.53         17.91         9.38 o                         
   2  15   3      15017.33      15973.28       252.96 o                         
   4  15   3       2516.32       2780.87        31.07 o                         
   6  15   3         87.41        101.85        16.22 o                         
   8  15   3        221.81        280.09        20.70 o                         
  10  15   3        487.14        557.23        27.26 o                         
  12  15   3       1374.63       1444.77        64.60 o                         
  14  15   3       2103.99       2073.74        29.91 o                         
 -15  16   3        529.33        475.49        17.86 o                         
 -13  16   3        676.75        662.81        33.61 o                         
 -11  16   3        171.52        148.26        13.31 o                         
  -9  16   3        311.75        288.03        18.38 o                         
  -7  16   3        425.87        575.83        19.56 o                         
  -5  16   3       1267.01       1309.25        30.14 o                         
  -3  16   3         37.58        108.92        12.31 o                         
  -1  16   3       2234.07       2354.53        22.77 o                         
   1  16   3        241.45        358.09        20.01 o                         
   3  16   3        175.92        261.68        18.92 o                         
   5  16   3       2149.22       2124.31        50.94 o                         
   7  16   3         41.47         36.75        16.31 o                         
   9  16   3        845.85       1028.95        46.75 o                         
  11  16   3          6.91         -7.60        16.52 o                         
  13  16   3        644.80        654.62        31.24 o                         
  15  16   3       2648.69       2444.37        54.22 o                         
 -14  17   3        732.39        657.66        19.91 o                         
 -12  17   3       1199.43       1351.85        41.10 o                         
 -10  17   3        737.47        782.74        17.57 o                         
  -8  17   3         73.49         63.26         7.05 o                         
  -6  17   3        101.18        118.45        12.34 o                         
  -4  17   3         52.89         74.05        12.64 o                         
  -2  17   3        355.57        388.00        13.21 o                         
   0  17   3       5273.25       5568.21        43.57 o                         
   2  17   3          3.53          3.42        10.09 o                         
   4  17   3       1448.84       1473.46        23.82 o                         
   6  17   3        123.75        163.64        27.07 o                         
   8  17   3        321.44        383.84        29.44 o                         
  10  17   3       2911.95       2823.17       102.81 o                         
  12  17   3        573.58        641.07        18.56 o                         
  14  17   3         46.02         14.14        16.32 o                         
 -13  18   3         50.95         69.99        16.27 o                         
 -11  18   3        331.76        403.20        17.71 o                         
  -9  18   3        122.27        155.78        13.36 o                         
  -7  18   3          0.05         27.47        11.99 o                         
  -5  18   3       2448.93       2695.44        31.80 o                         
  -3  18   3         17.01         16.30        14.44 o                         
  -1  18   3       4485.31       4539.80        35.70 o                         
   1  18   3        895.42       1063.44        14.06 o                         
   3  18   3        481.40        636.99        23.52 o                         
   5  18   3        963.88        984.54        20.09 o                         
   7  18   3       1178.33       1284.09        22.94 o                         
   9  18   3        264.17        305.47        17.82 o                         
  11  18   3          1.87         16.36        19.14 o                         
  13  18   3        992.12       1045.78        20.24 o                         
 -12  19   3        545.71        505.47        17.82 o                         
 -10  19   3        306.17        235.87        13.40 o                         
  -8  19   3          5.19          7.34         8.62 o                         
  -6  19   3       4316.80       4542.44        35.53 o                         
  -4  19   3       1249.83       1358.41        19.67 o                         
  -2  19   3       8785.78       9229.81        64.97 o                         
   0  19   3       1236.80       1281.55        19.30 o                         
   2  19   3       2257.56       2630.20        43.37 o                         
   4  19   3        300.96        377.64        14.90 o                         
   6  19   3        115.67        121.29        17.16 o                         
   8  19   3         40.86         77.15        17.15 o                         
  10  19   3        482.25        458.88        25.16 o                         
  12  19   3        218.63        329.11        17.67 o                         
 -11  20   3        575.71        516.75        23.57 o                         
  -9  20   3         37.22         24.72        13.75 o                         
  -7  20   3        653.16        687.30        15.90 o                         
  -5  20   3       1246.09       1448.55        30.86 o                         
  -3  20   3        122.78        198.41        13.68 o                         
  -1  20   3        272.22        340.74        14.43 o                         
   1  20   3          0.89         15.37        11.42 o                         
   3  20   3       1979.16       2340.75        48.86 o                         
   5  20   3        543.04        753.89        32.19 o                         
   7  20   3         59.25         48.57        13.65 o                         
   9  20   3        513.70        483.10        22.31 o                         
  11  20   3         58.75        107.38        25.35 o                         
 -10  21   3       1904.83       1769.58        69.08 o                         
  -8  21   3         39.41         75.50        16.31 o                         
  -6  21   3         41.99         54.88        13.68 o                         
  -4  21   3        376.70        440.32        16.33 o                         
  -2  21   3         31.80         65.89        17.83 o                         
   0  21   3       2736.68       3016.40        38.13 o                         
   2  21   3        701.42        990.82        35.46 o                         
   4  21   3       1435.78       1562.21        32.01 o                         
   6  21   3         30.85         15.93        17.05 o                         
   8  21   3         59.07         57.93        16.80 o                         
  -7  22   3        523.32        506.79        18.77 o                         
  -5  22   3        233.33        262.36        16.39 o                         
  -3  22   3        887.71       1099.52        21.77 o                         
  -1  22   3       2164.66       2324.60        25.88 o                         
   1  22   3        495.15        528.70        17.83 o                         
   3  22   3        834.51        774.57        15.65 o                         
   5  22   3        130.07        158.21        20.46 o                         
   7  22   3        985.16       1338.57        35.87 o                         
  -6  23   3          4.41         10.01        17.41 o                         
  -4  23   3         39.05         13.06        17.90 o                         
  -2  23   3          3.75         11.92        16.02 o                         
   0  23   3        344.66        392.02        23.81 o                         
   2  23   3          0.92          4.98        17.96 o                         
   4  23   3          0.49         36.34        24.60 o                         
   6  23   3       1383.58       1728.99        36.96 o                         
  -5  24   3       1872.32       1821.17        36.53 o                         
  -3  24   3        124.53        131.13        18.73 o                         
  -1  24   3       1442.34       1402.41        29.71 o                         
   1  24   3       1712.88       1621.01        34.01 o                         
   5  24   3        317.11        405.69        30.80 o                         
  -4  25   3         76.13         59.89        29.46 o                         
  -2  25   3          0.03          6.09        25.23 o                         
   0  25   3          1.67         67.00        54.73 o                         
   1   1   4        540.54        410.26         7.01 o                         
   0   2   4      12448.75       8531.39        57.43 o                         
   2   2   4       8125.66       4597.46        32.56 o                         
  -1   3   4      19093.45      14521.59       103.64 o                         
   1   3   4      33828.80      37346.26       930.49 o                         
   3   3   4      29160.66      30974.82       243.11 o                         
  -2   4   4       4875.37       3009.76        23.81 o                         
   0   4   4       4342.63       3332.74        30.59 o                         
   2   4   4      45657.84      50523.21       714.51 o                         
   4   4   4        479.33        493.65         9.88 o                         
  -3   5   4         33.54        127.58         8.17 o                         
  -1   5   4      11628.74      10048.10       105.72 o                         
   1   5   4         17.99         98.38         7.61 o                         
   3   5   4       3716.92       3445.80        22.11 o                         
   5   5   4        197.39        312.61         9.55 o                         
  -4   6   4          1.66          5.94         8.54 o                         
  -2   6   4       5039.13       4305.49        63.42 o                         
   0   6   4       4790.18       4014.24        42.46 o                         
   2   6   4      63967.14      70631.84       589.79 o                         
   4   6   4       4100.87       3994.85       108.08 o                         
   6   6   4       5688.43       5480.46        44.62 o                         
  -5   7   4       9737.33       9520.03        80.85 o                         
  -3   7   4      45045.73      45883.51       287.70 o                         
  -1   7   4      10414.13       8928.17        52.92 o                         
   1   7   4       9048.66       7807.60        70.30 o                         
   3   7   4        713.74       1134.06        26.17 o                         
   5   7   4       1647.71       2044.29        30.85 o                         
   7   7   4      18118.69      17290.63       115.60 o                         
  -6   8   4       2401.31       1974.41        18.69 o                         
  -4   8   4      12842.15      12061.47        70.58 o                         
  -2   8   4       4761.58       4806.89        30.48 o                         
   0   8   4       3027.61       2761.51        26.49 o                         
   2   8   4       2555.71       2620.96        40.15 o                         
   4   8   4       6833.18       6260.11        55.82 o                         
   6   8   4       8272.30       7241.53       118.97 o                         
   8   8   4       6884.18       6630.00        47.56 o                         
  -7   9   4      16876.84      17014.68       289.37 o                         
  -5   9   4       6022.81       6011.05        43.64 o                         
  -3   9   4        506.13        513.31        20.32 o                         
  -1   9   4       9469.58       9190.53        67.21 o                         
   1   9   4       9837.95       9870.36        83.68 o                         
   3   9   4      29608.84      30585.70       174.05 o                         
   5   9   4      14446.26      13482.58       100.23 o                         
   7   9   4        430.28        468.36        16.94 o                         
   9   9   4      17330.95      17044.44       114.39 o                         
  -8  10   4      16647.01      16191.29       214.69 o                         
  -6  10   4       4387.06       4305.29        33.16 o                         
  -4  10   4      13013.65      14038.27       102.49 o                         
  -2  10   4         66.73        130.35        12.87 o                         
   0  10   4      12414.78      13055.55        76.36 o                         
   2  10   4      13519.59      13166.82       100.26 o                         
   4  10   4       1365.57       1350.06        18.21 o                         
   6  10   4          3.41         21.15         9.48 o                         
   8  10   4       5857.10       5962.58        58.66 o                         
  10  10   4       8930.80       8810.16        61.76 o                         
  -9  11   4       1110.34       1081.13        16.85 o                         
  -7  11   4        830.68        697.57        12.84 o                         
  -5  11   4       4217.25       4189.81        34.53 o                         
  -3  11   4       2744.34       3085.69        34.35 o                         
  -1  11   4       9321.67       8918.72        55.38 o                         
   1  11   4       4508.85       4209.00        73.11 o                         
   3  11   4      14803.10      15351.00        89.28 o                         
   5  11   4        610.21        656.91        17.71 o                         
   7  11   4        261.55        254.14        10.70 o                         
   9  11   4       3413.53       3475.38        63.49 o                         
  11  11   4       4380.14       4351.40        58.99 o                         
 -10  12   4       6019.57       5798.57        85.56 o                         
  -8  12   4          6.18          9.70        12.38 o                         
  -6  12   4      10612.04      10629.60        74.26 o                         
  -4  12   4      16878.68      16838.52       113.33 o                         
  -2  12   4          4.15         12.62         8.13 o                         
   0  12   4        291.13        232.02         8.98 o                         
   2  12   4      19258.39      20500.52       137.99 o                         
   4  12   4       3646.43       3564.49        24.42 o                         
   6  12   4       4929.06       4888.42        40.53 o                         
   8  12   4        855.98        954.01        30.41 o                         
  10  12   4          1.33        -10.47        10.47 o                         
  12  12   4       1173.84       1186.47        17.53 o                         
 -11  13   4       1577.41       1581.37        58.55 o                         
  -9  13   4        684.97        651.54        14.96 o                         
  -7  13   4       2003.35       2052.85        28.10 o                         
  -5  13   4       1318.99       1268.84        16.48 o                         
  -3  13   4       4699.02       4768.82        31.26 o                         
  -1  13   4          4.44          0.50         8.54 o                         
   1  13   4         70.28        151.66        12.49 o                         
   3  13   4       4481.22       4628.61        30.55 o                         
   5  13   4        781.18        915.53        17.89 o                         
   7  13   4      21912.92      22187.28       147.82 o                         
   9  13   4       2189.08       2204.73        50.50 o                         
  11  13   4        479.21        484.37        11.65 o                         
  13  13   4       5126.03       5025.92        55.23 o                         
 -12  14   4        100.67        133.19        14.42 o                         
 -10  14   4         50.99         80.80        19.60 o                         
  -8  14   4       1857.44       2017.32        33.79 o                         
  -6  14   4       4766.03       4968.22        86.57 o                         
  -4  14   4       8349.18       8643.56        61.27 o                         
  -2  14   4          9.56         47.76         9.23 o                         
   0  14   4        629.78        605.14        20.83 o                         
   2  14   4      12126.07      12217.75        79.98 o                         
   4  14   4       1001.34       1173.25        22.60 o                         
   6  14   4       1072.81       1023.00        17.22 o                         
   8  14   4       8102.51       7876.12        56.16 o                         
  10  14   4       1648.60       1627.22        23.37 o                         
  12  14   4       1464.15       1427.94        18.60 o                         
  14  14   4        201.21        243.74        17.92 o                         
 -13  15   4          7.23         18.37        11.95 o                         
 -11  15   4        451.81        449.21        13.56 o                         
  -9  15   4       7075.32       6819.29        69.88 o                         
  -7  15   4       4087.30       3920.89        31.86 o                         
  -5  15   4        965.71       1012.34        15.67 o                         
  -3  15   4        663.23        761.39        16.34 o                         
  -1  15   4       1217.77       1048.08        14.09 o                         
   1  15   4          1.09         33.88         9.51 o                         
   3  15   4       8129.72       8176.01        50.17 o                         
   5  15   4         48.29         60.26        12.77 o                         
   7  15   4       3574.43       3940.46        84.16 o                         
   9  15   4        160.79        260.69        17.02 o                         
  11  15   4         11.03          8.75        16.01 o                         
  13  15   4        285.15        270.79        13.07 o                         
  15  15   4          1.46         31.35        15.27 o                         
 -14  16   4        891.71        892.94        19.78 o                         
 -12  16   4        121.69        137.87        11.96 o                         
 -10  16   4         55.56         55.01        13.71 o                         
  -8  16   4       2625.25       2890.22        25.53 o                         
  -6  16   4          3.68        -12.01        12.01 o                         
  -4  16   4         84.05         59.22        12.14 o                         
  -2  16   4       2859.82       2799.93        21.58 o                         
   0  16   4          0.30         30.68        10.05 o                         
   2  16   4       3025.36       3554.27        25.52 o                         
   4  16   4        216.92        348.00        12.09 o                         
   6  16   4        590.37        738.16        22.27 o                         
   8  16   4       2861.10       3016.55        65.95 o                         
  10  16   4       2357.63       2247.78        28.35 o                         
  12  16   4       1704.07       1796.65        49.35 o                         
  14  16   4        625.76        582.55        18.30 o                         
 -13  17   4       2091.56       2140.40        26.63 o                         
 -11  17   4         77.67         68.68        12.79 o                         
  -9  17   4        182.77        227.10        26.47 o                         
  -7  17   4         35.63         40.79        12.25 o                         
  -5  17   4         30.92         35.14        12.43 o                         
  -3  17   4        556.50        749.41        18.97 o                         
  -1  17   4        242.96        416.06        11.55 o                         
   1  17   4       1252.91       1229.28        23.34 o                         
   3  17   4       2450.76       2552.79        26.32 o                         
   5  17   4        236.15        280.49        14.39 o                         
   7  17   4          0.73         17.97        10.14 o                         
   9  17   4        307.13        392.60        18.11 o                         
  11  17   4        128.86        163.97        16.88 o                         
  13  17   4        196.32        165.42        16.53 o                         
 -12  18   4        526.19        418.76        12.77 o                         
 -10  18   4         82.44         87.07        13.41 o                         
  -8  18   4         64.59         48.44        12.19 o                         
  -6  18   4       1154.44       1181.22        17.06 o                         
  -4  18   4          1.53         21.43        12.89 o                         
  -2  18   4       1557.52       1483.23        32.71 o                         
   0  18   4        571.73        670.60        20.80 o                         
   2  18   4        519.98        500.95        12.24 o                         
   4  18   4        219.06        199.87        10.60 o                         
   6  18   4       1632.21       1792.51        25.69 o                         
   8  18   4       3968.42       4300.64        42.96 o                         
  10  18   4       2317.43       2496.73        36.29 o                         
  12  18   4        516.89        370.48        24.33 o                         
 -11  19   4        489.64        486.21        14.50 o                         
  -9  19   4        484.66        517.99        15.23 o                         
  -7  19   4        999.76        995.10        22.88 o                         
  -5  19   4       1829.48       2007.25        21.24 o                         
  -3  19   4        659.18        693.70        16.45 o                         
  -1  19   4        213.87        226.58        13.40 o                         
   1  19   4        617.48        740.91        17.21 o                         
   3  19   4       1449.86       1586.62        36.56 o                         
   5  19   4       1543.01       1750.73        19.00 o                         
   7  19   4         11.68          6.79        11.59 o                         
   9  19   4         22.10         13.88        16.76 o                         
  11  19   4         11.63         59.85        16.13 o                         
 -10  20   4        338.42        323.05        18.23 o                         
  -8  20   4        437.46        503.99        14.24 o                         
  -6  20   4       1706.76       1691.63        26.20 o                         
  -4  20   4        170.11        224.20        13.87 o                         
  -2  20   4        537.59        633.22        18.67 o                         
   0  20   4          6.74         -1.75        12.46 o                         
   2  20   4       2450.14       2435.36        24.89 o                         
   4  20   4       2693.44       2925.50        55.68 o                         
   6  20   4        282.41        327.94        15.70 o                         
   8  20   4        770.42        794.92        25.58 o                         
  10  20   4        191.66        165.16        18.99 o                         
  -9  21   4       1274.43       1264.96        30.76 o                         
  -7  21   4        629.24        749.81        18.50 o                         
  -5  21   4        380.95        440.81        18.00 o                         
  -3  21   4        254.90        192.19        14.56 o                         
  -1  21   4        485.19        575.41        15.30 o                         
   1  21   4         77.70         87.06        11.95 o                         
   3  21   4        119.24        170.06        12.34 o                         
   5  21   4       1573.45       1820.66        39.46 o                         
   7  21   4         34.34         33.58        12.25 o                         
   9  21   4         13.56         53.86        41.80 o                         
  -8  22   4        322.50        275.70        35.16 o                         
  -6  22   4        677.89        782.82        16.62 o                         
  -4  22   4        917.74        941.98        16.69 o                         
  -2  22   4         23.56         48.24        14.32 o                         
   0  22   4        491.93        551.81        24.12 o                         
   2  22   4        299.23        372.61        13.17 o                         
   4  22   4       1468.92       1548.41        18.90 o                         
   6  22   4          2.22          8.43        17.84 o                         
   8  22   4        378.56        486.30        27.35 o                         
  -7  23   4        146.75        136.88        25.95 o                         
  -5  23   4       1886.72       2009.25        23.65 o                         
  -3  23   4        281.27        214.90        15.37 o                         
  -1  23   4       1202.26       1166.06        28.64 o                         
   1  23   4       1270.53       1395.02        19.60 o                         
   3  23   4        605.46        535.77        17.80 o                         
   5  23   4        440.80        634.75        28.60 o                         
   7  23   4        584.66        581.78        62.33 o                         
  -4  24   4       3088.08       2962.99        33.43 o                         
  -2  24   4         53.43         82.15        16.70 o                         
   0  24   4        736.40        809.18        25.83 o                         
   2  24   4       1045.49       1369.01       229.72 o                         
   4  24   4       1950.76       6387.21       532.28 o                         
  -3  25   4        258.62        159.86        33.22 o                         
  -1  25   4          0.10        -30.54        30.54 o                         
   0   1   5      64779.98      82912.54      1317.03 o                         
  -1   2   5       1438.29       2563.94        36.10 o                         
   1   2   5        769.04        691.48        11.85 o                         
  -2   3   5       7777.53       6013.11        74.30 o                         
   0   3   5       9074.39      11092.70        85.14 o                         
   2   3   5       1167.13        393.50        12.10 o                         
  -3   4   5        309.85        411.08        21.39 o                         
  -1   4   5       3774.13       3229.02        31.85 o                         
   1   4   5      50447.16      52073.85       418.80 o                         
   3   4   5      30214.25      25734.45       216.45 o                         
  -4   5   5       4644.06       4532.39        78.20 o                         
  -2   5   5       2211.39       1924.57        14.49 o                         
   0   5   5        957.74       1192.98        22.47 o                         
   2   5   5          3.88         60.79         6.24 o                         
   4   5   5       8604.75       6940.07        93.47 o                         
  -5   6   5        251.25        710.73        25.65 o                         
  -3   6   5       4116.14       3887.78        70.47 o                         
  -1   6   5      32662.86      31775.35       180.12 o                         
   1   6   5        821.13        733.34        10.78 o                         
   3   6   5        850.63        636.01        12.53 o                         
   5   6   5       5932.38       5698.62        97.82 o                         
  -6   7   5       2304.49       2073.03        36.97 o                         
  -4   7   5      10877.52      11169.65        67.72 o                         
  -2   7   5      12686.31      12896.46        81.72 o                         
   0   7   5       1079.91       1303.93        13.06 o                         
   2   7   5       3810.63       4112.97        38.30 o                         
   4   7   5        949.57       1415.81        30.38 o                         
   6   7   5      19273.11      19415.97       202.92 o                         
  -7   8   5       1335.08       1226.72        20.86 o                         
  -5   8   5       8407.76       8646.58       104.56 o                         
  -3   8   5       2535.82       2788.89        19.68 o                         
  -1   8   5      16049.48      14949.21       142.09 o                         
   1   8   5       8694.07       8510.33        85.65 o                         
   3   8   5        563.56        561.30        15.53 o                         
   5   8   5       2117.10       2043.32        49.38 o                         
   7   8   5       1334.66       1687.80        17.40 o                         
  -8   9   5        397.18        532.95        18.43 o                         
  -6   9   5       8248.64       7923.98       153.77 o                         
  -4   9   5        862.81        845.74        18.30 o                         
  -2   9   5       1284.39       1585.59        37.43 o                         
   0   9   5      36635.76      42014.64       237.95 o                         
   2   9   5        432.28        319.35        14.64 o                         
   4   9   5       8972.66       8150.98       134.66 o                         
   6   9   5        295.92        348.77        29.88 o                         
   8   9   5       5554.22       5733.54        68.90 o                         
  -9  10   5       2639.19       2751.34        31.53 o                         
  -7  10   5       4195.85       4176.09        91.17 o                         
  -5  10   5        488.85        538.96        26.75 o                         
  -3  10   5        480.17        551.28        10.04 o                         
  -1  10   5       4780.14       4540.70        50.53 o                         
   1  10   5         41.74        181.24        16.22 o                         
   3  10   5       2852.83       3103.59        21.78 o                         
   5  10   5       3116.66       2937.37        34.41 o                         
   7  10   5       4328.11       3957.29        69.47 o                         
   9  10   5        102.59        124.04        17.52 o                         
 -10  11   5       1228.71       1456.81        66.98 o                         
  -8  11   5       1683.10       1722.09        40.89 o                         
  -6  11   5       1926.89       2160.27        26.44 o                         
  -4  11   5         59.84         64.12        10.18 o                         
  -2  11   5        572.13        510.20         9.79 o                         
   0  11   5      15428.11      14941.84       105.88 o                         
   2  11   5       4637.38       4796.02        73.22 o                         
   4  11   5       2640.44       2711.09        22.74 o                         
   6  11   5       9751.30       9510.18        66.38 o                         
   8  11   5       1243.15       1281.93        30.20 o                         
  10  11   5       7707.32       7836.37       114.62 o                         
 -11  12   5        117.71        140.89        14.36 o                         
  -9  12   5        192.75        195.54        13.20 o                         
  -7  12   5         33.34         12.13        11.94 o                         
  -5  12   5      14780.58      14982.30       222.63 o                         
  -3  12   5       1132.62       1264.66        27.87 o                         
  -1  12   5       7300.97       7408.47        85.32 o                         
   1  12   5      10422.21      10587.14       157.79 o                         
   3  12   5         24.20         13.64         7.98 o                         
   5  12   5       4492.29       4252.30        63.90 o                         
   7  12   5        421.21        433.67        18.87 o                         
   9  12   5       1596.13       1678.03        45.79 o                         
  11  12   5       1704.91       1830.16        58.71 o                         
 -12  13   5       4142.30       4037.61        85.73 o                         
 -10  13   5        224.87        283.21        13.58 o                         
  -8  13   5        119.27         88.52        11.39 o                         
  -6  13   5         33.83         80.36        14.98 o                         
  -4  13   5        294.24        331.38        12.03 o                         
  -2  13   5       1897.72       2015.76        20.95 o                         
   0  13   5        483.34        606.32        11.40 o                         
   2  13   5          0.42          9.73         8.53 o                         
   4  13   5       3461.80       3399.27        25.37 o                         
   6  13   5       2516.02       2557.00        39.78 o                         
   8  13   5         67.49         74.83        11.30 o                         
  10  13   5        787.19        826.67        18.06 o                         
  12  13   5         67.78         49.07        12.80 o                         
 -13  14   5          8.94         38.74        13.71 o                         
 -11  14   5         80.20         60.05        13.01 o                         
  -9  14   5         79.67         74.06        13.24 o                         
  -7  14   5        360.48        441.32        17.58 o                         
  -5  14   5       7964.60       8247.85       142.24 o                         
  -3  14   5         53.15         45.91         9.16 o                         
  -1  14   5       3982.62       4231.67        34.28 o                         
   1  14   5         27.64         24.48         9.59 o                         
   3  14   5       2041.35       2005.32        21.35 o                         
   5  14   5      13712.40      13786.60       131.37 o                         
   7  14   5       1338.80       1408.31        41.58 o                         
   9  14   5       5517.24       5360.59        40.37 o                         
  11  14   5        124.75        142.12        11.91 o                         
  13  14   5       1395.76       1454.96        23.60 o                         
 -14  15   5        819.27        875.92        16.62 o                         
 -12  15   5        120.14        126.61        14.03 o                         
 -10  15   5       2791.77       2787.83        58.99 o                         
  -8  15   5       1565.14       1707.74        58.04 o                         
  -6  15   5          0.44          1.67        11.81 o                         
  -4  15   5       3333.96       3577.11        41.32 o                         
  -2  15   5        143.60        121.15         9.81 o                         
   0  15   5      10983.36      11217.91        71.61 o                         
   2  15   5       5353.77       5396.21        56.90 o                         
   4  15   5        876.43        887.58        23.44 o                         
   6  15   5        128.84        124.07        13.66 o                         
   8  15   5       4044.57       4023.23        35.72 o                         
  10  15   5       1257.23       1290.52        16.60 o                         
  12  15   5        938.12       1104.42        35.19 o                         
  14  15   5       1895.44       1814.05        40.44 o                         
 -15  16   5        567.63        477.03        25.07 o                         
 -13  16   5        703.36        700.57        24.63 o                         
 -11  16   5        708.83        857.79        20.79 o                         
  -9  16   5        276.21        291.97        14.30 o                         
  -7  16   5       3862.60       3828.14        31.37 o                         
  -5  16   5        964.00       1003.19        15.87 o                         
  -3  16   5         62.20         74.06        12.30 o                         
  -1  16   5       3933.64       4201.95        54.72 o                         
   1  16   5       1022.91       1077.92        13.46 o                         
   3  16   5       5547.81       5947.47        55.11 o                         
   5  16   5        886.16        954.56        35.79 o                         
   7  16   5       1045.72       1188.91        21.90 o                         
   9  16   5        493.12        629.06        31.90 o                         
  11  16   5          6.65        -16.60        16.60 o                         
  13  16   5        615.43        637.46        20.15 o                         
  15  16   5         14.27         16.55        20.56 o                         
 -14  17   5          3.79         -2.86        16.08 o                         
 -12  17   5        113.50         87.92        12.49 o                         
 -10  17   5         17.99          7.47        13.37 o                         
  -8  17   5        274.82        297.08        13.05 o                         
  -6  17   5        705.06        719.03        17.33 o                         
  -4  17   5        345.79        366.97        13.18 o                         
  -2  17   5       4541.34       4576.35        33.88 o                         
   0  17   5        288.40        300.04        11.41 o                         
   2  17   5        491.79        526.61        19.35 o                         
   4  17   5       1320.95       1426.65        21.50 o                         
   6  17   5       1150.15       1292.60        30.87 o                         
   8  17   5        749.35        797.02        28.48 o                         
  10  17   5       4291.41       4393.90       103.27 o                         
  12  17   5        243.24        268.13        16.22 o                         
  14  17   5         17.93         20.09        16.17 o                         
 -13  18   5        286.93        234.43        16.29 o                         
 -11  18   5        195.97        228.20        21.71 o                         
  -9  18   5         82.60        120.76        13.81 o                         
  -7  18   5        161.10        162.80        13.18 o                         
  -5  18   5       2617.33       2743.58        30.70 o                         
  -3  18   5        185.52        266.54        13.49 o                         
  -1  18   5       2942.31       3046.66        61.06 o                         
   1  18   5       2014.46       2258.30        32.94 o                         
   3  18   5        396.77        348.75        11.38 o                         
   5  18   5        143.43        132.31        22.37 o                         
   7  18   5        268.72        279.18        28.75 o                         
   9  18   5         19.40         35.62        16.97 o                         
  11  18   5          1.31         14.53        16.74 o                         
  13  18   5          6.31          9.29        11.60 o                         
 -12  19   5        285.72        311.40        24.54 o                         
 -10  19   5        155.96        179.57        14.56 o                         
  -8  19   5        176.42        227.82        17.68 o                         
  -6  19   5        255.73        295.33        14.03 o                         
  -4  19   5        549.89        632.53        15.34 o                         
  -2  19   5         86.46         61.12        14.55 o                         
   0  19   5        109.12        167.47        11.33 o                         
   2  19   5          0.86         18.11        11.01 o                         
   4  19   5       1434.98       1635.88        24.17 o                         
   6  19   5         84.88        180.45        19.97 o                         
   8  19   5       1601.19       1728.13        25.33 o                         
  10  19   5         28.70         26.15        16.99 o                         
  12  19   5         46.77         58.94        24.00 o                         
 -11  20   5        277.40        188.79        24.63 o                         
  -9  20   5        159.56        159.91        14.57 o                         
  -7  20   5        570.69        608.81        31.74 o                         
  -5  20   5       3202.98       3495.55        80.00 o                         
  -3  20   5          0.41         19.48        13.85 o                         
  -1  20   5         55.32         87.49        13.80 o                         
   1  20   5       2960.32       3061.32        28.58 o                         
   3  20   5        433.50        523.06        21.64 o                         
   5  20   5       1879.50       2178.24        45.43 o                         
   7  20   5       1078.61       1290.00        31.35 o                         
   9  20   5        278.00        260.53        24.04 o                         
  11  20   5        660.58        703.60        95.87 o                         
  -8  21   5         29.20         38.89        13.93 o                         
  -6  21   5       1743.07       1806.37        25.19 o                         
  -4  21   5         21.92         49.73        13.63 o                         
  -2  21   5       1340.92       1586.75        19.96 o                         
   0  21   5       4712.04       5111.56        39.44 o                         
   2  21   5       1290.17       1582.44        19.81 o                         
   4  21   5         54.75         69.84        17.14 o                         
   6  21   5        392.84        465.09        20.84 o                         
   8  21   5          8.58         28.49        17.24 o                         
  -7  22   5          1.11         -0.45        14.25 o                         
  -5  22   5       1681.36       1581.56        21.77 o                         
  -3  22   5        633.20        671.82        17.18 o                         
  -1  22   5         17.10         20.77        14.20 o                         
   1  22   5        707.19        742.88        17.84 o                         
   3  22   5         77.46         82.83        12.81 o                         
   5  22   5        166.09        185.36        17.78 o                         
   7  22   5        356.53        351.32        21.77 o                         
  -6  23   5        122.51        126.37        33.78 o                         
  -4  23   5          5.87         13.12        14.76 o                         
  -2  23   5       2504.86       2504.04        34.68 o                         
   0  23   5       1846.86       1917.19        53.51 o                         
   2  23   5         77.70         92.33        15.36 o                         
   4  23   5       1067.50       1078.93        25.17 o                         
   6  23   5        147.29        106.17        26.13 o                         
  -5  24   5        864.00        830.08        30.69 o                         
  -3  24   5        448.73        512.27        17.05 o                         
  -1  24   5        187.98        216.28        16.16 o                         
   1  24   5         17.23          2.69        19.94 o                         
   3  24   5         32.64         26.04        26.65 o                         
   5  24   5        368.34        406.52        32.72 o                         
  -4  25   5        227.55         95.46        49.87 o                         
  -2  25   5          4.56         19.32        36.68 o                         
   0  25   5        224.76        280.37        28.43 o                         
   0   0   6      48778.91      74642.22      1187.02 o                         
   1   1   6        273.13        258.08        10.89 o                         
   0   2   6       3215.43       3466.56        38.31 o                         
   2   2   6       4066.34       2390.92        25.36 o                         
  -1   3   6       1716.08       1721.10        17.66 o                         
   1   3   6       2710.02       3563.85        36.37 o                         
   3   3   6       6253.25       6624.08       115.45 o                         
  -2   4   6       2107.10       1461.34        19.79 o                         
   0   4   6         12.88         21.42         7.07 o                         
   2   4   6         18.64        159.36        10.52 o                         
   4   4   6       7386.81       7030.22        77.77 o                         
  -3   5   6      16486.72      17025.99       173.26 o                         
  -1   5   6        966.94        711.43        11.20 o                         
   1   5   6       8433.23       7821.89        91.21 o                         
   3   5   6        157.54        319.76        13.08 o                         
   5   5   6        102.51         86.23        11.80 o                         
  -4   6   6      28465.49      28465.49       205.35 o                         
  -2   6   6        924.35        803.59        27.55 o                         
   0   6   6       2120.32       2236.52        22.68 o                         
   2   6   6      18941.01      18336.05       105.25 o                         
   4   6   6      18542.82      19202.12       119.90 o                         
   6   6   6       2473.44       2872.95        42.02 o                         
  -5   7   6       1223.52       1187.52        20.75 o                         
  -3   7   6          8.23         21.87         6.45 o                         
  -1   7   6       6545.76       6225.74        38.27 o                         
   1   7   6        407.44        415.36         8.43 o                         
   3   7   6         76.50         87.99         6.69 o                         
   5   7   6      16146.69      15417.24       182.26 o                         
   7   7   6        656.93        997.50        14.91 o                         
  -6   8   6         45.41        161.54        11.24 o                         
  -4   8   6       2152.74       1803.64        34.74 o                         
  -2   8   6          7.57         25.21         7.34 o                         
   0   8   6       2177.17       2429.18        31.81 o                         
   2   8   6        544.29        684.40        11.49 o                         
   4   8   6      19728.85      20968.86       230.39 o                         
   6   8   6        694.00        677.09        28.40 o                         
   8   8   6        521.14        660.86        18.99 o                         
  -7   9   6        430.23        444.96        14.26 o                         
  -5   9   6        499.52        653.96        18.99 o                         
  -3   9   6       1136.10       1428.96        30.39 o                         
  -1   9   6       6787.37       7303.11        49.19 o                         
   1   9   6      18144.22      18252.86       105.38 o                         
   3   9   6         30.69         30.12         8.17 o                         
   5   9   6       5171.72       5287.27       126.04 o                         
   7   9   6        178.74        214.31        11.58 o                         
   9   9   6       3953.35       3745.78        50.80 o                         
  -8  10   6        445.82        518.86        19.23 o                         
  -6  10   6       3570.89       3387.56        32.10 o                         
  -4  10   6       1920.87       1935.21        18.41 o                         
  -2  10   6        295.23        360.07         9.48 o                         
   0  10   6      11294.72      11521.55        94.80 o                         
   2  10   6      10713.06      10766.80       120.95 o                         
   4  10   6          0.50         25.15        10.13 o                         
   6  10   6         36.90         57.75        11.37 o                         
   8  10   6       1886.17       1999.84        21.95 o                         
  10  10   6       1107.95       1127.54        38.67 o                         
  -9  11   6        180.89        282.00        16.95 o                         
  -7  11   6        383.46        451.92        21.64 o                         
  -5  11   6       2896.49       2795.36        42.58 o                         
  -3  11   6        131.82        172.40        11.35 o                         
  -1  11   6        126.99        135.15        10.98 o                         
   1  11   6       5610.85       6100.76        78.09 o                         
   3  11   6       4099.56       4243.32        42.83 o                         
   5  11   6        897.48        932.41        15.19 o                         
   7  11   6       1164.39       1182.51        27.45 o                         
   9  11   6        131.69        181.42        21.85 o                         
  11  11   6        684.76        590.70        24.98 o                         
 -10  12   6        595.34        674.54        34.89 o                         
  -8  12   6          4.95         16.48        11.59 o                         
  -6  12   6         69.01        102.89        11.41 o                         
  -4  12   6         25.60         73.74         8.38 o                         
  -2  12   6        248.81        147.39        11.85 o                         
   0  12   6       3012.40       3282.99        44.80 o                         
   2  12   6        762.53        918.88        31.81 o                         
   4  12   6       2307.44       2486.42        50.61 o                         
   6  12   6       1352.95       1422.57        73.94 o                         
   8  12   6         57.83         20.96        11.16 o                         
  10  12   6          0.14          9.31        11.55 o                         
  12  12   6        382.12        492.30        32.60 o                         
 -11  13   6       3501.94       3484.81        46.71 o                         
  -9  13   6         29.15         25.90        13.65 o                         
  -7  13   6       2238.60       2312.67        31.94 o                         
  -5  13   6        152.37        183.16        14.19 o                         
  -3  13   6         39.96         29.74         8.79 o                         
  -1  13   6       2590.83       2523.90        30.63 o                         
   1  13   6       1623.40       1773.60        20.97 o                         
   3  13   6       1609.16       1556.92        23.37 o                         
   5  13   6       2258.52       2428.53        35.34 o                         
   7  13   6        127.39        161.79        17.97 o                         
   9  13   6         64.46         63.65        11.34 o                         
  11  13   6         56.49         28.10        11.60 o                         
  13  13   6        731.47        752.00        16.02 o                         
 -12  14   6          5.40         17.83        13.30 o                         
 -10  14   6        110.36        162.06        16.70 o                         
  -8  14   6       1068.97       1103.34        18.31 o                         
  -6  14   6       2478.88       2643.14        44.82 o                         
  -4  14   6       2187.98       2356.90        34.30 o                         
  -2  14   6        551.25        657.10        18.22 o                         
   0  14   6       4322.74       4656.82        48.25 o                         
   2  14   6        114.32        141.34        10.72 o                         
   4  14   6       3020.54       3060.29        31.11 o                         
   6  14   6          1.46         31.62        11.64 o                         
   8  14   6        744.91        778.51        21.12 o                         
  10  14   6         61.32         69.75        11.61 o                         
  12  14   6         57.56         54.50        11.77 o                         
  14  14   6         46.05         33.87        12.80 o                         
 -13  15   6         25.21         57.87        13.22 o                         
 -11  15   6         89.71         98.58        13.56 o                         
  -9  15   6        586.60        606.74        36.05 o                         
  -7  15   6       2475.42       2574.61        32.91 o                         
  -5  15   6         24.07         19.26        11.75 o                         
  -3  15   6        480.62        501.15        11.55 o                         
  -1  15   6         91.87        110.81        10.16 o                         
   1  15   6         21.17         51.57         9.85 o                         
   3  15   6         23.22        106.53        11.82 o                         
   5  15   6       1173.76       1229.86        17.59 o                         
   7  15   6        503.49        533.98        27.28 o                         
   9  15   6         68.97         64.80        11.90 o                         
  11  15   6        289.79        326.03        15.38 o                         
  13  15   6         17.97          7.71        13.63 o                         
  15  15   6        308.84        298.73        17.34 o                         
 -14  16   6         13.64         -9.76        12.68 o                         
 -12  16   6        785.58        802.13        15.80 o                         
 -10  16   6        151.00        164.09        15.78 o                         
  -8  16   6        129.11        185.83        12.74 o                         
  -6  16   6          3.79         18.03        12.14 o                         
  -4  16   6        534.49        462.31        15.35 o                         
  -2  16   6         59.56        107.59        10.10 o                         
   0  16   6        190.22        218.98        10.67 o                         
   2  16   6        637.02        693.73        15.64 o                         
   4  16   6        284.64        264.82        14.28 o                         
   6  16   6          7.01         -0.28        15.59 o                         
   8  16   6       1085.62       1134.16        33.63 o                         
  10  16   6         91.30        146.56        17.26 o                         
  12  16   6        128.55        122.40        13.81 o                         
  14  16   6         55.02        102.06        14.56 o                         
 -13  17   6        922.44        995.57        59.38 o                         
 -11  17   6          5.23         -4.97        17.68 o                         
  -9  17   6        744.04        697.46        18.12 o                         
  -7  17   6       1237.70       1234.14        17.26 o                         
  -5  17   6        619.20        630.53        20.77 o                         
  -3  17   6        659.62        627.63        15.90 o                         
  -1  17   6        562.83        514.67        20.40 o                         
   1  17   6         16.47          6.68        10.36 o                         
   3  17   6       1681.52       1804.46        32.65 o                         
   5  17   6        929.00       1032.54        29.84 o                         
   7  17   6        472.61        506.51        18.78 o                         
   9  17   6        163.50        225.92        31.36 o                         
  11  17   6          9.07         20.54        16.76 o                         
  13  17   6          0.58         13.29        12.67 o                         
 -12  18   6         71.32         91.19        13.72 o                         
 -10  18   6       1620.91       1698.63        36.49 o                         
  -8  18   6        677.06        754.17        15.20 o                         
  -6  18   6        930.18       1005.71        21.85 o                         
  -4  18   6        874.47        982.20        22.42 o                         
  -2  18   6        122.69        191.38        16.56 o                         
   0  18   6        515.43        521.16        16.38 o                         
   2  18   6          7.95          8.61        11.06 o                         
   4  18   6          0.01         18.36        16.29 o                         
   6  18   6         22.46         18.58        16.59 o                         
   8  18   6        727.36        773.04        22.56 o                         
  10  18   6        317.85        347.69        27.90 o                         
  12  18   6        441.73        526.19        18.09 o                         
 -11  19   6        798.99        763.00        24.86 o                         
  -9  19   6         17.49         38.34        14.04 o                         
  -7  19   6        512.44        587.47        24.08 o                         
  -5  19   6         58.19         80.21        13.36 o                         
  -3  19   6        387.57        467.38        14.39 o                         
  -1  19   6          8.32         29.86        11.19 o                         
   1  19   6        340.63        430.32        14.99 o                         
   3  19   6        514.09        575.53        18.61 o                         
   5  19   6        285.46        314.62        50.98 o                         
   7  19   6        540.43        594.52        19.22 o                         
   9  19   6        157.33        221.76        18.06 o                         
  11  19   6         15.11         35.88        16.59 o                         
 -10  20   6       1191.27       1158.42        53.99 o                         
  -8  20   6          2.25          6.37        13.79 o                         
  -6  20   6       1231.49       1299.01        25.85 o                         
  -4  20   6          3.45         31.10        14.02 o                         
  -2  20   6        408.81        470.98        15.64 o                         
   0  20   6         20.53         15.85        11.74 o                         
   2  20   6        525.85        592.81        13.13 o                         
   4  20   6        375.79        620.92        60.05 o                         
   6  20   6          0.85        -13.49        13.49 o                         
   8  20   6        334.01        371.86        24.52 o                         
  10  20   6         38.50         -0.27        17.33 o                         
  -9  21   6         79.57        126.28        20.18 o                         
  -7  21   6         79.39         74.12        14.11 o                         
  -5  21   6         14.14         31.65        13.70 o                         
  -3  21   6         77.88         73.69        16.69 o                         
  -1  21   6         45.05         58.87        14.50 o                         
   1  21   6        108.02         89.21        12.40 o                         
   3  21   6         43.41         27.06        13.98 o                         
   5  21   6        150.63        153.15        17.95 o                         
   7  21   6        820.96        991.34        34.21 o                         
   9  21   6         74.57         62.18        29.29 o                         
  -8  22   6        341.84        323.03        30.97 o                         
  -6  22   6        196.01        181.26        14.46 o                         
  -4  22   6          5.50         40.21        14.34 o                         
  -2  22   6        239.64        297.55        14.98 o                         
   0  22   6         34.75         62.72        14.91 o                         
   2  22   6        115.10         90.30        12.70 o                         
   4  22   6        471.30        521.49        20.59 o                         
   6  22   6        112.58        227.20        24.44 o                         
   8  22   6         67.59         85.72        25.54 o                         
  -7  23   6         19.97        -13.01        37.30 o                         
  -5  23   6        747.13        711.55        26.42 o                         
  -3  23   6        726.14        738.74        24.26 o                         
  -1  23   6        140.58        196.23        15.36 o                         
   1  23   6        180.47        231.78        15.75 o                         
   3  23   6        400.48        372.10        25.35 o                         
   5  23   6          1.63         10.47        18.56 o                         
  -4  24   6        158.75        193.06        39.92 o                         
  -2  24   6        355.68        312.63        16.48 o                         
   0  24   6          4.08         11.83        19.80 o                         
   2  24   6        189.46        243.68        20.10 o                         
   4  24   6         27.34         58.56        27.65 o                         
  -1  25   6         21.14         51.94        35.96 o                         
   1  25   6          0.01          6.06        43.04 o                         
   3  25   6          8.54        -17.93        59.45 o                         
   0   1   7       4138.09       2367.41        27.42 o                         
  -1   2   7      36480.51      40622.90       388.55 o                         
   1   2   7      22927.19      21878.10       189.61 o                         
  -2   3   7       1471.58       1122.22        22.40 o                         
   0   3   7      13574.34       9769.30       144.84 o                         
   2   3   7      99522.15     111433.03      2501.23 o                         
  -3   4   7      36399.43      36958.72       257.50 o                         
  -1   4   7        279.13        345.51        10.63 o                         
   1   4   7       1259.44       1604.03        23.99 o                         
   3   4   7      24580.96      21569.47       144.79 o                         
  -4   5   7      51939.37      56172.83       370.48 o                         
  -2   5   7       1587.48       1377.26        13.31 o                         
   0   5   7         90.87        369.81        15.02 o                         
   2   5   7      31787.35      30158.26       264.24 o                         
   4   5   7        888.98        700.50        28.85 o                         
  -5   6   7       6600.24       5797.73        38.82 o                         
  -3   6   7      36134.65      35549.44       201.67 o                         
  -1   6   7        708.00        751.71        19.02 o                         
   1   6   7        225.16        231.41         8.58 o                         
   3   6   7        153.15        248.30        13.77 o                         
   5   6   7       3162.89       2853.05        31.90 o                         
  -6   7   7       3248.36       3167.25        35.93 o                         
  -4   7   7        366.40        505.93        16.25 o                         
  -2   7   7      20150.39      18194.28       118.20 o                         
   0   7   7         28.27         12.48         7.78 o                         
   2   7   7       5090.81       5260.83        42.76 o                         
   4   7   7        200.56        126.25         6.83 o                         
   6   7   7       9361.15       8791.25       108.89 o                         
  -7   8   7         96.70         38.70        10.14 o                         
  -5   8   7       5276.12       4829.30        39.44 o                         
  -3   8   7          1.61         23.68         7.11 o                         
  -1   8   7      11668.74      12195.38        75.23 o                         
   1   8   7       3136.94       3190.18        43.03 o                         
   3   8   7      24177.15      22697.57       130.14 o                         
   5   8   7       2525.78       2322.42        54.77 o                         
   7   8   7       1816.05       1983.84        23.77 o                         
  -8   9   7       2022.69       2119.11        22.48 o                         
  -6   9   7       2542.81       2762.04        39.36 o                         
  -4   9   7        333.88        240.88         8.92 o                         
  -2   9   7       1805.32       1894.01        28.24 o                         
   0   9   7       2597.60       2945.72        58.90 o                         
   2   9   7       5034.25       4370.75        39.07 o                         
   4   9   7       3138.85       3292.33        43.85 o                         
   6   9   7       9414.83       8560.27        81.07 o                         
   8   9   7       2052.80       2259.00        24.66 o                         
  -9  10   7        953.71       1018.86        33.49 o                         
  -7  10   7       9948.65       9134.04        64.13 o                         
  -5  10   7       1773.89       1826.77        15.83 o                         
  -3  10   7       9602.68       9454.79        56.63 o                         
  -1  10   7        230.88        234.45        12.95 o                         
   1  10   7       8672.34       8316.06        53.71 o                         
   3  10   7       2401.39       2284.96        27.93 o                         
   5  10   7       1611.13       1534.66        27.49 o                         
   7  10   7       3044.03       2944.76        28.63 o                         
   9  10   7         62.79         89.28        11.26 o                         
 -10  11   7       3413.50       3151.27        63.33 o                         
  -8  11   7       1457.21       1517.53        17.99 o                         
  -6  11   7        557.85        554.82        14.25 o                         
  -4  11   7       2202.85       2343.75        21.56 o                         
  -2  11   7        462.33        581.77        17.94 o                         
   0  11   7       1853.70       1736.53        38.24 o                         
   2  11   7        301.50        329.31         9.21 o                         
   4  11   7       1346.08       1438.29        19.34 o                         
   6  11   7        127.57         89.80        11.36 o                         
   8  11   7         91.97        135.81        11.37 o                         
  10  11   7        693.73        773.23        27.27 o                         
 -11  12   7        667.67        749.28        18.23 o                         
  -9  12   7       2276.66       2310.46        31.37 o                         
  -7  12   7        239.96        290.84        15.37 o                         
  -5  12   7       5072.59       4934.23        38.03 o                         
  -3  12   7       4832.43       4724.40        53.53 o                         
  -1  12   7      21061.58      20890.28       126.24 o                         
   1  12   7       5369.92       5491.93        49.96 o                         
   3  12   7        691.72        718.79        13.64 o                         
   5  12   7       3500.13       3492.42        61.59 o                         
   7  12   7        958.68        955.00        35.44 o                         
   9  12   7        618.16        703.09        17.88 o                         
  11  12   7      12104.12      11660.56       110.49 o                         
 -12  13   7       2675.06       2669.87        39.28 o                         
 -10  13   7          8.77         -7.89        13.67 o                         
  -8  13   7        391.86        396.27        19.49 o                         
  -6  13   7        127.22        138.03        12.10 o                         
  -4  13   7        622.39        665.45        19.58 o                         
  -2  13   7       2100.99       2172.31        26.06 o                         
   0  13   7       3499.76       3718.04        36.56 o                         
   2  13   7         61.15         75.96         9.32 o                         
   4  13   7       4370.89       4295.82        47.23 o                         
   6  13   7          7.19        -10.53        11.37 o                         
   8  13   7       1165.39       1236.53        28.26 o                         
  10  13   7       4573.51       4689.22        84.01 o                         
  12  13   7         17.41          7.70        11.63 o                         
 -13  14   7       1270.03       1186.25        27.83 o                         
 -11  14   7        401.94        419.16        15.07 o                         
  -9  14   7       1731.53       1834.52        22.31 o                         
  -7  14   7        239.06        267.81        13.62 o                         
  -5  14   7       1732.72       1782.34        19.87 o                         
  -3  14   7        747.57        688.13        14.42 o                         
  -1  14   7        857.87        907.96        16.57 o                         
   1  14   7        506.62        553.05        15.15 o                         
   3  14   7       6839.76       6850.50        78.18 o                         
   5  14   7         28.16         10.21        11.65 o                         
   7  14   7       3911.86       4011.20        53.66 o                         
   9  14   7       1064.12       1211.97        24.88 o                         
  11  14   7        327.44        378.45        21.94 o                         
  13  14   7       2812.55       2895.85        53.06 o                         
 -14  15   7        152.11        141.90        13.84 o                         
 -12  15   7         38.26         62.67        13.67 o                         
 -10  15   7        895.93       1006.88        23.01 o                         
  -8  15   7       2083.93       2158.94        22.57 o                         
  -6  15   7       1172.40       1182.09        26.32 o                         
  -4  15   7        889.60        990.68        20.78 o                         
  -2  15   7       3296.34       3487.84        28.42 o                         
   0  15   7       3836.76       3494.42        70.33 o                         
   2  15   7      11188.41      11127.87       151.01 o                         
   4  15   7       1130.81       1189.02        35.36 o                         
   6  15   7        166.85        133.49        13.61 o                         
   8  15   7          4.78         21.47        12.08 o                         
  10  15   7        476.09        482.67        15.94 o                         
  12  15   7        187.39        164.57        14.27 o                         
  14  15   7       2820.07       2585.83        34.76 o                         
 -15  16   7        568.66        441.46        22.85 o                         
 -13  16   7       1111.25       1045.80        18.18 o                         
 -11  16   7        601.46        677.09        34.61 o                         
  -9  16   7        677.73        741.76        18.59 o                         
  -7  16   7         52.08         47.85        12.47 o                         
  -5  16   7       1199.53       1245.30        24.66 o                         
  -3  16   7       1008.44       1087.13        18.99 o                         
  -1  16   7          7.52         26.92        10.51 o                         
   1  16   7       3649.27       3372.47        24.68 o                         
   3  16   7         31.38         61.27        12.62 o                         
   5  16   7       2452.03       2463.12        31.41 o                         
   7  16   7        471.34        539.49        17.11 o                         
   9  16   7         14.74         21.06        12.57 o                         
  11  16   7         76.65         63.42        13.81 o                         
  13  16   7        720.69        688.02        24.56 o                         
  15  16   7        972.24        747.81        34.25 o                         
 -14  17   7        900.62        734.21        28.66 o                         
 -12  17   7         67.48         78.55        14.12 o                         
 -10  17   7        444.25        516.12        15.53 o                         
  -8  17   7       1517.21       1678.21        32.08 o                         
  -6  17   7        233.09        330.93        13.41 o                         
  -4  17   7         68.46         62.94        12.67 o                         
  -2  17   7       5250.09       5570.86        63.59 o                         
   0  17   7          9.42         -3.43        10.31 o                         
   2  17   7      13276.40      13337.02        78.76 o                         
   4  17   7        211.64        221.40        16.72 o                         
   6  17   7       1318.73       1317.54        33.92 o                         
   8  17   7       3519.55       3866.63        35.36 o                         
  10  17   7       2753.22       2832.74        98.96 o                         
  12  17   7        869.07        933.14        33.01 o                         
  14  17   7         62.61         14.49        17.71 o                         
 -13  18   7       1007.60        839.52        35.78 o                         
 -11  18   7        870.46        888.43        27.06 o                         
  -9  18   7         64.43         54.26        14.24 o                         
  -7  18   7        238.88        286.32        13.83 o                         
  -5  18   7       2132.01       2423.11        23.79 o                         
  -3  18   7       2718.57       2718.00        35.22 o                         
  -1  18   7       5263.04       5392.41        82.86 o                         
   1  18   7        298.43        371.87        11.71 o                         
   3  18   7       4256.50       4606.83        36.52 o                         
   5  18   7        208.45        156.31        17.23 o                         
   7  18   7         11.74         11.41        16.92 o                         
   9  18   7        153.56        133.85        18.37 o                         
  11  18   7       1157.71       1172.18        30.38 o                         
  13  18   7          3.03          1.69        18.00 o                         
 -12  19   7         80.04         95.02        23.10 o                         
 -10  19   7       1895.99       1828.03        22.52 o                         
  -8  19   7       1249.11       1172.06        18.70 o                         
  -6  19   7         15.27          4.84        13.29 o                         
  -4  19   7         72.88        109.40        13.79 o                         
  -2  19   7         57.09         63.10        11.26 o                         
   0  19   7          0.46          5.24        11.16 o                         
   2  19   7         21.60         47.81        11.19 o                         
   4  19   7       1728.22       1918.47        54.46 o                         
   6  19   7       1158.33       1214.90        33.28 o                         
   8  19   7       1285.20       1379.90        30.24 o                         
  10  19   7         28.84         30.16        16.98 o                         
  12  19   7         39.30        -10.38        50.02 o                         
  -9  20   7        131.70        147.73        20.48 o                         
  -7  20   7        258.59        191.96        14.35 o                         
  -5  20   7       3116.78       3196.85        42.72 o                         
  -3  20   7         89.06        139.99        14.28 o                         
  -1  20   7         17.14         11.37        11.83 o                         
   1  20   7       4517.26       4627.19        59.55 o                         
   3  20   7       1223.34       1436.70        47.58 o                         
   5  20   7        606.80        654.59        36.10 o                         
   7  20   7        165.00        224.90        21.81 o                         
   9  20   7        101.01        107.67        17.44 o                         
  -8  21   7         39.63         63.78        14.37 o                         
  -6  21   7       1464.53       1624.04        22.12 o                         
  -4  21   7        157.50        163.35        15.95 o                         
  -2  21   7       1804.49       1799.63        20.92 o                         
   0  21   7       3319.91       3447.54        60.31 o                         
   2  21   7        412.57        335.12        23.72 o                         
   4  21   7         29.49         60.38        18.37 o                         
   6  21   7          0.17         -7.45        13.65 o                         
   8  21   7         84.19        117.52        17.55 o                         
  -7  22   7         72.78         91.51        18.41 o                         
  -5  22   7        338.41        358.09        16.18 o                         
  -3  22   7        354.09        368.90        19.01 o                         
  -1  22   7        334.63        416.70        15.34 o                         
   1  22   7         19.78         39.44        14.40 o                         
   3  22   7        163.81        166.19        17.95 o                         
   5  22   7         29.12         33.77        18.14 o                         
   7  22   7       2162.22       2266.24        57.39 o                         
  -6  23   7        129.08        129.58        26.69 o                         
  -4  23   7        225.03        268.71        15.41 o                         
  -2  23   7       1309.48       1348.15        19.34 o                         
   0  23   7       1508.08       1377.47        28.06 o                         
   2  23   7        137.57        135.28        15.21 o                         
   4  23   7        165.61        156.09        18.60 o                         
   6  23   7        105.30        115.70        26.72 o                         
  -5  24   7        241.51        180.96        44.61 o                         
  -3  24   7        302.59        279.71        20.61 o                         
  -1  24   7          0.84        -17.72        17.72 o                         
   1  24   7         52.50         43.87        18.99 o                         
   3  24   7         70.22        113.64        32.24 o                         
   5  24   7          7.97          1.32        29.26 o                         
   0  25   7         59.19         10.95        22.46 o                         
   1   1   8         34.85        121.16         8.29 o                         
   0   2   8      26804.88      26279.08       405.87 o                         
   2   2   8      11226.62       9365.49        55.45 o                         
  -1   3   8      31171.73      28102.39       298.39 o                         
   1   3   8      23334.76      19753.73       154.85 o                         
   3   3   8      56238.93      59055.11       343.64 o                         
  -2   4   8         90.73          8.93         7.62 o                         
   0   4   8      10436.57      10397.77       115.60 o                         
   2   4   8       3430.16       3151.01        33.15 o                         
   4   4   8       5848.98       5990.64        44.97 o                         
  -3   5   8      28000.55      27222.98       165.80 o                         
  -1   5   8       3644.09       2880.08        30.85 o                         
   1   5   8      12193.24      11634.50       109.46 o                         
   3   5   8      24347.48      22874.71       150.95 o                         
   5   5   8        746.00        734.00        11.55 o                         
  -4   6   8        330.46        547.42        11.70 o                         
  -2   6   8      31258.59      28170.37       160.57 o                         
   0   6   8       2997.28       2594.41        30.83 o                         
   2   6   8       6153.86       6287.96        54.46 o                         
   4   6   8         83.99         97.02         9.19 o                         
   6   6   8        620.43        676.58        13.67 o                         
  -5   7   8       1624.33       1388.05        17.93 o                         
  -3   7   8       4507.53       5158.11        32.76 o                         
  -1   7   8      11395.05      10105.83        79.53 o                         
   1   7   8          1.93         19.89         7.56 o                         
   3   7   8      18628.20      18239.71       118.25 o                         
   5   7   8          4.00        123.49        11.31 o                         
   7   7   8        235.22        210.52        13.47 o                         
  -6   8   8       9006.53       8808.76        67.98 o                         
  -4   8   8       2749.55       2395.28        86.30 o                         
  -2   8   8       6986.82       6469.12        56.85 o                         
   0   8   8       3533.65       3330.09        34.44 o                         
   2   8   8      17592.11      18647.60       107.65 o                         
   4   8   8       7116.58       7166.19        80.33 o                         
   6   8   8        478.33        539.96        13.45 o                         
   8   8   8       1168.73       1262.58        16.12 o                         
  -7   9   8       1254.47       1200.73        19.97 o                         
  -5   9   8       2454.06       2108.71        24.16 o                         
  -3   9   8        121.26        223.55         8.50 o                         
  -1   9   8      14279.86      13480.36        79.06 o                         
   1   9   8        297.87        574.88        15.39 o                         
   3   9   8      10411.32      10464.40        75.21 o                         
   5   9   8      25429.01      24850.62       174.66 o                         
   7   9   8        122.96         94.41        13.95 o                         
   9   9   8       1487.73       1474.95        29.14 o                         
  -8  10   8       3268.52       3217.25        78.14 o                         
  -6  10   8       6502.70       5806.04        85.21 o                         
  -4  10   8        176.32        250.77         8.01 o                         
  -2  10   8          8.79         20.44         8.04 o                         
   0  10   8       7222.73       6392.96        39.95 o                         
   2  10   8       1139.32        894.84        17.30 o                         
   4  10   8       8910.94       8492.57        62.53 o                         
   6  10   8        178.98        259.54        11.91 o                         
   8  10   8          5.03         10.66        12.05 o                         
  10  10   8      10237.81      10178.33        73.80 o                         
  -9  11   8       3735.87       3784.91        46.14 o                         
  -7  11   8        140.30        161.25        12.84 o                         
  -5  11   8        980.12       1036.04        16.38 o                         
  -3  11   8        591.27        544.86        14.19 o                         
  -1  11   8      14665.97      14577.43       167.65 o                         
   1  11   8      14335.77      14235.36        88.65 o                         
   3  11   8       5463.89       5657.40        36.01 o                         
   5  11   8       1318.06       1443.02        36.93 o                         
   7  11   8       3615.06       3682.20        35.47 o                         
   9  11   8       3425.56       3355.09        28.52 o                         
  11  11   8       3185.56       3306.07        45.75 o                         
 -10  12   8       8770.58       8522.01       168.32 o                         
  -8  12   8        791.13        744.04        60.06 o                         
  -6  12   8        296.96        204.99        11.44 o                         
  -4  12   8      13385.19      12643.26       127.86 o                         
  -2  12   8      14840.27      15024.01       125.58 o                         
   0  12   8      29553.49      31204.75       178.12 o                         
   2  12   8        171.65        342.85         9.73 o                         
   4  12   8       2024.97       2178.63        32.73 o                         
   6  12   8      10072.52       9313.14        65.79 o                         
   8  12   8         79.26        100.04        11.83 o                         
  10  12   8         23.19         36.94        11.63 o                         
  12  12   8          9.44         13.32        11.85 o                         
 -11  13   8       3540.63       3691.11        46.84 o                         
  -9  13   8       1289.26       1318.29        28.74 o                         
  -7  13   8       1153.12       1195.92        28.11 o                         
  -5  13   8      13567.41      13567.69        91.62 o                         
  -3  13   8       6313.78       6469.10       119.77 o                         
  -1  13   8       7490.57       6835.73        46.00 o                         
   1  13   8       6253.60       6267.00        73.00 o                         
   3  13   8        822.90        764.63        25.93 o                         
   5  13   8       7725.83       7634.00        64.78 o                         
   7  13   8        262.37        246.12        13.21 o                         
   9  13   8       1744.42       1732.97        20.96 o                         
  11  13   8        214.11        189.47        12.51 o                         
  13  13   8        118.46        160.31        16.41 o                         
 -12  14   8        318.52        334.70        16.06 o                         
 -10  14   8       9033.45       8850.27        91.38 o                         
  -8  14   8       3899.34       3808.62        59.71 o                         
  -6  14   8       6096.92       5983.42        75.04 o                         
  -4  14   8         27.36         38.60         9.28 o                         
  -2  14   8      10228.27      10050.90       114.19 o                         
   0  14   8       1560.05       1449.03        21.20 o                         
   2  14   8        931.64        843.14        15.09 o                         
   4  14   8        509.46        628.77        14.20 o                         
   6  14   8       5215.92       5405.64        41.10 o                         
   8  14   8        374.35        425.85        17.06 o                         
  10  14   8        728.27        740.87        15.01 o                         
  12  14   8       1411.94       1434.36        19.12 o                         
  14  14   8        928.33        918.63        29.96 o                         
 -13  15   8        728.17        703.75        19.32 o                         
 -11  15   8        264.08        311.50        14.73 o                         
  -9  15   8       8781.96       8571.91       105.50 o                         
  -7  15   8       8797.49       8378.86        66.68 o                         
  -5  15   8        240.01        293.78        14.88 o                         
  -3  15   8       3984.78       4129.72        36.60 o                         
  -1  15   8        912.72        985.25        17.21 o                         
   1  15   8        142.01        172.58        10.31 o                         
   3  15   8      15892.72      15872.17       107.65 o                         
   5  15   8        669.98        822.21        19.53 o                         
   7  15   8       1834.42       1841.67        22.81 o                         
   9  15   8        605.90        632.85        18.39 o                         
  11  15   8        253.58        334.56        12.97 o                         
  13  15   8        366.02        323.01        17.41 o                         
  15  15   8          2.39          5.67        13.63 o                         
 -14  16   8         39.34         51.41        15.44 o                         
 -12  16   8         58.63         74.07        14.14 o                         
 -10  16   8        176.65        147.88        14.59 o                         
  -8  16   8        859.23        909.72        17.88 o                         
  -6  16   8         31.14         14.21        12.74 o                         
  -4  16   8        552.57        568.35        14.26 o                         
  -2  16   8       8175.24       8150.75        50.36 o                         
   0  16   8        404.11        470.19        21.67 o                         
   2  16   8       2678.41       2650.84        27.51 o                         
   4  16   8        596.63        672.84        14.80 o                         
   6  16   8        513.01        559.86        15.48 o                         
   8  16   8       3780.26       3808.48        44.51 o                         
  10  16   8       4046.68       4274.58        35.66 o                         
  12  16   8         17.14          8.97        12.34 o                         
  14  16   8       8048.22       7380.61       206.09 o                         
 -13  17   8       1776.93       1696.32        34.74 o                         
 -11  17   8        601.44        608.58        20.81 o                         
  -9  17   8        605.89        707.85        17.87 o                         
  -7  17   8          5.82         24.63        12.88 o                         
  -5  17   8         26.74         12.47        13.02 o                         
  -3  17   8        457.11        512.61        12.56 o                         
  -1  17   8       5672.94       5801.31        37.64 o                         
   1  17   8        457.36        521.42        12.15 o                         
   3  17   8        241.88        279.84        17.05 o                         
   5  17   8       1787.99       1961.32        23.45 o                         
   7  17   8          0.08          0.03        12.91 o                         
   9  17   8       1583.80       1580.94        18.93 o                         
  11  17   8        135.71        170.69        15.38 o                         
  13  17   8         23.74         25.35        14.08 o                         
 -12  18   8       2010.46       1934.59        25.46 o                         
 -10  18   8        587.88        647.46        16.48 o                         
  -8  18   8         51.22         72.22        13.47 o                         
  -6  18   8        714.90        652.34        15.16 o                         
  -4  18   8          0.10          3.19        13.03 o                         
  -2  18   8        910.12        945.87        15.27 o                         
   0  18   8        283.20        276.38        13.29 o                         
   2  18   8        921.10        950.55        20.58 o                         
   4  18   8        327.85        286.55        17.28 o                         
   6  18   8        151.01        166.06        17.42 o                         
   8  18   8         47.51         52.83        17.01 o                         
  10  18   8        161.61        129.32        16.95 o                         
  12  18   8        592.01        534.34        27.09 o                         
 -11  19   8        327.07        314.22        19.56 o                         
  -9  19   8        914.33        927.27        17.61 o                         
  -7  19   8        924.25        957.35        16.27 o                         
  -5  19   8        809.84        889.59        16.36 o                         
  -3  19   8        246.90        257.95        22.23 o                         
  -1  19   8        115.54        156.07        11.53 o                         
   1  19   8        146.24        135.98        13.69 o                         
   3  19   8         84.13        120.84        14.97 o                         
   5  19   8       5201.55       5230.96        57.46 o                         
   7  19   8       1106.52       1408.25        34.61 o                         
   9  19   8        390.74        400.30        18.29 o                         
  11  19   8       1472.10       1377.29        25.96 o                         
 -10  20   8       5358.95       5203.18        60.17 o                         
  -8  20   8        681.13        609.04        29.49 o                         
  -6  20   8       3589.37       3606.83        39.10 o                         
  -4  20   8        599.86        552.25        21.08 o                         
  -2  20   8       1376.36       1466.68        17.94 o                         
   0  20   8       1153.74       1232.50        21.90 o                         
   2  20   8         34.81         41.82        13.50 o                         
   4  20   8       3495.75       3955.82        56.58 o                         
   6  20   8         89.60         85.62        12.08 o                         
   8  20   8        327.90        291.25        18.11 o                         
  10  20   8        548.42        625.92        26.98 o                         
  -9  21   8        765.98        757.77        32.34 o                         
  -7  21   8         21.17         35.25        13.94 o                         
  -5  21   8         80.36        118.54        14.27 o                         
  -3  21   8        147.04        154.91        14.07 o                         
  -1  21   8       2250.45       2573.19        37.10 o                         
   1  21   8          1.16         -1.15        14.30 o                         
   3  21   8         10.02         -8.01        17.00 o                         
   5  21   8          2.26          4.95        17.04 o                         
   7  21   8        288.03        279.16        18.15 o                         
   9  21   8        300.05        329.13        36.66 o                         
  -8  22   8        272.63        289.93        27.60 o                         
  -6  22   8        260.46        222.11        14.92 o                         
  -4  22   8       1251.76       1280.22        31.65 o                         
  -2  22   8        701.52        811.53        17.11 o                         
   0  22   8        608.69        553.70        22.07 o                         
   2  22   8        295.86        359.92        15.42 o                         
   4  22   8        485.40        489.33        18.24 o                         
   6  22   8        168.79        187.09        18.97 o                         
   8  22   8        373.79        232.89        36.34 o                         
  -5  23   8        455.05        368.84        20.92 o                         
  -3  23   8         33.12         48.29        15.35 o                         
  -1  23   8        706.62        767.39        27.02 o                         
   1  23   8        780.45        743.96        18.23 o                         
   3  23   8        125.19        137.09        19.12 o                         
   5  23   8         89.68        108.03        26.57 o                         
  -4  24   8          0.33         -1.21        32.46 o                         
  -2  24   8         12.01          5.79        19.67 o                         
   0  24   8        359.71        313.31        20.46 o                         
   2  24   8         22.31         12.56        20.01 o                         
   4  24   8          3.79        -30.21        30.21 o                         
  -1  25   8       1293.07       1043.66        70.90 o                         
   0   1   9        954.36        914.45        10.96 o                         
  -1   2   9       7165.35       7841.38       117.23 o                         
   1   2   9      30479.46      30652.00       227.22 o                         
  -2   3   9       3696.57       3091.29        28.65 o                         
   0   3   9        899.08        440.03        26.61 o                         
   2   3   9       7340.70       6343.82        42.62 o                         
  -3   4   9       8785.53       8712.44        52.14 o                         
  -1   4   9       2116.52       2272.67        23.20 o                         
   1   4   9       9255.65       8408.22        70.01 o                         
   3   4   9      16173.30      14266.95       102.00 o                         
  -4   5   9       3527.01       3841.98        46.94 o                         
  -2   5   9         32.40         75.44         8.17 o                         
   0   5   9       5583.11       5016.49        31.93 o                         
   2   5   9        131.09        235.82         8.70 o                         
   4   5   9       9453.30       9575.60        80.23 o                         
  -5   6   9       1686.86       1416.48        32.90 o                         
  -3   6   9       8878.23       7805.66       137.75 o                         
  -1   6   9       2336.40       1984.11        28.83 o                         
   1   6   9       2812.11       3252.98        38.16 o                         
   3   6   9       3292.51       3822.00        27.32 o                         
   5   6   9      19000.23      19426.88       185.00 o                         
  -6   7   9       2978.03       3349.94        27.01 o                         
  -4   7   9        452.21        397.14         8.62 o                         
  -2   7   9      41962.16      43854.66       287.91 o                         
   0   7   9       2170.67       2165.44        28.86 o                         
   2   7   9       2547.85       2953.05        41.69 o                         
   4   7   9       3865.49       3839.54        37.46 o                         
   6   7   9       2024.15       1942.03        50.78 o                         
  -7   8   9      21288.00      21580.98       178.42 o                         
  -5   8   9       6367.12       6244.92       107.93 o                         
  -3   8   9        494.37        526.71        11.98 o                         
  -1   8   9        151.22        229.98        15.25 o                         
   1   8   9       7759.17       7699.02        47.03 o                         
   3   8   9       6968.72       6391.59        43.60 o                         
   5   8   9       2411.11       2064.80        44.50 o                         
   7   8   9        610.67        652.23        13.15 o                         
  -8   9   9       1036.91       1003.22        36.84 o                         
  -6   9   9        835.56        950.02        20.86 o                         
  -4   9   9       1334.23       1442.32        23.60 o                         
  -2   9   9       9245.00       9230.57        61.26 o                         
   0   9   9       4153.45       4064.02        35.52 o                         
   2   9   9        904.63        838.94        25.51 o                         
   4   9   9       1318.42       1422.30        25.56 o                         
   6   9   9       4052.11       3916.54       100.26 o                         
   8   9   9       2572.76       2554.96        23.75 o                         
  -9  10   9       3073.53       2841.12        25.64 o                         
  -7  10   9       1633.69       1764.28        50.29 o                         
  -5  10   9        616.84        581.87        16.08 o                         
  -3  10   9       2352.67       2482.41        38.44 o                         
  -1  10   9        482.29        615.14        13.66 o                         
   1  10   9       5582.94       5256.69        51.12 o                         
   3  10   9       1849.37       1902.19        28.81 o                         
   5  10   9       8305.84       8280.15       235.47 o                         
   7  10   9      10556.14      10394.57       162.55 o                         
   9  10   9         99.93         73.87        12.06 o                         
 -10  11   9      13684.60      12965.32       272.07 o                         
  -8  11   9        387.75        514.54        14.21 o                         
  -6  11   9       3370.86       3667.16        62.13 o                         
  -4  11   9       5819.99       5822.34        42.95 o                         
  -2  11   9        263.86        354.86        13.28 o                         
   0  11   9       3300.88       3348.74        46.67 o                         
   2  11   9         22.99         17.88         8.65 o                         
   4  11   9        144.16        157.38         9.29 o                         
   6  11   9        230.89        228.23        14.49 o                         
   8  11   9       3296.21       3192.61        71.80 o                         
  10  11   9       2061.57       2006.17        46.45 o                         
 -11  12   9       1227.14       1175.75        16.91 o                         
  -9  12   9       1649.44       1720.61        43.70 o                         
  -7  12   9        207.53        195.62        14.99 o                         
  -5  12   9        922.34        853.79        30.99 o                         
  -3  12   9       4773.84       4685.10        68.52 o                         
  -1  12   9       8089.35       7773.88        91.53 o                         
   1  12   9        173.55        268.42        11.37 o                         
   3  12   9       3609.81       3409.12        40.39 o                         
   5  12   9       8866.34       9121.86       190.32 o                         
   7  12   9         99.36         62.91        14.69 o                         
   9  12   9       6140.70       5891.69       110.79 o                         
  11  12   9         54.41         82.21        13.65 o                         
 -12  13   9        715.07        755.11        41.52 o                         
 -10  13   9       2127.96       2217.03        83.65 o                         
  -8  13   9       7318.11       6881.67       104.54 o                         
  -6  13   9        655.70        745.55        18.92 o                         
  -4  13   9       9169.35       9127.51        60.67 o                         
  -2  13   9        806.50        862.80        12.47 o                         
   0  13   9       2987.16       2830.45        27.46 o                         
   2  13   9        426.03        472.87        13.67 o                         
   4  13   9       2093.84       1848.50        28.53 o                         
   6  13   9          4.78         14.29        11.80 o                         
   8  13   9       1704.15       1765.39        32.04 o                         
  10  13   9        843.12        944.11        34.02 o                         
  12  13   9         25.57         43.05        12.65 o                         
 -13  14   9       1418.26       1263.19        41.83 o                         
 -11  14   9       3161.45       3113.81        79.24 o                         
  -9  14   9       5609.07       5402.74       147.29 o                         
  -7  14   9       1151.64       1281.56        61.39 o                         
  -5  14   9        384.74        367.29        13.08 o                         
  -3  14   9       1474.10       1492.98        17.22 o                         
  -1  14   9       2001.35       1894.30        20.79 o                         
   1  14   9        794.29        863.52        24.16 o                         
   3  14   9         44.22         66.52        12.12 o                         
   5  14   9       3685.55       3615.41        37.48 o                         
   7  14   9       1427.36       1427.70        38.37 o                         
   9  14   9        960.48       1095.76        29.99 o                         
  11  14   9        114.20        152.42        13.23 o                         
  13  14   9       5075.04       4975.47       100.78 o                         
 -14  15   9        206.88        219.76        14.23 o                         
 -12  15   9         81.89        151.91        15.54 o                         
 -10  15   9        154.23        135.09        14.57 o                         
  -8  15   9         26.56         15.43        12.66 o                         
  -6  15   9       2598.22       2479.04        22.89 o                         
  -4  15   9        291.47        312.86        13.04 o                         
  -2  15   9        625.10        639.09        12.65 o                         
   0  15   9        902.02        905.67        26.94 o                         
   2  15   9       2443.42       2419.10        56.79 o                         
   4  15   9        509.29        443.30        26.61 o                         
   6  15   9      10954.43      10836.05        75.41 o                         
   8  15   9       3384.15       3329.84        51.04 o                         
  10  15   9       2704.45       2764.73        38.67 o                         
  12  15   9       1003.11       1003.59        21.32 o                         
  14  15   9        376.00        342.60        24.89 o                         
 -15  16   9        453.91        363.66        31.59 o                         
 -13  16   9        665.34        546.42        18.54 o                         
 -11  16   9       2856.59       2770.65        49.93 o                         
  -9  16   9        315.30        254.28        17.73 o                         
  -7  16   9        251.84        304.22        14.08 o                         
  -5  16   9       5720.69       5451.23        55.63 o                         
  -3  16   9        215.49        243.53        10.79 o                         
  -1  16   9        854.65        907.26        18.71 o                         
   1  16   9        835.59        919.68        18.47 o                         
   3  16   9        184.57         99.11        12.73 o                         
   5  16   9       1600.21       1598.09        30.80 o                         
   7  16   9        581.04        660.09        15.11 o                         
   9  16   9         15.39         24.13        14.06 o                         
  11  16   9        107.07        159.29        12.91 o                         
  13  16   9         27.27         29.38        13.53 o                         
  15  16   9        305.23        352.75        36.35 o                         
 -14  17   9        375.45        357.92        32.53 o                         
 -12  17   9         39.77         45.43        13.93 o                         
 -10  17   9         10.08         12.48        14.29 o                         
  -8  17   9       1757.58       1817.80        64.48 o                         
  -6  17   9        393.82        417.50        22.84 o                         
  -4  17   9          0.47         -0.98        10.17 o                         
  -2  17   9        295.55        377.08        15.20 o                         
   0  17   9          0.12         14.73        12.60 o                         
   2  17   9        678.74        706.13        30.04 o                         
   4  17   9        674.41        731.43        15.44 o                         
   6  17   9         19.35         39.48        12.73 o                         
   8  17   9         65.14         55.99        13.17 o                         
  10  17   9       2196.61       2319.45        30.92 o                         
  12  17   9        119.96         94.74        13.10 o                         
  14  17   9       1313.23       1223.31        40.63 o                         
 -13  18   9       2158.72       2229.66        52.87 o                         
 -11  18   9         96.53         81.53        14.87 o                         
  -9  18   9        182.86        161.88        14.53 o                         
  -7  18   9        100.33        116.58        13.83 o                         
  -5  18   9         59.59         87.99        13.35 o                         
  -3  18   9       1736.84       1708.05        26.94 o                         
  -1  18   9        414.03        452.13        24.50 o                         
   1  18   9         41.44         36.40        12.89 o                         
   3  18   9        126.30        193.43        20.79 o                         
   5  18   9       1673.58       1752.49        25.50 o                         
   7  18   9       1672.07       1655.13        21.91 o                         
   9  18   9       3026.11       3048.90        43.86 o                         
  11  18   9        430.52        397.19        14.54 o                         
  13  18   9        470.45        402.39        33.31 o                         
 -12  19   9         98.19         82.29        44.36 o                         
 -10  19   9        205.10        215.60        15.16 o                         
  -8  19   9        161.72        175.62        14.00 o                         
  -6  19   9        225.91        202.99        13.97 o                         
  -4  19   9        755.88        790.25        16.31 o                         
  -2  19   9        284.90        309.96        12.42 o                         
   0  19   9        191.68        170.77        15.25 o                         
   2  19   9        247.04        326.25        17.68 o                         
   4  19   9        122.44        138.58        20.50 o                         
   6  19   9       1724.73       1631.56        87.72 o                         
   8  19   9        240.82        251.76        19.98 o                         
  10  19   9        185.17        189.95        18.62 o                         
  -9  20   9       1968.94       1779.48        36.42 o                         
  -7  20   9        452.97        504.33        28.21 o                         
  -5  20   9        237.11        308.42        15.97 o                         
  -3  20   9       1428.28       1545.77        25.14 o                         
  -1  20   9        936.00        934.94        24.91 o                         
   1  20   9         47.67         69.49        13.95 o                         
   3  20   9        997.74       1244.58        30.50 o                         
   5  20   9        614.40        516.04        21.45 o                         
   7  20   9       1017.16       1179.98        22.33 o                         
   9  20   9        395.42        415.90        24.93 o                         
  -8  21   9       2202.19       2347.20        64.86 o                         
  -6  21   9        163.44        203.46        20.42 o                         
  -4  21   9        454.90        493.23        17.50 o                         
  -2  21   9        320.51        362.74        20.61 o                         
   0  21   9        171.76        228.32        21.39 o                         
   2  21   9        399.46        436.94        15.42 o                         
   4  21   9        100.94        106.30        17.34 o                         
   6  21   9        440.87        363.28        18.74 o                         
   8  21   9         20.60         23.07        24.93 o                         
  -7  22   9          0.01        -14.09        20.51 o                         
  -5  22   9        131.14        110.90        14.78 o                         
  -3  22   9         10.64         -2.05        17.48 o                         
  -1  22   9        320.03        328.79        17.61 o                         
   1  22   9        788.77        770.23        20.14 o                         
   3  22   9          0.33         -3.10        17.95 o                         
   5  22   9         10.69          6.17        20.37 o                         
   7  22   9        268.80        259.86        35.02 o                         
  -6  23   9        506.54        467.07        30.01 o                         
  -4  23   9        623.93        630.56        25.69 o                         
  -2  23   9          7.92          0.51        18.61 o                         
   0  23   9        228.05        231.23        16.53 o                         
   2  23   9         88.26         94.61        18.96 o                         
   4  23   9        449.88        489.37        28.27 o                         
   6  23   9        573.31        498.66        44.61 o                         
  -3  24   9        593.25        614.77        32.50 o                         
  -1  24   9         22.24         30.24        21.18 o                         
   1  24   9        145.13        122.14        22.93 o                         
   3  24   9       1039.00       1435.93       460.52 o                         
   5  24   9         25.16         -0.20        40.30 o                         
   0   0  10       9455.99      12193.44       343.61 o                         
   1   1  10         39.45        184.41         8.46 o                         
   0   2  10      10095.74       8872.72        93.12 o                         
   2   2  10       1543.32       1637.28        18.66 o                         
  -1   3  10      14657.04      13893.63       102.90 o                         
   1   3  10      12110.42      10857.15       105.19 o                         
   3   3  10        133.26        396.25        11.14 o                         
  -2   4  10        778.64        534.01        11.20 o                         
   0   4  10       8990.03       8249.23        49.70 o                         
   2   4  10       8872.13       7761.11       101.76 o                         
   4   4  10        385.58        266.56         8.63 o                         
  -3   5  10         34.67        137.64         8.12 o                         
  -1   5  10       2585.11       2141.69        20.87 o                         
   1   5  10       7235.19       7202.57        68.57 o                         
   3   5  10       4201.85       4059.00        57.78 o                         
   5   5  10        535.92        610.00        11.22 o                         
  -4   6  10        933.28        949.59        12.11 o                         
  -2   6  10       1764.16       1495.80        31.65 o                         
   0   6  10        370.02        363.69        14.21 o                         
   2   6  10      14660.23      14380.82       127.13 o                         
   4   6  10         92.38        100.78         8.52 o                         
   6   6  10       1479.66       1444.57        25.50 o                         
  -5   7  10       3823.40       3651.42        36.20 o                         
  -3   7  10       4607.88       3722.13        28.98 o                         
  -1   7  10        396.79        613.16        25.75 o                         
   1   7  10        197.54        114.27        10.33 o                         
   3   7  10       2515.62       2613.31        49.00 o                         
   5   7  10       1259.43       1284.34        20.12 o                         
   7   7  10       2326.90       2464.13        20.24 o                         
  -6   8  10        120.13        113.94        11.58 o                         
  -4   8  10       3500.49       3379.47        28.66 o                         
  -2   8  10         96.71        104.88         9.52 o                         
   0   8  10       1051.63       1053.10        18.83 o                         
   2   8  10        248.19        189.41         9.70 o                         
   4   8  10       1726.50       2086.40        45.81 o                         
   6   8  10       1264.74       1163.93        21.67 o                         
   8   8  10        154.92        190.42        13.18 o                         
  -7   9  10        110.77        129.55        15.64 o                         
  -5   9  10          3.98         16.29        10.55 o                         
  -3   9  10        586.36        518.05        16.89 o                         
  -1   9  10        939.49        944.42        12.93 o                         
   1   9  10       6306.20       5943.93        37.62 o                         
   3   9  10       3155.72       3083.00        51.36 o                         
   5   9  10       1909.90       1783.14        53.47 o                         
   7   9  10         17.40         25.78        11.16 o                         
   9   9  10       1339.38       1271.21        32.47 o                         
  -8  10  10       1125.68       1142.32        22.13 o                         
  -6  10  10        459.00        541.65        33.83 o                         
  -4  10  10        860.22        806.65        16.56 o                         
  -2  10  10        707.01        724.27        18.51 o                         
   0  10  10        169.26        165.04         9.12 o                         
   2  10  10        186.13        237.69        11.31 o                         
   4  10  10       2496.18       2426.49        45.02 o                         
   6  10  10         61.60         57.56         7.37 o                         
   8  10  10        477.96        474.31        16.31 o                         
  10  10  10        336.03        414.31        49.97 o                         
  -9  11  10        199.94        196.78        17.31 o                         
  -7  11  10       3541.18       3487.50        50.44 o                         
  -5  11  10       3082.44       2810.78        31.52 o                         
  -3  11  10         79.59         71.90         8.90 o                         
  -1  11  10        620.84        675.44        29.10 o                         
   1  11  10        947.64       1070.97        34.98 o                         
   3  11  10       6865.19       6605.05        41.46 o                         
   5  11  10       1047.11       1103.42        26.33 o                         
   7  11  10         72.34        129.85        16.74 o                         
   9  11  10       1004.85       1011.15        29.08 o                         
  11  11  10        544.13        552.20        13.99 o                         
 -10  12  10        105.95        175.84        23.17 o                         
  -8  12  10        624.81        711.22        30.93 o                         
  -6  12  10       4766.74       4285.74        42.77 o                         
  -4  12  10         83.05        165.95        19.44 o                         
  -2  12  10        207.11        205.75        12.84 o                         
   0  12  10        340.03        500.70        35.74 o                         
   2  12  10       2111.59       1992.59        25.08 o                         
   4  12  10         22.37         66.83         9.64 o                         
   6  12  10        381.10        432.99        28.97 o                         
   8  12  10        259.77        307.45        16.20 o                         
  10  12  10        230.17        252.35        13.32 o                         
  12  12  10        825.22        894.08        20.65 o                         
 -11  13  10         57.28         85.44        12.67 o                         
  -9  13  10         32.52         49.62        14.27 o                         
  -7  13  10       1282.75       1206.54        31.12 o                         
  -5  13  10       1637.13       1739.11        67.48 o                         
  -3  13  10       5154.10       4922.48        50.77 o                         
  -1  13  10        565.96        557.03        11.45 o                         
   1  13  10        983.45       1035.80        17.48 o                         
   3  13  10        158.04        180.50        12.89 o                         
   5  13  10        137.05        126.65        14.24 o                         
   7  13  10       1816.05       1775.01        19.98 o                         
   9  13  10         77.63         93.61        19.45 o                         
  11  13  10         10.43         13.79        12.75 o                         
  13  13  10       1248.37       1294.80        48.27 o                         
 -12  14  10         54.52         50.73        16.20 o                         
 -10  14  10        524.83        622.78        50.29 o                         
  -8  14  10         86.87         60.76        12.70 o                         
  -6  14  10        404.19        434.55        20.89 o                         
  -4  14  10       1072.29       1167.37        15.89 o                         
  -2  14  10        482.91        498.65        23.26 o                         
   0  14  10        644.03        661.97        25.26 o                         
   2  14  10        602.94        602.05        19.28 o                         
   4  14  10       1110.36       1131.44        35.72 o                         
   6  14  10         15.44         21.16        12.55 o                         
   8  14  10        276.81        236.28        15.76 o                         
  10  14  10        588.82        588.25        15.39 o                         
  12  14  10         24.73         12.98        14.43 o                         
  14  14  10         11.62          9.74        14.25 o                         
 -13  15  10          2.37         -1.14        16.14 o                         
 -11  15  10         20.28         23.79        14.30 o                         
  -9  15  10         41.59         54.07        14.72 o                         
  -7  15  10        262.16        350.95        24.10 o                         
  -5  15  10        544.62        571.28        14.70 o                         
  -3  15  10        172.76        221.71        11.05 o                         
  -1  15  10        130.82        123.34        11.05 o                         
   1  15  10       1136.06       1120.99        16.72 o                         
   3  15  10        680.35        745.09        44.16 o                         
   5  15  10        324.75        335.01        14.07 o                         
   7  15  10       2599.83       2668.62        49.94 o                         
   9  15  10        326.06        311.50        23.86 o                         
  11  15  10        703.73        742.88        18.97 o                         
  13  15  10          0.23         25.06        13.99 o                         
  15  15  10        508.94        429.60        18.31 o                         
 -14  16  10         59.10         61.13        14.69 o                         
 -12  16  10        856.26        866.32        28.34 o                         
 -10  16  10        605.67        613.70        26.86 o                         
  -8  16  10        221.99        233.89        14.31 o                         
  -6  16  10        168.40        198.83        13.01 o                         
  -4  16  10       1578.78       1578.21        16.81 o                         
  -2  16  10        121.02        155.85        17.22 o                         
   0  16  10         40.19         46.34        12.51 o                         
   2  16  10        737.69        918.95        35.21 o                         
   4  16  10         29.69         27.35        12.67 o                         
   6  16  10         38.07         76.55        13.71 o                         
   8  16  10       1727.80       1627.51        26.58 o                         
  10  16  10        159.16        217.53        13.48 o                         
  12  16  10        280.76        284.32        16.64 o                         
  14  16  10        299.36        270.05        25.18 o                         
 -13  17  10        212.49        197.83        15.22 o                         
 -11  17  10        304.10        304.24        17.22 o                         
  -9  17  10        195.82        181.16        17.68 o                         
  -7  17  10         51.00         66.82        13.68 o                         
  -5  17  10        480.74        509.16        15.21 o                         
  -3  17  10        102.03        162.71        11.33 o                         
  -1  17  10        603.32        620.39        37.38 o                         
   1  17  10         18.88         23.38        12.73 o                         
   3  17  10        396.32        449.23        14.84 o                         
   5  17  10        566.54        666.00        20.22 o                         
   7  17  10        128.70        121.56        14.61 o                         
   9  17  10         66.68        101.15        13.35 o                         
  11  17  10       1303.81       1224.50        30.89 o                         
  13  17  10        389.71        376.96        14.62 o                         
 -12  18  10          0.23          1.50        18.43 o                         
 -10  18  10         43.38         72.03        16.15 o                         
  -8  18  10         89.86        126.39        13.42 o                         
  -6  18  10        104.74        124.38        14.26 o                         
  -4  18  10       1069.22       1115.17        17.46 o                         
  -2  18  10        317.31        313.72        17.86 o                         
   0  18  10        962.95       1233.91        51.32 o                         
   2  18  10        309.68        292.42        13.74 o                         
   4  18  10         21.12         27.99        15.37 o                         
   6  18  10        215.89        232.14        16.37 o                         
   8  18  10        657.70        657.74        25.16 o                         
  10  18  10        219.07        297.01        15.80 o                         
  12  18  10         18.31         17.33        16.63 o                         
 -11  19  10          4.84          4.97        19.08 o                         
  -9  19  10         79.26         69.39        14.98 o                         
  -7  19  10        172.67        238.09        19.05 o                         
  -5  19  10        140.72        173.62        14.08 o                         
  -3  19  10         68.78         60.04        12.98 o                         
  -1  19  10        156.64        194.70        14.22 o                         
   1  19  10          7.99         25.85        13.51 o                         
   3  19  10         21.51         38.71        16.87 o                         
   5  19  10         33.46         87.20        25.55 o                         
   7  19  10        784.99        786.98        23.35 o                         
   9  19  10        908.18       1026.83        41.44 o                         
  11  19  10         77.82         66.92        20.98 o                         
 -10  20  10          2.58         10.84        20.03 o                         
  -8  20  10        608.21        579.11        19.37 o                         
  -6  20  10          5.01         34.15        10.98 o                         
  -4  20  10         45.92         68.16        17.84 o                         
  -2  20  10         19.52         -3.87        13.67 o                         
   0  20  10        184.10        243.59        19.52 o                         
   2  20  10          9.61         14.30        14.20 o                         
   4  20  10          6.33         13.32        17.30 o                         
   6  20  10          6.28          9.67        17.41 o                         
   8  20  10        229.02        303.02        18.29 o                         
  10  20  10        127.45        139.37        24.70 o                         
  -9  21  10         27.69         13.71        26.93 o                         
  -7  21  10        622.52        534.41        36.10 o                         
  -5  21  10        360.61        408.98        19.51 o                         
  -3  21  10         74.97        110.39        17.94 o                         
  -1  21  10        370.31        396.45        19.58 o                         
   1  21  10          6.97          1.65        14.86 o                         
   3  21  10         33.18          8.27        17.10 o                         
   5  21  10        232.06        264.02        17.40 o                         
   7  21  10         37.71         15.34        21.24 o                         
   9  21  10        124.09        227.96        48.55 o                         
  -6  22  10        128.82        138.43        29.61 o                         
  -4  22  10        584.48        574.86        19.20 o                         
  -2  22  10          5.89         -4.32        17.73 o                         
   0  22  10         33.46         71.08        14.57 o                         
   2  22  10         70.21         95.55        22.27 o                         
   4  22  10         99.97         67.43        17.94 o                         
   6  22  10          1.17        -15.40        26.50 o                         
  -5  23  10        104.51         50.68        30.57 o                         
  -3  23  10        335.79        287.15        19.15 o                         
  -1  23  10        164.26        136.40        18.05 o                         
   1  23  10        100.89        118.56        18.32 o                         
   3  23  10        274.99        251.59        25.79 o                         
   5  23  10        103.63        153.75        28.59 o                         
  -2  24  10         87.50         47.07        31.50 o                         
   0  24  10        119.73        106.38        19.32 o                         
   4  24  10         26.04        -30.29        30.55 o                         
   0   1  11       2507.53       1771.03        21.26 o                         
  -1   2  11        783.52       1498.20        29.17 o                         
   1   2  11        333.48        211.42         9.48 o                         
  -2   3  11       4848.91       4384.32        52.90 o                         
   0   3  11      16805.84      15707.91       113.97 o                         
   2   3  11      12376.25      12584.10       113.01 o                         
  -3   4  11       6480.02       7271.37        57.52 o                         
  -1   4  11       1034.55       1114.07        16.73 o                         
   1   4  11      66877.66      74063.77       634.63 o                         
   3   4  11      28150.64      26602.49       207.15 o                         
  -4   5  11      22388.34      23527.58       198.62 o                         
  -2   5  11       2351.96       2558.21        31.82 o                         
   0   5  11      28091.54      30291.83       279.23 o                         
   2   5  11        253.83         48.02         8.29 o                         
   4   5  11      30799.21      31116.27       277.02 o                         
  -5   6  11        191.11        501.58        22.31 o                         
  -3   6  11      17660.71      17053.39       155.94 o                         
  -1   6  11      23476.35      20994.86       120.99 o                         
   1   6  11       2692.86       3321.09        33.72 o                         
   3   6  11        402.40        306.42         9.62 o                         
   5   6  11       7551.71       8511.08        53.22 o                         
  -6   7  11       4944.00       4658.42        48.44 o                         
  -4   7  11       1230.52       1156.43        22.60 o                         
  -2   7  11        400.03        743.79        40.72 o                         
   0   7  11        574.24        385.39        12.37 o                         
   2   7  11       1793.73       1737.97        20.76 o                         
   4   7  11       4788.99       4798.62        67.15 o                         
   6   7  11       4396.96       4676.87        46.41 o                         
  -7   8  11       3603.04       3486.25        34.42 o                         
  -5   8  11        519.12        439.81        10.86 o                         
  -3   8  11      12577.64      11677.61       131.65 o                         
  -1   8  11      12514.86      11472.86        68.15 o                         
   1   8  11         77.03         86.49         8.47 o                         
   3   8  11        122.23        150.60        11.43 o                         
   5   8  11       6166.94       5660.23        48.47 o                         
   7   8  11       2162.29       2246.70        25.69 o                         
  -8   9  11       2851.58       2500.22        32.50 o                         
  -6   9  11       7695.48       7087.54        56.56 o                         
  -4   9  11        288.05        205.37        11.67 o                         
  -2   9  11       4460.04       4683.49        37.37 o                         
   0   9  11        437.75        436.03         9.98 o                         
   2   9  11        618.50        619.90        17.48 o                         
   4   9  11       8376.56       7931.91       122.57 o                         
   6   9  11         25.23         11.14         8.84 o                         
   8   9  11        166.25        270.12        12.73 o                         
  -9  10  11       1061.38        962.20        22.76 o                         
  -7  10  11       2941.01       2851.01        35.68 o                         
  -5  10  11       3654.93       3196.84        32.52 o                         
  -3  10  11        350.85        278.68         9.41 o                         
  -1  10  11        359.08        555.36        18.43 o                         
   1  10  11       3465.66       3095.90        22.79 o                         
   3  10  11       3451.15       3526.77        35.77 o                         
   5  10  11      21082.21      20768.45       228.81 o                         
   7  10  11        207.60        277.19        12.58 o                         
   9  10  11       1633.41       1549.50        18.77 o                         
 -10  11  11      18024.39      16939.31       129.49 o                         
  -8  11  11       3720.91       3234.25        38.79 o                         
  -6  11  11       1418.47       1656.33        19.48 o                         
  -4  11  11       6120.77       5542.89        72.50 o                         
  -2  11  11       1019.82        978.71        12.69 o                         
   0  11  11      22027.95      21355.94       217.83 o                         
   2  11  11       2560.22       2448.32        38.74 o                         
   4  11  11       1112.15        945.83        15.83 o                         
   6  11  11        811.92        856.05        23.73 o                         
   8  11  11       5655.23       5235.14        61.63 o                         
  10  11  11       3658.94       3118.91        40.36 o                         
 -11  12  11        607.34        484.28        14.10 o                         
  -9  12  11          6.58         -3.28        17.37 o                         
  -7  12  11       1290.97       1372.88        26.84 o                         
  -5  12  11       7472.22       6996.27        51.38 o                         
  -3  12  11       2558.24       2458.46        40.02 o                         
  -1  12  11       3612.17       3622.62        66.18 o                         
   1  12  11        776.14        862.66        26.12 o                         
   3  12  11        818.61        857.63        17.85 o                         
   5  12  11      11409.91      11339.69       190.14 o                         
   7  12  11        418.45        338.31        20.12 o                         
   9  12  11       2814.91       2742.18        53.13 o                         
  11  12  11         10.01         23.18        12.72 o                         
 -12  13  11       1134.80       1023.65        26.20 o                         
 -10  13  11        908.08       1057.25        44.71 o                         
  -8  13  11       2041.92       1660.99        22.59 o                         
  -6  13  11          2.29          7.02        12.61 o                         
  -4  13  11       1381.92       1408.33        16.08 o                         
  -2  13  11        122.33        123.51        10.11 o                         
   0  13  11        113.92        104.13        10.09 o                         
   2  13  11       1240.83       1212.85        14.12 o                         
   4  13  11        173.94        213.94        16.25 o                         
   6  13  11        138.60         80.65        12.66 o                         
   8  13  11       4658.83       4216.78        56.04 o                         
  10  13  11        218.69        223.40        14.67 o                         
  12  13  11        178.32        132.65        13.26 o                         
 -13  14  11        109.19        124.21        17.13 o                         
 -11  14  11        910.48        902.26        18.93 o                         
  -9  14  11       2360.73       2360.65        33.29 o                         
  -7  14  11        934.98        969.87        43.75 o                         
  -5  14  11       3229.02       3296.92        29.10 o                         
  -3  14  11       1087.77       1046.64        13.44 o                         
  -1  14  11        365.31        444.23        14.90 o                         
   1  14  11        419.85        488.36        11.53 o                         
   3  14  11        445.23        434.17        15.28 o                         
   5  14  11        282.41        224.07        13.29 o                         
   7  14  11       1246.60       1176.97        23.90 o                         
   9  14  11         75.68         28.98        12.83 o                         
  11  14  11       1512.18       1422.88        20.38 o                         
  13  14  11        482.94        516.50        24.15 o                         
 -14  15  11        725.50        692.47        16.41 o                         
 -12  15  11         25.03         50.45        15.65 o                         
 -10  15  11       2998.23       2968.52        38.54 o                         
  -8  15  11         18.55         32.50        13.35 o                         
  -6  15  11        293.49        363.40        15.33 o                         
  -4  15  11        115.33        142.82        10.14 o                         
  -2  15  11       1187.69       1174.67        14.43 o                         
   0  15  11       1861.46       1933.93        25.56 o                         
   2  15  11       2606.88       2577.29        48.90 o                         
   4  15  11       4406.14       4534.17        66.19 o                         
   6  15  11       2934.56       2891.08        50.48 o                         
   8  15  11         57.72         51.62        13.08 o                         
  10  15  11        748.55        725.21        16.88 o                         
  12  15  11       3153.77       3019.18        34.18 o                         
  14  15  11       1934.31       1834.14        37.26 o                         
 -15  16  11        975.29        843.22        40.61 o                         
 -13  16  11       1441.03       1372.13        43.05 o                         
 -11  16  11       3498.00       3248.45        36.12 o                         
  -9  16  11         14.12          8.74        14.69 o                         
  -7  16  11       2163.91       2130.04        22.63 o                         
  -5  16  11       2379.04       2216.29        36.13 o                         
  -3  16  11        116.22        137.57        10.56 o                         
  -1  16  11       8128.58       8005.12        67.39 o                         
   1  16  11         94.09        118.55        12.91 o                         
   3  16  11        151.54        224.72        17.48 o                         
   5  16  11        643.80        614.94        22.38 o                         
   7  16  11        221.24        161.11        13.89 o                         
   9  16  11        586.80        572.80        16.30 o                         
  11  16  11          3.00         -5.29        13.12 o                         
  13  16  11        199.18        167.78        13.61 o                         
 -14  17  11         72.34         70.78        50.49 o                         
 -12  17  11        538.48        417.45        21.56 o                         
 -10  17  11        289.29        307.21        37.34 o                         
  -8  17  11       2211.58       2253.60        26.33 o                         
  -6  17  11       1811.50       1737.03        31.27 o                         
  -4  17  11        101.48        137.84        10.75 o                         
  -2  17  11         62.42        129.18        12.19 o                         
   0  17  11       1328.34       1333.46        25.68 o                         
   2  17  11         96.82        123.17        13.12 o                         
   4  17  11        652.12        642.25        17.98 o                         
   6  17  11         27.74         41.87        13.38 o                         
   8  17  11        339.59        419.30        23.29 o                         
  10  17  11       2475.75       2467.35        58.74 o                         
  12  17  11        190.55        160.29        20.85 o                         
  14  17  11        877.58        822.25        41.98 o                         
 -13  18  11        488.72        409.44        56.19 o                         
 -11  18  11        201.13        157.27        15.29 o                         
  -9  18  11         98.33        139.64        15.04 o                         
  -7  18  11          2.89         -6.30        15.25 o                         
  -5  18  11        212.55        223.02        15.56 o                         
  -3  18  11        282.87        289.43        13.86 o                         
  -1  18  11       2568.58       2597.40        33.37 o                         
   1  18  11         99.14        124.69        13.80 o                         
   3  18  11        181.15        213.43        14.86 o                         
   5  18  11       2698.09       2730.27        31.98 o                         
   7  18  11        222.51        249.36        14.22 o                         
   9  18  11       2458.70       2395.17        36.16 o                         
  11  18  11       1667.44       1618.40        25.22 o                         
  13  18  11         57.44         74.71        26.68 o                         
 -10  19  11         12.61         34.12        31.88 o                         
  -8  19  11        204.73        235.90        25.10 o                         
  -6  19  11        538.30        496.39        44.00 o                         
  -4  19  11        196.08        206.81        20.76 o                         
  -2  19  11       3038.01       3191.79        27.90 o                         
   0  19  11          0.52         -5.83        13.57 o                         
   2  19  11         56.72         34.03        20.15 o                         
   4  19  11        250.12        351.71        18.23 o                         
   6  19  11         14.68          4.64        15.45 o                         
   8  19  11        251.57        298.49        14.71 o                         
  10  19  11         26.04         27.79        19.64 o                         
  -9  20  11        405.10        265.54        34.71 o                         
  -7  20  11       3708.61       3620.12       107.29 o                         
  -5  20  11       1133.64       1192.82        23.97 o                         
  -3  20  11         78.66         65.28        13.62 o                         
  -1  20  11        274.24        362.36        16.58 o                         
   1  20  11        143.53        121.10        14.39 o                         
   3  20  11        334.04        426.48        29.26 o                         
   5  20  11       1194.74       1333.22        34.26 o                         
   7  20  11         21.33         20.97        17.24 o                         
   9  20  11        124.52        153.34        28.35 o                         
  -8  21  11        207.47        270.55        28.17 o                         
  -6  21  11        197.54        133.73        17.63 o                         
  -4  21  11        523.75        536.58        19.21 o                         
  -2  21  11          4.14          3.41        13.93 o                         
   0  21  11       4781.39       4924.22        90.36 o                         
   2  21  11         12.33         19.78        17.07 o                         
   4  21  11        784.53        706.84        29.24 o                         
   6  21  11        213.73        148.96        17.99 o                         
   8  21  11        170.92        102.63        26.99 o                         
  -7  22  11        575.61        435.14        29.34 o                         
  -5  22  11          0.79        -16.92        27.18 o                         
  -3  22  11          2.33         -0.22        18.06 o                         
  -1  22  11        683.16        654.28        16.61 o                         
   1  22  11         19.06         -0.21        16.45 o                         
   3  22  11        391.29        404.72        18.99 o                         
   5  22  11        785.54        827.78        47.32 o                         
   7  22  11        197.29        174.90        36.92 o                         
  -4  23  11          0.92          0.74        26.91 o                         
  -2  23  11        188.95        161.96        19.02 o                         
   0  23  11         25.55          6.41        15.21 o                         
   2  23  11        414.68        384.06        19.80 o                         
   4  23  11        221.68        260.12        29.27 o                         
   6  23  11        100.28        118.54        37.49 o                         
  -5  24  11        626.31        441.07        69.89 o                         
  -3  24  11       1149.69       1009.42        84.45 o                         
  -1  24  11        358.67        319.63        28.71 o                         
   3  24  11        648.56        912.92       595.51 o                         
   0   0  12     121847.27     146231.61      2320.90 o                         
   1   1  12          5.69         82.29         8.63 o                         
   0   2  12      14110.90      13930.16        87.57 o                         
   2   2  12       1210.32       1657.87        38.10 o                         
  -1   3  12      14582.26      16401.27       119.85 o                         
   1   3  12      16314.24      17158.14       146.81 o                         
   3   3  12      88805.12     100995.57       728.98 o                         
  -2   4  12       1624.55       1485.15        28.72 o                         
   0   4  12      13117.17      13662.02       183.01 o                         
   2   4  12       8110.67       6801.98        63.68 o                         
   4   4  12       1641.44       2294.22        45.63 o                         
  -3   5  12      14179.72      15093.78        99.47 o                         
  -1   5  12        247.37        145.72        10.01 o                         
   1   5  12        353.61        528.78        11.04 o                         
   3   5  12       4792.48       4606.23        52.64 o                         
   5   5  12          6.52         16.80         7.98 o                         
  -4   6  12       7605.11       7988.20        49.39 o                         
  -2   6  12       6133.73       6055.76        60.68 o                         
   0   6  12        328.39        326.49         9.60 o                         
   2   6  12       8576.14       7573.22        53.76 o                         
   4   6  12       2310.83       2159.66        53.22 o                         
   6   6  12       5918.91       5933.23        39.64 o                         
  -5   7  12       1612.95       1513.73        29.35 o                         
  -3   7  12      11176.22       9372.38        72.22 o                         
  -1   7  12       8844.02       8619.68        52.49 o                         
   1   7  12       1539.64       1386.15        16.13 o                         
   3   7  12       2030.65       1804.66        29.81 o                         
   5   7  12       1490.65       1718.43        16.63 o                         
   7   7  12        511.14        371.95        10.49 o                         
  -6   8  12        196.80        192.04         7.96 o                         
  -4   8  12       6357.51       6380.67        47.93 o                         
  -2   8  12       6110.87       6009.00        70.09 o                         
   0   8  12       1216.40       1094.85        12.78 o                         
   2   8  12       1625.38       2017.63        21.38 o                         
   4   8  12      22298.49      22406.46       154.84 o                         
   6   8  12        227.65        108.63         8.96 o                         
   8   8  12       3730.84       3693.78        30.40 o                         
  -7   9  12       4375.69       4164.10        94.40 o                         
  -5   9  12       6517.11       6283.76       100.47 o                         
  -3   9  12        738.42        808.50        12.72 o                         
  -1   9  12        115.65         71.57         9.04 o                         
   1   9  12        621.97        619.41        13.56 o                         
   3   9  12       1163.98       1199.28        13.29 o                         
   5   9  12      12147.15      11747.44        74.41 o                         
   7   9  12        938.16        952.98        28.45 o                         
   9   9  12       2677.22       2130.52        24.83 o                         
  -8  10  12       7306.19       6661.21       133.06 o                         
  -6  10  12         27.44         28.83        11.83 o                         
  -4  10  12       6162.42       5976.50        67.24 o                         
  -2  10  12       2265.30       2370.28        25.61 o                         
   0  10  12       1463.41       1293.58        18.59 o                         
   2  10  12       6867.51       6742.26        56.42 o                         
   4  10  12       1542.63       1559.63        22.93 o                         
   6  10  12        366.04        473.71        21.05 o                         
   8  10  12       8572.07       8416.56       136.35 o                         
  10  10  12       1979.94       2296.24        37.92 o                         
  -9  11  12        866.32        975.25        29.19 o                         
  -7  11  12         66.36         41.58        12.31 o                         
  -5  11  12      13394.71      12850.17       170.68 o                         
  -3  11  12       1714.79       1816.08        16.79 o                         
  -1  11  12       4088.08       3997.38        36.86 o                         
   1  11  12      19838.95      19384.62       135.40 o                         
   3  11  12      11133.37      10754.50        64.62 o                         
   5  11  12       3239.95       3074.74        56.08 o                         
   7  11  12       6628.62       6231.84        64.57 o                         
   9  11  12       5335.35       5146.78        64.58 o                         
  11  11  12         21.91         12.75        13.43 o                         
 -10  12  12      21182.07      19736.51       373.11 o                         
  -8  12  12       2947.30       2919.23        47.36 o                         
  -6  12  12        268.86        287.39        15.63 o                         
  -4  12  12      26185.03      25254.01       320.66 o                         
  -2  12  12       1102.65       1076.03        43.49 o                         
   0  12  12      10696.00      10441.39        63.01 o                         
   2  12  12       1003.63        981.98        13.86 o                         
   4  12  12      13141.18      12445.40        73.87 o                         
   6  12  12       6250.46       5612.62        64.87 o                         
   8  12  12       3946.68       3366.68        42.71 o                         
  10  12  12        577.80        734.55        21.80 o                         
  12  12  12        214.54        222.47        16.61 o                         
 -11  13  12         74.57        139.18        13.34 o                         
  -9  13  12       1063.17       1028.25        25.64 o                         
  -7  13  12       2992.48       2595.33        79.14 o                         
  -5  13  12      11048.22      10646.90        74.61 o                         
  -3  13  12       2397.16       2310.06        37.28 o                         
  -1  13  12        671.87        784.89        25.96 o                         
   1  13  12       3430.93       3121.49        23.51 o                         
   3  13  12        550.08        581.15        11.57 o                         
   5  13  12       3099.80       3065.82        27.49 o                         
   7  13  12        350.99        362.40        14.85 o                         
   9  13  12       9154.12       8422.47       114.27 o                         
  11  13  12        113.02         60.96        12.93 o                         
  13  13  12        885.98        856.52        32.52 o                         
 -12  14  12       2493.99       2358.66        28.35 o                         
 -10  14  12      10127.67       9654.69       137.90 o                         
  -8  14  12         47.60         67.72        13.06 o                         
  -6  14  12       3807.15       3698.22        46.61 o                         
  -4  14  12        619.76        535.31        18.30 o                         
  -2  14  12       3770.48       3653.20        37.64 o                         
   0  14  12        870.60        911.43        13.21 o                         
   2  14  12        151.78        156.21        10.55 o                         
   4  14  12       5371.86       5359.94        46.19 o                         
   6  14  12        839.76        842.02        16.41 o                         
   8  14  12        544.73        502.26        14.63 o                         
  10  14  12        263.59        237.99        18.15 o                         
  12  14  12       4048.91       3720.05        63.77 o                         
  14  14  12        725.42        737.31        15.29 o                         
 -13  15  12         87.75        147.45        17.73 o                         
 -11  15  12          9.79          8.19        14.60 o                         
  -9  15  12       3338.30       3079.50        45.97 o                         
  -7  15  12       1745.68       1521.12        33.13 o                         
  -5  15  12         32.97         46.06        13.38 o                         
  -3  15  12        148.17        207.34        10.72 o                         
  -1  15  12        111.52        108.47        10.92 o                         
   1  15  12          0.16         -9.80        10.54 o                         
   3  15  12       2039.72       1828.14        23.11 o                         
   5  15  12        361.78        392.06        19.08 o                         
   7  15  12        300.76        377.03        14.01 o                         
   9  15  12        318.81        369.56        14.16 o                         
  11  15  12        785.74        866.98        47.42 o                         
  13  15  12       2268.11       2006.76        50.81 o                         
  15  15  12        292.10        323.61        36.43 o                         
 -14  16  12        981.50       1103.08        41.70 o                         
 -12  16  12         19.84          4.62        14.73 o                         
 -10  16  12       1325.68       1197.36        19.41 o                         
  -8  16  12       2550.21       2632.07        62.78 o                         
  -6  16  12          0.58          9.31         9.49 o                         
  -4  16  12        187.93        219.62        14.79 o                         
  -2  16  12       2580.19       2488.78        27.94 o                         
   0  16  12        307.29        296.62        11.77 o                         
   2  16  12       7063.59       7234.21        52.89 o                         
   4  16  12          1.48          9.13        13.00 o                         
   6  16  12       2515.25       2618.53        27.42 o                         
   8  16  12        583.74        617.78        15.04 o                         
  10  16  12       1395.03       1207.50        20.04 o                         
  12  16  12         28.11         43.19        14.01 o                         
  14  16  12       3439.42       3587.42        51.52 o                         
 -13  17  12       1785.41       1826.71       122.64 o                         
 -11  17  12          0.44         31.82        14.73 o                         
  -9  17  12       3703.40       3499.18        60.81 o                         
  -7  17  12         65.29         49.61        13.93 o                         
  -5  17  12        328.32        329.33        16.21 o                         
  -3  17  12       3135.68       3234.55        38.51 o                         
  -1  17  12       2840.19       2776.57        29.57 o                         
   1  17  12        230.60        225.99        13.68 o                         
   3  17  12          7.91         22.13        13.19 o                         
   5  17  12          9.03         11.98        13.26 o                         
   7  17  12        390.35        450.56        15.14 o                         
   9  17  12          0.42         -4.41        14.67 o                         
  11  17  12       1579.11       1401.95        43.71 o                         
  13  17  12        195.80        222.89        30.57 o                         
 -12  18  12        472.40        385.36        28.94 o                         
 -10  18  12       2877.22       2764.41        72.07 o                         
  -8  18  12        166.91        161.09        14.32 o                         
  -6  18  12        220.21        188.94        11.68 o                         
  -4  18  12          6.82         13.74        11.11 o                         
  -2  18  12        506.05        493.34        15.62 o                         
   0  18  12       3781.07       3741.99        31.73 o                         
   2  18  12        620.06        584.46        15.21 o                         
   4  18  12        581.28        587.22        23.44 o                         
   6  18  12         11.53         45.17        13.80 o                         
   8  18  12        536.27        607.74        15.46 o                         
  10  18  12       3689.57       3797.07        32.43 o                         
  12  18  12         21.94         12.97        24.23 o                         
 -11  19  12        357.70        384.76        36.52 o                         
  -9  19  12        172.18        210.27        19.18 o                         
  -7  19  12       3888.93       3647.01       163.22 o                         
  -5  19  12       2133.06       2187.31        25.66 o                         
  -3  19  12        367.72        357.21        15.78 o                         
  -1  19  12        102.08         77.88        13.73 o                         
   1  19  12       2721.83       2823.44        26.21 o                         
   3  19  12        354.60        379.64        44.10 o                         
   5  19  12       9572.70       9508.19        66.87 o                         
   7  19  12       1678.62       1691.67        51.92 o                         
   9  19  12        659.56        621.34        15.56 o                         
  11  19  12       1756.12       1787.70        35.51 o                         
 -10  20  12       1741.85       1458.11        47.24 o                         
  -8  20  12          8.67         36.87        26.56 o                         
  -6  20  12        611.37        553.88        32.53 o                         
  -4  20  12        179.70        222.26        21.76 o                         
  -2  20  12        408.35        422.53        14.80 o                         
   0  20  12        756.02        713.76        16.06 o                         
   2  20  12        473.24        357.14        18.11 o                         
   4  20  12        196.23        175.90        17.81 o                         
   6  20  12          1.79          7.91        18.01 o                         
   8  20  12        161.84        130.92        23.82 o                         
  10  20  12        782.33        768.25        43.09 o                         
  -9  21  12       1910.45       1869.39        55.62 o                         
  -7  21  12       2778.57       2867.08        57.16 o                         
  -5  21  12          6.36         17.38        17.72 o                         
  -3  21  12        508.76        432.50        19.04 o                         
  -1  21  12       1042.05       1142.02        24.63 o                         
   1  21  12        364.38        261.95        21.81 o                         
   3  21  12       1277.92       1322.69        22.96 o                         
   5  21  12         26.98         24.22        17.39 o                         
   7  21  12          9.89         13.63        25.46 o                         
  -6  22  12         16.36        -12.21        28.29 o                         
  -4  22  12         47.88         65.46        23.36 o                         
  -2  22  12        100.46        120.24        15.33 o                         
   0  22  12         35.77         61.48        15.03 o                         
   2  22  12         80.71        102.24        19.38 o                         
   4  22  12          7.51          9.58        25.76 o                         
   6  22  12        794.98        726.50        28.42 o                         
  -5  23  12          2.32        -21.01        28.81 o                         
  -3  23  12        336.60        314.26        27.81 o                         
  -1  23  12         46.34         87.64        17.38 o                         
   1  23  12       3242.09       3039.66        34.39 o                         
   3  23  12        179.44        144.99        27.67 o                         
   5  23  12         24.05         17.31        27.09 o                         
  -2  24  12         25.24        -28.82        28.82 o                         
   0   1  13       4971.50       4665.16        40.95 o                         
  -1   2  13      13742.45      12993.24       161.17 o                         
   1   2  13       5581.03       5577.48        45.14 o                         
  -2   3  13      10192.10      10246.95        61.46 o                         
   0   3  13          7.61          5.13         8.55 o                         
   2   3  13       6022.65       6847.12        86.35 o                         
  -3   4  13        840.40       1103.99        25.88 o                         
  -1   4  13          1.99         17.40         8.51 o                         
   1   4  13       4051.16       4009.74        32.70 o                         
   3   4  13       2341.86       2189.46        30.34 o                         
  -4   5  13       1541.36       1702.71        16.72 o                         
  -2   5  13       2137.14       2021.88        45.79 o                         
   0   5  13       1921.18       2201.53        20.85 o                         
   2   5  13       1271.17       1028.89        17.08 o                         
   4   5  13       5505.22       5252.42        66.22 o                         
  -5   6  13          7.15         30.28         8.30 o                         
  -3   6  13        274.49        332.95        14.40 o                         
  -1   6  13       4142.20       4087.87        48.25 o                         
   1   6  13         11.57         21.05         8.56 o                         
   3   6  13         71.81        121.20         8.91 o                         
   5   6  13        320.04        298.92        10.64 o                         
  -6   7  13        925.33        868.09        14.19 o                         
  -4   7  13       2193.10       1845.56        27.51 o                         
  -2   7  13       4698.47       4611.41        56.73 o                         
   0   7  13        604.82        615.09        16.29 o                         
   2   7  13       5117.36       4652.68        67.72 o                         
   4   7  13        981.18        971.37        15.44 o                         
   6   7  13        225.84        203.63         9.95 o                         
  -7   8  13       1898.38       1808.95        27.46 o                         
  -5   8  13       3389.10       3363.35        34.15 o                         
  -3   8  13       7346.29       7326.20        48.59 o                         
  -1   8  13       9147.96       8646.21       101.82 o                         
   1   8  13        785.51        748.06        17.54 o                         
   3   8  13       1013.37        931.87        15.17 o                         
   5   8  13        250.81        243.96        12.89 o                         
   7   8  13        308.16        381.27        10.41 o                         
  -8   9  13       1954.83       2041.00        45.18 o                         
  -6   9  13       7381.52       6890.63        84.21 o                         
  -4   9  13       9098.86       8680.88        90.61 o                         
  -2   9  13          7.50         22.30         9.30 o                         
   0   9  13      11218.03      11145.40        73.16 o                         
   2   9  13        344.56        215.84         9.86 o                         
   4   9  13       5533.30       5487.59        53.52 o                         
   6   9  13         58.99         60.69         9.35 o                         
   8   9  13        709.69        680.61        15.64 o                         
  -9  10  13        403.77        430.38        19.14 o                         
  -7  10  13        303.12        257.09        18.35 o                         
  -5  10  13       1313.87       1335.11        55.70 o                         
  -3  10  13       1626.48       1599.60        17.79 o                         
  -1  10  13        518.45        651.26        11.63 o                         
   1  10  13        299.85        421.20        18.48 o                         
   3  10  13        900.17       1015.25        21.31 o                         
   5  10  13       5190.68       5133.78        49.94 o                         
   7  10  13         18.88         21.57         8.02 o                         
   9  10  13        199.71        179.99        13.39 o                         
 -10  11  13       3940.09       4064.95       128.99 o                         
  -8  11  13        777.84        902.50        16.15 o                         
  -6  11  13       1851.52       1854.46        67.84 o                         
  -4  11  13        188.69        196.20        13.03 o                         
  -2  11  13       7525.90       7255.14        45.47 o                         
   0  11  13      14968.28      14652.20       187.29 o                         
   2  11  13        583.85        465.24        14.54 o                         
   4  11  13       1037.73        955.13        18.36 o                         
   6  11  13       4274.06       4108.11        40.85 o                         
   8  11  13        323.75        317.19        16.49 o                         
  10  11  13       4757.10       4678.66       118.09 o                         
 -11  12  13         18.17         22.04        13.25 o                         
  -9  12  13        130.70        134.09        13.25 o                         
  -7  12  13       3321.59       3371.38        29.45 o                         
  -5  12  13       7965.52       7499.90       153.23 o                         
  -3  12  13       4466.05       4565.17        54.93 o                         
  -1  12  13      14943.07      14672.80       110.26 o                         
   1  12  13       5935.64       5604.71        65.16 o                         
   3  12  13       2854.54       2780.38        26.60 o                         
   5  12  13       3133.70       2891.99        45.69 o                         
   7  12  13         26.78         44.66        12.42 o                         
   9  12  13        844.57        887.28        17.64 o                         
  11  12  13        299.27        313.03        17.63 o                         
 -12  13  13       3916.21       3807.32       101.95 o                         
 -10  13  13         44.74         50.34        13.37 o                         
  -8  13  13        122.64         81.77        13.30 o                         
  -6  13  13        149.65        147.19        15.76 o                         
  -4  13  13         89.94         87.60        13.14 o                         
  -2  13  13        563.32        553.55        11.93 o                         
   0  13  13          1.75         -6.50        10.13 o                         
   2  13  13        105.52        103.38        10.16 o                         
   4  13  13          0.74          2.67         9.30 o                         
   6  13  13         12.43         15.07         9.49 o                         
   8  13  13         72.63         62.42        15.45 o                         
  10  13  13        263.05        371.31        19.09 o                         
  12  13  13        468.29        479.56        14.97 o                         
 -13  14  13         93.93        107.85        13.69 o                         
 -11  14  13        107.83        123.25        15.70 o                         
  -9  14  13       1892.54       1841.98        58.42 o                         
  -7  14  13       1160.20       1155.62        45.03 o                         
  -5  14  13       2617.28       2410.05        56.36 o                         
  -3  14  13         22.27         26.94        10.36 o                         
  -1  14  13        299.80        338.73        11.23 o                         
   1  14  13        346.98        339.42        11.34 o                         
   3  14  13          6.79          2.93        10.08 o                         
   5  14  13       5470.42       5225.65        48.94 o                         
   7  14  13        491.88        542.17        20.29 o                         
   9  14  13          0.05         -7.09        13.23 o                         
  11  14  13        911.03        930.06        16.32 o                         
  13  14  13        435.03        433.54        15.93 o                         
 -14  15  13        203.67        219.38        14.86 o                         
 -12  15  13         51.68         22.61        15.06 o                         
 -10  15  13        575.57        549.91        27.44 o                         
  -8  15  13        178.18        198.77        18.58 o                         
  -6  15  13       3729.03       3571.89        48.02 o                         
  -4  15  13       2026.31       2034.50        41.27 o                         
  -2  15  13         13.92          0.34        10.57 o                         
   0  15  13        837.03        876.22        22.90 o                         
   2  15  13       1324.65       1331.99        23.53 o                         
   4  15  13       1688.89       1708.82        20.42 o                         
   6  15  13        820.30        809.93        17.79 o                         
   8  15  13       2938.59       2808.19        58.73 o                         
  10  15  13        106.52        131.07        13.71 o                         
  12  15  13          0.32        -11.72        13.26 o                         
  14  15  13       2728.75       2546.43       103.41 o                         
 -15  16  13        154.74        110.04        37.89 o                         
 -13  16  13        804.65        779.81        33.33 o                         
 -11  16  13        343.67        350.74        25.33 o                         
  -9  16  13        399.83        339.02        16.81 o                         
  -7  16  13         42.69         17.52        13.84 o                         
  -5  16  13        363.08        376.47        14.36 o                         
  -3  16  13          1.19        -10.99        10.99 o                         
  -1  16  13       2329.24       2413.54        30.07 o                         
   1  16  13         28.66         26.42        10.85 o                         
   3  16  13       2582.69       2518.51        24.78 o                         
   5  16  13       1434.53       1454.49        31.59 o                         
   7  16  13       1961.88       1988.04        21.83 o                         
   9  16  13        953.73        924.33        26.19 o                         
  11  16  13        427.17        362.56        16.58 o                         
  13  16  13        391.14        372.31        33.70 o                         
  15  16  13        147.72        144.65        38.40 o                         
 -14  17  13        508.06        417.95        42.02 o                         
 -12  17  13        294.55        263.45        23.79 o                         
 -10  17  13        524.80        492.44        20.83 o                         
  -8  17  13         81.93        120.69        17.07 o                         
  -6  17  13        287.62        262.68        16.08 o                         
  -4  17  13        221.74        238.03        11.13 o                         
  -2  17  13       2497.86       2502.96        27.24 o                         
   0  17  13        155.97        129.70        12.39 o                         
   2  17  13        207.54        216.35        14.06 o                         
   4  17  13       1587.73       1728.33        40.43 o                         
   6  17  13        201.88        198.08        14.37 o                         
   8  17  13       1185.47       1064.25        23.19 o                         
  10  17  13       3076.61       2876.50        71.70 o                         
  12  17  13         81.44         83.39        19.90 o                         
  14  17  13        164.91        172.16        27.20 o                         
 -13  18  13        917.63        822.67        42.44 o                         
 -11  18  13          4.20         -4.90        19.79 o                         
  -9  18  13        169.75        134.66        15.53 o                         
  -7  18  13        839.33        801.99        16.54 o                         
  -5  18  13       1301.39       1184.19        21.35 o                         
  -3  18  13         83.55         69.85        11.27 o                         
  -1  18  13        917.07        854.93        24.16 o                         
   1  18  13        197.41        207.66        14.14 o                         
   3  18  13         29.52         46.85        13.81 o                         
   5  18  13        172.34        157.49        14.23 o                         
   7  18  13          7.20         -6.52        13.50 o                         
   9  18  13          2.80         15.96        13.79 o                         
  11  18  13        120.58        107.26        17.30 o                         
  13  18  13         23.72         -6.61        45.30 o                         
 -10  19  13        412.88        359.98        26.29 o                         
  -8  19  13       2357.22       2260.29        67.22 o                         
  -6  19  13        580.30        486.29        36.50 o                         
  -4  19  13        158.19        125.67        13.32 o                         
  -2  19  13          0.68          0.29        13.73 o                         
   0  19  13          4.31         -0.83        16.43 o                         
   2  19  13          2.43         16.69        16.40 o                         
   4  19  13        609.77        606.96        21.50 o                         
   6  19  13         33.68         43.16        14.44 o                         
   8  19  13         37.26         33.51        15.50 o                         
  10  19  13        353.85        260.62        18.08 o                         
  -9  20  13         30.62        -17.87        39.16 o                         
  -7  20  13        294.58        277.65        18.00 o                         
  -5  20  13       1213.32       1182.61        78.43 o                         
  -3  20  13         71.74         58.55        13.90 o                         
  -1  20  13         86.24         99.74        15.18 o                         
   1  20  13       1037.53       1110.36        26.10 o                         
   3  20  13        836.22        975.47        21.26 o                         
   5  20  13       1825.74       1913.16       201.34 o                         
   7  20  13         28.99         17.06        18.32 o                         
   9  20  13          0.74          5.20        18.00 o                         
  -8  21  13          0.09        -28.03        28.03 o                         
  -6  21  13        444.85        439.71        27.24 o                         
  -4  21  13         56.40        104.26        19.57 o                         
  -2  21  13         56.87         36.40        14.35 o                         
   0  21  13        942.87        956.22        41.36 o                         
   2  21  13         10.42         36.46        17.74 o                         
   4  21  13        466.45        491.65        27.35 o                         
   6  21  13        386.11        383.94        27.44 o                         
   8  21  13        958.47        811.63        28.66 o                         
  -7  22  13         30.42         14.61        22.80 o                         
  -5  22  13       1366.93       1305.84        33.51 o                         
  -3  22  13         16.38         -5.63        20.51 o                         
  -1  22  13         55.12         32.02        15.40 o                         
   1  22  13         11.86         70.99        19.06 o                         
   3  22  13         77.65        107.38        28.05 o                         
   5  22  13         10.18         16.02        25.52 o                         
   7  22  13        311.32        704.28       171.82 o                         
  -4  23  13          7.61         13.43        29.97 o                         
  -2  23  13        660.69        647.36       138.48 o                         
   0  23  13         35.17         68.39        39.45 o                         
   2  23  13          0.83        -13.99        32.83 o                         
   4  23  13        105.72         91.00        29.63 o                         
   1   1  14       9199.23       8783.19        68.07 o                         
   0   2  14       7195.72       6771.90        46.45 o                         
   2   2  14       1873.03       2517.58        48.93 o                         
  -1   3  14       5574.59       5947.89        88.98 o                         
   1   3  14       2922.91       3161.82        26.18 o                         
   3   3  14         38.37        156.46        14.69 o                         
  -2   4  14      16370.74      15610.47       138.35 o                         
   0   4  14        138.48        263.34        13.19 o                         
   2   4  14       1740.91       1912.94        21.93 o                         
   4   4  14      14676.00      13822.45        87.04 o                         
  -3   5  14        364.27        244.67        14.15 o                         
  -1   5  14       3212.06       3405.64        41.82 o                         
   1   5  14      11449.49      10972.23        93.55 o                         
   3   5  14         74.23         97.69         9.20 o                         
   5   5  14       3362.71       3752.20        43.30 o                         
  -4   6  14        827.13        585.08        14.86 o                         
  -2   6  14          3.57         35.20         9.27 o                         
   0   6  14       2502.62       2578.24        23.59 o                         
   2   6  14      10076.59       9097.51        59.13 o                         
   4   6  14       2274.14       2248.57        19.29 o                         
   6   6  14        328.87        514.19        14.28 o                         
  -5   7  14          0.20         -4.71         8.58 o                         
  -3   7  14        315.84        425.38        13.17 o                         
  -1   7  14        364.07        403.99        12.10 o                         
   1   7  14        378.86        283.52        10.53 o                         
   3   7  14        728.55        658.29        15.31 o                         
   5   7  14       2694.48       2476.75        36.64 o                         
   7   7  14       1709.35       1621.86        24.34 o                         
  -6   8  14        721.27        870.97        30.16 o                         
  -4   8  14        707.94        625.05        16.65 o                         
  -2   8  14       4012.14       3868.84        45.22 o                         
   0   8  14         30.14         39.55         9.89 o                         
   2   8  14          0.07         12.93         9.29 o                         
   4   8  14       1867.82       2108.30        42.47 o                         
   6   8  14       4373.46       4440.51        42.13 o                         
   8   8  14         48.64         69.31         9.40 o                         
  -7   9  14       1164.68       1213.54        18.37 o                         
  -5   9  14       1856.24       1780.61        33.82 o                         
  -3   9  14        244.21        321.49        14.54 o                         
  -1   9  14         16.15         58.57         9.82 o                         
   1   9  14       2726.14       2641.53        26.12 o                         
   3   9  14         39.59         59.38         9.42 o                         
   5   9  14       5764.93       5331.96        70.48 o                         
   7   9  14        215.07        255.89        17.98 o                         
   9   9  14       1307.88       1557.64        44.34 o                         
  -8  10  14        172.93        176.68        13.38 o                         
  -6  10  14       1296.14       1272.79        40.97 o                         
  -4  10  14          0.19         17.58         9.28 o                         
  -2  10  14       5680.74       5242.51        43.67 o                         
   0  10  14       3834.80       3609.15        29.02 o                         
   2  10  14         63.70         87.11        15.69 o                         
   4  10  14        660.33        608.03        33.12 o                         
   6  10  14       1285.11       1310.08        25.55 o                         
   8  10  14        951.00        798.80        27.44 o                         
  10  10  14        375.32        277.05        19.24 o                         
  -9  11  14        487.93        473.60        29.73 o                         
  -7  11  14        231.11        190.24        13.47 o                         
  -5  11  14       2156.07       2108.24        30.77 o                         
  -3  11  14        729.28        613.70        22.34 o                         
  -1  11  14       1694.96       1620.46        54.95 o                         
   1  11  14          9.06         30.16         9.94 o                         
   3  11  14       2622.87       2901.19        25.13 o                         
   5  11  14       1420.10       1331.54        20.51 o                         
   7  11  14        995.66       1054.65        42.55 o                         
   9  11  14        420.20        392.03        22.26 o                         
  11  11  14         67.02         78.44        13.33 o                         
 -10  12  14        490.90        399.74        27.81 o                         
  -8  12  14        643.96        624.55        19.14 o                         
  -6  12  14        148.35         83.83        12.80 o                         
  -4  12  14       3132.88       3098.26        28.04 o                         
  -2  12  14        518.78        571.40        19.45 o                         
   0  12  14          1.96         23.50        10.40 o                         
   2  12  14        854.13        903.99        21.94 o                         
   4  12  14        766.24        795.03        23.52 o                         
   6  12  14       1186.46       1043.54        44.13 o                         
   8  12  14        189.26        291.87        17.42 o                         
  10  12  14         19.15         26.95        13.12 o                         
  12  12  14        586.59        596.68        27.56 o                         
 -11  13  14       1233.04       1164.82        30.76 o                         
  -9  13  14          9.07         14.69        13.31 o                         
  -7  13  14        663.80        591.08        24.45 o                         
  -5  13  14        110.35         91.33        13.28 o                         
  -3  13  14       3001.94       2833.56        33.00 o                         
  -1  13  14       1819.66       1841.08        18.51 o                         
   1  13  14       1100.83       1055.58        26.78 o                         
   3  13  14        197.96        198.97        13.04 o                         
   5  13  14        565.67        545.20        16.33 o                         
   7  13  14       2274.39       2195.82        45.08 o                         
   9  13  14        190.07        111.69        13.25 o                         
  11  13  14        470.68        458.70        23.31 o                         
  13  13  14        306.19        323.21        20.80 o                         
 -12  14  14          1.45          3.89        13.38 o                         
 -10  14  14        622.52        655.73        34.94 o                         
  -8  14  14       3420.16       3300.48        73.71 o                         
  -6  14  14        980.44        880.64        22.71 o                         
  -4  14  14       3863.46       3412.31        41.86 o                         
  -2  14  14       3033.07       2930.00        32.06 o                         
   0  14  14        184.47        185.34        11.05 o                         
   2  14  14       2630.11       2705.56        26.37 o                         
   4  14  14        507.15        420.77        11.15 o                         
   6  14  14        244.23        219.88        13.85 o                         
   8  14  14         23.17         53.08        13.23 o                         
  10  14  14        155.77        153.73        13.93 o                         
  12  14  14        294.47        247.42        13.86 o                         
  14  14  14         60.52         72.28        13.48 o                         
 -13  15  14        269.75        198.54        15.33 o                         
 -11  15  14        517.32        577.56        25.28 o                         
  -9  15  14        132.67         74.66        15.11 o                         
  -7  15  14       5837.80       5237.09        88.52 o                         
  -5  15  14         33.79         44.56        13.48 o                         
  -3  15  14         26.41         18.28        10.59 o                         
  -1  15  14          3.54          3.09        10.78 o                         
   1  15  14       1122.19       1147.73        24.03 o                         
   3  15  14        122.59        199.80        12.21 o                         
   5  15  14       3579.88       3159.27        28.41 o                         
   7  15  14         54.21         79.01        13.34 o                         
   9  15  14        588.25        516.85        18.69 o                         
  11  15  14         15.89         27.89        13.89 o                         
  13  15  14        353.75        425.56        18.46 o                         
  15  15  14         16.10         23.78        34.55 o                         
 -14  16  14         85.78         35.75        36.83 o                         
 -12  16  14        576.58        542.69        20.33 o                         
 -10  16  14        776.05        668.13        44.14 o                         
  -8  16  14        149.33        168.63        15.98 o                         
  -6  16  14         35.43         43.70        14.04 o                         
  -4  16  14         28.52         10.49        13.74 o                         
  -2  16  14       1537.25       1534.70        21.93 o                         
   0  16  14        306.09        380.73        12.14 o                         
   2  16  14        507.73        484.95        17.85 o                         
   4  16  14        361.50        432.24        23.07 o                         
   6  16  14         43.85         34.79        10.22 o                         
   8  16  14          1.72          6.49        13.43 o                         
  10  16  14         12.39         45.04        13.80 o                         
  12  16  14         74.75         83.20        15.67 o                         
  14  16  14         30.94        -30.57        31.90 o                         
 -13  17  14         44.69        101.45        36.82 o                         
 -11  17  14        133.82        136.78        15.45 o                         
  -9  17  14         68.14         50.51        15.21 o                         
  -7  17  14         59.31         82.49        13.95 o                         
  -5  17  14         13.06          1.57        13.98 o                         
  -3  17  14        494.09        450.05        14.80 o                         
  -1  17  14         23.57         17.24        11.37 o                         
   1  17  14          3.42         13.12        12.16 o                         
   3  17  14         21.39          1.47        14.06 o                         
   5  17  14         39.55         54.06        13.87 o                         
   7  17  14        132.01        110.38        14.86 o                         
   9  17  14         87.74         98.16        13.71 o                         
  11  17  14        138.88        103.36        14.32 o                         
  13  17  14         34.51         48.56        34.19 o                         
 -12  18  14         16.90         59.78        42.47 o                         
 -10  18  14         41.30         68.02        17.62 o                         
  -8  18  14       1823.53       1823.63        35.15 o                         
  -6  18  14          1.69         -2.29        10.79 o                         
  -4  18  14        171.90        187.14        16.45 o                         
  -2  18  14          1.36         20.05        11.73 o                         
   0  18  14        171.18        169.73        18.29 o                         
   2  18  14         24.59         24.48        13.50 o                         
   4  18  14        114.66         58.36        13.30 o                         
   6  18  14       1340.77       1346.65        31.20 o                         
   8  18  14          0.09         22.56        13.84 o                         
  10  18  14       1238.92       1174.45        21.56 o                         
  12  18  14         93.26         77.01        26.06 o                         
 -11  19  14         37.61         74.26        37.61 o                         
  -9  19  14        838.58        741.81        22.98 o                         
  -7  19  14          3.77         -5.44        14.07 o                         
  -5  19  14         20.66          9.05        13.18 o                         
  -3  19  14         88.80         71.46        13.25 o                         
  -1  19  14        579.46        604.75        16.74 o                         
   1  19  14        709.14        694.62        41.63 o                         
   3  19  14       1784.19       1642.37        22.31 o                         
   5  19  14       2768.53       2729.41        75.30 o                         
   7  19  14        436.11        395.66        19.67 o                         
   9  19  14        843.07        914.65        22.85 o                         
  11  19  14        383.78        320.03        27.95 o                         
 -10  20  14        338.38        390.46        41.05 o                         
  -8  20  14         37.87         34.25        22.45 o                         
  -6  20  14       1189.82       1153.26        22.58 o                         
  -4  20  14         11.95         -0.15        17.17 o                         
  -2  20  14          8.15          1.39        13.83 o                         
   0  20  14        134.69        131.82        14.25 o                         
   2  20  14         46.25         95.42        17.69 o                         
   4  20  14        101.81        140.25        22.84 o                         
   6  20  14       1047.34        914.01        20.38 o                         
   8  20  14         32.13         28.13        18.20 o                         
  10  20  14         77.26         88.55        28.84 o                         
  -7  21  14         11.42        -19.09        25.92 o                         
  -5  21  14         19.01        -14.80        26.57 o                         
  -3  21  14        191.09        129.20        14.92 o                         
  -1  21  14         83.41         51.41        14.52 o                         
   1  21  14          1.54         21.85        17.68 o                         
   3  21  14         47.56         74.73        17.49 o                         
   5  21  14         31.59         73.56        26.84 o                         
   7  21  14       1037.61       1019.09        30.33 o                         
  -6  22  14          2.19         42.95        27.71 o                         
  -4  22  14         22.66         35.65        27.65 o                         
  -2  22  14        382.59        405.95        39.10 o                         
   0  22  14        208.18        255.98        22.63 o                         
   2  22  14        130.48        147.16        28.04 o                         
   4  22  14        470.21        482.30        28.35 o                         
   6  22  14        475.20        354.54        27.36 o                         
  -5  23  14         43.65          6.35        32.78 o                         
  -3  23  14         34.52         45.41        24.66 o                         
   1  23  14        410.14       1240.93       192.62 o                         
   3  23  14        218.72        202.28        32.76 o                         
   5  23  14        140.81         87.23        28.56 o                         
   0   1  15       1975.25       1619.48        21.61 o                         
  -1   2  15      13654.53      14035.23       120.59 o                         
   1   2  15        226.12        268.61        10.11 o                         
  -2   3  15       3009.38       2774.52        31.65 o                         
   0   3  15       3320.80       2385.26        34.54 o                         
   2   3  15        819.86        725.37        19.01 o                         
  -3   4  15      11706.24      11701.69        90.51 o                         
  -1   4  15        287.82        572.97        22.87 o                         
   1   4  15       3753.76       3718.53        43.12 o                         
   3   4  15      14095.11      13356.95        98.70 o                         
  -4   5  15       2831.92       2438.25        26.07 o                         
  -2   5  15       6649.60       5947.43        43.91 o                         
   0   5  15        398.52        379.49        11.40 o                         
   2   5  15       8764.91       7574.94        57.13 o                         
   4   5  15       3211.66       2880.88        36.33 o                         
  -5   6  15        374.82        485.07        10.67 o                         
  -3   6  15       7399.55       7620.63        57.06 o                         
  -1   6  15        475.72        433.18        10.95 o                         
   1   6  15         26.88         25.56         9.30 o                         
   3   6  15       4372.68       4223.56        42.82 o                         
   5   6  15       2509.61       2543.24        36.33 o                         
  -6   7  15        810.88        949.42        16.95 o                         
  -4   7  15        768.72        672.58        16.54 o                         
  -2   7  15       1209.13       1257.39        34.49 o                         
   0   7  15        252.19        235.57        10.08 o                         
   2   7  15       1933.12       1843.96        25.32 o                         
   4   7  15       2015.90       2031.91        17.71 o                         
   6   7  15        312.95        273.41         9.71 o                         
  -7   8  15       6003.22       5571.47        53.87 o                         
  -5   8  15       3924.16       3663.54        32.46 o                         
  -3   8  15       5152.02       4877.83        86.01 o                         
  -1   8  15       9718.81       9585.31        81.17 o                         
   1   8  15        431.99        350.69        10.65 o                         
   3   8  15      10193.26       9723.83        63.59 o                         
   5   8  15       3488.54       3333.71        37.25 o                         
   7   8  15       1038.34       1014.98        16.55 o                         
  -8   9  15        133.25        172.41        16.43 o                         
  -6   9  15       2667.14       2679.07        25.34 o                         
  -4   9  15          7.31          3.26         9.86 o                         
  -2   9  15       3031.12       3097.96        48.98 o                         
   0   9  15       6632.04       6078.07        68.70 o                         
   2   9  15        698.96        603.36        16.12 o                         
   4   9  15       1548.03       1487.84        18.21 o                         
   6   9  15       2873.16       2491.97        29.12 o                         
   8   9  15        188.41        163.89         9.61 o                         
  -9  10  15       1160.68       1167.47        28.53 o                         
  -7  10  15       1294.11       1111.13        33.13 o                         
  -5  10  15       1338.19       1241.05        20.66 o                         
  -3  10  15       6401.07       5887.03        41.99 o                         
  -1  10  15       4844.88       4713.09        55.44 o                         
   1  10  15       3036.09       2989.89        23.00 o                         
   3  10  15       2681.97       2476.05        20.24 o                         
   5  10  15        888.87       1077.75        22.83 o                         
   7  10  15       2485.84       2333.22        41.07 o                         
   9  10  15        385.88        331.60        14.28 o                         
 -10  11  15       4998.49       4461.97        49.71 o                         
  -8  11  15        400.37        447.77        25.33 o                         
  -6  11  15       1561.97       1674.26        31.17 o                         
  -4  11  15         97.76         79.21        13.14 o                         
  -2  11  15        872.16        899.91        35.46 o                         
   0  11  15      12526.39      12074.11       131.45 o                         
   2  11  15       1925.52       1751.84        19.04 o                         
   4  11  15       5752.34       5708.24        43.95 o                         
   6  11  15        100.66         85.13        10.71 o                         
   8  11  15       1954.17       1973.61        22.58 o                         
  10  11  15        360.73        360.49        15.64 o                         
 -11  12  15          5.78          3.08        16.31 o                         
  -9  12  15       3137.15       3156.05        38.46 o                         
  -7  12  15          3.74         -1.32        12.79 o                         
  -5  12  15        864.01        672.87        16.89 o                         
  -3  12  15       2323.86       2318.91        31.00 o                         
  -1  12  15       7945.51       7753.45        64.64 o                         
   1  12  15       4283.86       4352.92        32.44 o                         
   3  12  15        813.05        785.32        15.66 o                         
   5  12  15       2515.82       2570.75        48.38 o                         
   7  12  15         84.96         88.96        12.08 o                         
   9  12  15       2091.00       2093.27        27.96 o                         
  11  12  15       2978.86       2662.88        57.15 o                         
 -12  13  15        981.51        973.51        28.64 o                         
 -10  13  15          1.49          9.55        13.19 o                         
  -8  13  15        876.44        818.79        16.34 o                         
  -6  13  15        874.42        863.83        17.50 o                         
  -4  13  15       1445.73       1470.66        21.10 o                         
  -2  13  15       3203.39       3138.41        33.05 o                         
   0  13  15         11.84          5.23        10.65 o                         
   2  13  15        158.95        154.29        10.80 o                         
   4  13  15       1239.32       1182.33        16.27 o                         
   6  13  15        988.91        995.97        17.62 o                         
   8  13  15       2678.98       2743.16        37.97 o                         
  10  13  15       1020.83       1048.00        26.86 o                         
  12  13  15         70.55         49.88        15.98 o                         
 -13  14  15        358.35        329.06        23.51 o                         
 -11  14  15       1604.84       1573.28        45.35 o                         
  -9  14  15       1404.80       1229.30        20.27 o                         
  -7  14  15        308.03        343.58        15.53 o                         
  -5  14  15        533.43        512.01        15.32 o                         
  -3  14  15          1.35         31.10        14.25 o                         
  -1  14  15        371.33        365.28        12.58 o                         
   1  14  15          2.33         -1.45        10.71 o                         
   3  14  15        368.67        353.66        12.15 o                         
   5  14  15        193.27        254.95        10.51 o                         
   7  14  15       3050.30       2791.40        50.30 o                         
   9  14  15          0.15         -2.70        15.27 o                         
  11  14  15        153.40        128.22        14.42 o                         
  13  14  15        774.97        782.86        19.46 o                         
 -14  15  15        144.97         99.15        35.76 o                         
 -12  15  15         77.16         50.26        14.87 o                         
 -10  15  15         91.14         46.86        15.21 o                         
  -8  15  15        989.74        994.81        18.62 o                         
  -6  15  15        259.00        277.63        17.51 o                         
  -4  15  15       4333.06       4227.37        34.86 o                         
  -2  15  15         68.25         70.15        11.87 o                         
   0  15  15         85.32         92.51        11.24 o                         
   2  15  15       5107.76       4915.91        57.56 o                         
   4  15  15       2219.24       2172.16        26.09 o                         
   6  15  15        292.60        332.05        14.52 o                         
   8  15  15        101.06         99.26        13.57 o                         
  10  15  15          4.17         26.89        14.96 o                         
  12  15  15        324.41        234.29        13.99 o                         
  14  15  15       1771.89       1715.83        35.34 o                         
 -15  16  15        165.89        114.74        41.00 o                         
 -13  16  15         23.74        -59.50        80.69 o                         
 -11  16  15        182.50        182.65        23.03 o                         
  -9  16  15        872.41        825.48        21.71 o                         
  -7  16  15        767.04        705.96        26.52 o                         
  -5  16  15        362.54        368.70        15.56 o                         
  -3  16  15         23.74         28.77        11.26 o                         
  -1  16  15          5.50          3.76        11.48 o                         
   1  16  15         64.10         76.46        11.38 o                         
   3  16  15          8.51        -11.59        11.59 o                         
   5  16  15       1507.55       1627.92        46.56 o                         
   7  16  15         77.15         93.17        14.05 o                         
   9  16  15        734.89        658.04        30.86 o                         
  11  16  15        148.71        161.41        19.63 o                         
  13  16  15        511.63        510.50        31.21 o                         
  15  16  15        157.01         87.78        47.19 o                         
 -12  17  15        466.95        641.18        39.11 o                         
 -10  17  15        176.19        143.54        15.05 o                         
  -8  17  15       2125.92       2127.08        50.09 o                         
  -6  17  15       1725.89       1802.25        28.26 o                         
  -4  17  15       1238.90       1119.34        20.84 o                         
  -2  17  15       1630.08       1758.64        37.33 o                         
   0  17  15        217.35        278.69        12.13 o                         
   2  17  15       3635.22       3716.12       152.66 o                         
   4  17  15        353.65        397.50        14.68 o                         
   6  17  15        352.35        256.49        12.45 o                         
   8  17  15        859.22        824.95        29.09 o                         
  10  17  15       2054.02       1876.94        81.25 o                         
  12  17  15         47.22         66.43        26.16 o                         
 -11  18  15        272.05        402.78        48.15 o                         
  -9  18  15        337.05        321.81        16.01 o                         
  -7  18  15        690.21        718.88        28.46 o                         
  -5  18  15        245.05        322.56        15.40 o                         
  -3  18  15       1642.68       1534.27        24.48 o                         
  -1  18  15       1952.17       1940.29        27.31 o                         
   1  18  15          0.60         15.87        13.47 o                         
   3  18  15        556.57        615.17        20.57 o                         
   5  18  15        111.20        148.92        16.00 o                         
   7  18  15         12.30          2.42        14.25 o                         
   9  18  15         83.63         89.72        14.31 o                         
  11  18  15        826.93        987.96        37.50 o                         
 -10  19  15        288.82        234.36        45.79 o                         
  -8  19  15       1878.47       1715.37        27.20 o                         
  -6  19  15        358.45        339.65        21.33 o                         
  -4  19  15         66.43         73.33        14.97 o                         
  -2  19  15          1.67         -6.62        12.88 o                         
   0  19  15        287.20        269.52        39.70 o                         
   2  19  15         58.11         29.01        13.94 o                         
   4  19  15        666.88        663.68        17.94 o                         
   6  19  15        627.99        639.48        18.48 o                         
   8  19  15         26.30          5.98        17.54 o                         
  10  19  15        210.37        132.81        33.24 o                         
  -9  20  15        473.88        458.51        40.82 o                         
  -7  20  15        344.98        294.19        19.77 o                         
  -5  20  15       3176.53       3124.46       227.87 o                         
  -3  20  15       1224.50       1155.40        26.17 o                         
  -1  20  15          0.39          2.85        13.84 o                         
   1  20  15       1484.96       1529.96        46.52 o                         
   3  20  15        546.79        556.65        25.93 o                         
   5  20  15       1913.66       1756.40        70.88 o                         
   7  20  15        328.55        341.15        22.00 o                         
   9  20  15         99.07         43.20        27.04 o                         
  -8  21  15        124.57         55.22        28.83 o                         
  -6  21  15        166.61        142.90        26.64 o                         
  -4  21  15        143.60        121.56        25.30 o                         
  -2  21  15        175.45        153.72        15.05 o                         
   0  21  15        643.23        633.00        38.77 o                         
   2  21  15        285.21        268.87        18.88 o                         
   4  21  15        284.12        342.09        26.85 o                         
   6  21  15          6.94        -19.47        21.10 o                         
   8  21  15        173.70        171.68        55.69 o                         
  -7  22  15        204.63        134.98        57.58 o                         
  -5  22  15         11.68         32.15        34.87 o                         
  -3  22  15         56.09         22.67        28.00 o                         
  -1  22  15        128.93        124.37        23.90 o                         
   1  22  15        715.74        799.30        46.22 o                         
   3  22  15          4.73         -6.60        26.50 o                         
   5  22  15          9.48         16.08        28.82 o                         
  -4  23  15        227.53        170.23        33.38 o                         
   4  23  15          6.58         24.61        34.52 o                         
   0   0  16      68518.58      70850.00       800.21 o                         
   1   1  16        288.90        400.93        10.62 o                         
   0   2  16       3173.68       3583.01        28.13 o                         
   2   2  16        319.71        338.39        11.45 o                         
  -1   3  16        477.24        439.84        10.58 o                         
   1   3  16        770.92        788.23        12.08 o                         
   3   3  16       4783.61       4537.96        47.78 o                         
  -2   4  16        262.55        251.32        10.18 o                         
   0   4  16       9318.97       9109.95        68.92 o                         
   2   4  16       4511.99       4573.47        35.94 o                         
   4   4  16       2415.42       2365.68        45.00 o                         
  -3   5  16       6647.22       6667.69        52.87 o                         
  -1   5  16      10647.10       9431.05        89.05 o                         
   1   5  16       5264.16       5139.70        43.36 o                         
   3   5  16      14894.93      14788.00       115.39 o                         
   5   5  16          3.75          7.02         9.49 o                         
  -4   6  16        153.21        227.75        10.19 o                         
  -2   6  16         38.19         56.05        10.28 o                         
   0   6  16        162.34        110.55         9.76 o                         
   2   6  16        623.67        659.34        11.84 o                         
   4   6  16        415.74        566.89        18.34 o                         
   6   6  16       2001.63       2129.95        36.17 o                         
  -5   7  16       1363.11       1318.66        15.17 o                         
  -3   7  16       2342.85       2411.50        41.85 o                         
  -1   7  16      15724.31      15195.50       116.95 o                         
   1   7  16       1015.28       1023.11        19.25 o                         
   3   7  16          0.45          8.42         9.65 o                         
   5   7  16       6956.75       6222.47        39.87 o                         
   7   7  16        496.33        576.59        15.73 o                         
  -6   8  16       5069.34       4830.14        40.63 o                         
  -4   8  16        581.32        673.90        20.45 o                         
  -2   8  16        104.23         87.00        11.06 o                         
   0   8  16        910.40        901.96        13.98 o                         
   2   8  16         22.10         35.06        10.00 o                         
   4   8  16       5887.57       5573.24        62.13 o                         
   6   8  16          3.44         43.30        10.72 o                         
   8   8  16        499.19        411.35        12.60 o                         
  -7   9  16       1751.90       1561.48        41.52 o                         
  -5   9  16       1628.86       1531.71        25.59 o                         
  -3   9  16        267.14        339.99        11.66 o                         
  -1   9  16       3235.65       3253.95        33.05 o                         
   1   9  16        106.00        164.99        10.56 o                         
   3   9  16       1117.37       1129.90        18.74 o                         
   5   9  16       3298.98       3714.43        28.63 o                         
   7   9  16        719.07        671.09        22.85 o                         
   9   9  16        122.81        123.47         9.30 o                         
  -8  10  16        142.42        195.00        16.02 o                         
  -6  10  16      11116.85      10350.40       102.61 o                         
  -4  10  16       2929.05       2913.81        61.07 o                         
  -2  10  16       5184.50       4970.56        43.84 o                         
   0  10  16       9530.24       8750.36        75.55 o                         
   2  10  16       1025.09        929.76        14.68 o                         
   4  10  16      26505.83      25629.88       195.35 o                         
   6  10  16         68.73         63.59        10.64 o                         
   8  10  16       1854.75       1614.73        39.64 o                         
  10  10  16      11762.93      10963.87       151.93 o                         
  -9  11  16        674.36        709.20        17.30 o                         
  -7  11  16         10.65         10.46        12.76 o                         
  -5  11  16        249.78        270.41        13.85 o                         
  -3  11  16       7276.62       6878.61        76.54 o                         
  -1  11  16       7523.17       7314.34        67.91 o                         
   1  11  16       1612.60       1664.87        16.75 o                         
   3  11  16        589.57        599.78        12.41 o                         
   5  11  16       1339.57       1089.54        17.77 o                         
   7  11  16         86.98         85.65        10.42 o                         
   9  11  16        483.51        375.02        16.81 o                         
  11  11  16       2310.32       2317.66        60.77 o                         
 -10  12  16        934.91        940.92        31.32 o                         
  -8  12  16        224.66        264.73        13.61 o                         
  -6  12  16        514.50        477.14        17.37 o                         
  -4  12  16       4767.09       4463.28        74.49 o                         
  -2  12  16       8505.81       8158.48        59.02 o                         
   0  12  16       8284.94       8129.95        81.77 o                         
   2  12  16       4425.65       4136.42        35.95 o                         
   4  12  16         50.80         43.42        10.25 o                         
   6  12  16       6749.77       6803.62        50.07 o                         
   8  12  16       3879.30       3545.32        74.36 o                         
  10  12  16         47.45         51.16        13.66 o                         
  12  12  16         45.73         50.94        15.21 o                         
 -11  13  16       1310.80       1356.82        39.79 o                         
  -9  13  16        169.27        130.12        14.78 o                         
  -7  13  16       2669.20       2491.79        38.30 o                         
  -5  13  16       2847.65       2834.12        42.76 o                         
  -3  13  16        324.20        327.08        19.22 o                         
  -1  13  16          0.64         -8.03        10.77 o                         
   1  13  16       1721.81       1733.89        25.65 o                         
   3  13  16       1134.70       1066.97        15.56 o                         
   5  13  16         23.13         13.94         9.77 o                         
   7  13  16       1540.89       1373.46        25.62 o                         
   9  13  16          9.69         15.72        13.36 o                         
  11  13  16        114.84        125.28        16.51 o                         
  13  13  16        278.72        239.16        14.42 o                         
 -12  14  16         72.78         56.56        13.64 o                         
 -10  14  16       1964.02       1862.17        38.87 o                         
  -8  14  16        124.65        149.32        15.06 o                         
  -6  14  16       1993.55       2007.57        61.34 o                         
  -4  14  16         40.69         14.56        13.77 o                         
  -2  14  16          8.39         26.47        10.76 o                         
   0  14  16         48.24         39.21        11.24 o                         
   2  14  16        236.32        325.77        11.97 o                         
   4  14  16        533.72        459.68        11.62 o                         
   6  14  16        893.35       1045.02        46.12 o                         
   8  14  16          2.96          7.46        13.29 o                         
  10  14  16        176.42        157.01        15.13 o                         
  12  14  16         10.29          9.75        14.25 o                         
  14  14  16        306.38        288.09        16.40 o                         
 -13  15  16         73.81         68.81        17.08 o                         
 -11  15  16         44.76         32.33        14.97 o                         
  -9  15  16       3363.86       3122.79        80.87 o                         
  -7  15  16        515.54        539.06        22.98 o                         
  -5  15  16        546.30        511.73        34.02 o                         
  -3  15  16        481.57        445.55        16.92 o                         
  -1  15  16          0.33          5.45        11.14 o                         
   1  15  16       1612.98       1517.11        20.46 o                         
   3  15  16       8428.52       8100.66        50.26 o                         
   5  15  16         37.68         34.44        12.58 o                         
   7  15  16        723.04        568.25        17.54 o                         
   9  15  16        182.33        142.79        17.57 o                         
  11  15  16       1864.41       1854.58        54.60 o                         
  13  15  16        146.08        117.70        23.81 o                         
  15  15  16          2.41          6.69        39.57 o                         
 -14  16  16         89.64         67.38        40.13 o                         
 -12  16  16         77.85         92.30        20.30 o                         
 -10  16  16        141.19        109.31        15.13 o                         
  -8  16  16       1569.70       1587.33        44.20 o                         
  -6  16  16         21.06         21.73        14.26 o                         
  -4  16  16       1316.14       1306.99        18.60 o                         
  -2  16  16        268.61        321.84        12.01 o                         
   0  16  16         72.76         68.32        11.33 o                         
   2  16  16        183.59        175.80        11.99 o                         
   4  16  16       2796.83       2595.33        25.30 o                         
   6  16  16       2409.39       2303.43        52.88 o                         
   8  16  16        313.11        283.23        23.15 o                         
  10  16  16       3420.97       3011.80        84.70 o                         
  12  16  16         97.02        134.89        17.40 o                         
  14  16  16       3381.63       3497.26        52.89 o                         
 -13  17  16        553.29        606.72        85.47 o                         
 -11  17  16        271.75        207.20        20.95 o                         
  -9  17  16        179.87        202.87        19.15 o                         
  -7  17  16        251.99        257.04        16.70 o                         
  -5  17  16        141.65        111.98        14.71 o                         
  -3  17  16          5.11          6.98        15.25 o                         
  -1  17  16       4560.42       4390.17        30.38 o                         
   1  17  16          0.31         -7.92        11.50 o                         
   3  17  16          7.35         -4.65        13.76 o                         
   5  17  16       5890.93       5614.69        46.57 o                         
   7  17  16        599.07        593.16        16.23 o                         
   9  17  16        623.42        528.37        19.58 o                         
  11  17  16          7.13         12.36        18.55 o                         
  13  17  16          4.31        -25.99        25.99 o                         
 -12  18  16        702.33        760.61        41.49 o                         
 -10  18  16         15.75         31.54        20.73 o                         
  -8  18  16          0.39         16.89        14.21 o                         
  -6  18  16        823.56        645.65        23.52 o                         
  -4  18  16        404.04        421.04        16.75 o                         
  -2  18  16         34.17         33.58        11.73 o                         
   0  18  16         93.32         99.67        12.03 o                         
   2  18  16        113.51        139.39        13.76 o                         
   4  18  16        522.50        538.61        17.11 o                         
   6  18  16        307.45        222.89        15.08 o                         
   8  18  16        204.29        190.53        14.39 o                         
  10  18  16        135.07        159.91        18.05 o                         
  12  18  16        119.34         31.76        27.72 o                         
 -11  19  16        142.57        120.77        40.82 o                         
  -9  19  16         81.27         48.55        21.39 o                         
  -7  19  16        636.23        649.02        25.48 o                         
  -5  19  16        135.85        157.30        15.16 o                         
  -3  19  16       1317.57       1111.21        36.73 o                         
  -1  19  16        263.37        269.53        22.04 o                         
   1  19  16          0.39         -8.32        15.57 o                         
   3  19  16       1349.68       1378.91        35.74 o                         
   5  19  16         44.32         22.39        13.92 o                         
   7  19  16       1248.07       1170.13        28.71 o                         
   9  19  16        346.23        314.76        25.69 o                         
  11  19  16          5.06         37.61        32.83 o                         
 -10  20  16       1572.30       1260.69        64.31 o                         
  -8  20  16        119.52         90.45        21.08 o                         
  -6  20  16       1090.63       1153.63        39.65 o                         
  -4  20  16          1.06         11.49        16.08 o                         
  -2  20  16        621.69        522.20        15.53 o                         
   0  20  16        151.73        144.70        18.24 o                         
   2  20  16        117.96        148.96        17.38 o                         
   4  20  16       3801.74       3431.64        29.48 o                         
   6  20  16       1123.80       1190.72        22.42 o                         
   8  20  16        240.73        178.75        18.91 o                         
  -7  21  16        865.38        688.28        42.28 o                         
  -5  21  16         18.90         49.01        27.90 o                         
  -3  21  16         76.85         35.00        25.77 o                         
  -1  21  16       2209.96       1981.67        27.67 o                         
   1  21  16        400.37        372.66        24.19 o                         
   3  21  16        306.54        248.09        27.06 o                         
   5  21  16         74.94         52.02        21.31 o                         
   7  21  16         33.08         51.02        29.81 o                         
  -6  22  16        160.04        126.62        29.09 o                         
  -4  22  16        444.11        345.81        32.09 o                         
  -2  22  16        214.65        182.61        27.22 o                         
   2  22  16         50.52         57.84        27.03 o                         
   4  22  16        429.03        348.51        29.88 o                         
   0   1  17       5226.25       5531.85        36.32 o                         
  -1   2  17        517.86        590.76        17.14 o                         
   1   2  17       5766.47       5648.20        36.92 o                         
  -2   3  17       1759.51       2013.39        24.20 o                         
   0   3  17       8843.66       8054.65        50.06 o                         
   2   3  17       2785.76       2902.88        34.87 o                         
  -3   4  17         78.11        109.20         9.92 o                         
  -1   4  17        520.99        737.77        17.04 o                         
   1   4  17       3283.09       3777.17        50.28 o                         
   3   4  17       1975.18       2170.29        28.86 o                         
  -4   5  17      10914.80      10416.60        99.20 o                         
  -2   5  17          6.58         21.76         9.83 o                         
   0   5  17       5939.04       6248.42        86.27 o                         
   2   5  17        338.35        404.79        11.78 o                         
   4   5  17        448.82        492.23        13.99 o                         
  -5   6  17       5919.52       5800.55        65.23 o                         
  -3   6  17        206.44        240.21        10.43 o                         
  -1   6  17       4485.04       4203.75        35.84 o                         
   1   6  17        587.52        687.28        13.79 o                         
   3   6  17       1931.06       1802.74        24.08 o                         
   5   6  17         36.70         13.45         9.72 o                         
  -6   7  17       3846.54       3590.75        37.30 o                         
  -4   7  17       9157.58       8674.70        77.41 o                         
  -2   7  17      35219.38      36042.82       257.02 o                         
   0   7  17       5795.02       5306.41        38.94 o                         
   2   7  17        364.89        357.63        11.74 o                         
   4   7  17        898.81        904.74        16.36 o                         
   6   7  17       1461.52       1326.13        23.01 o                         
  -7   8  17       5595.26       5317.32       105.16 o                         
  -5   8  17      11388.88      10763.07       183.78 o                         
  -3   8  17       5310.65       5260.15        56.86 o                         
  -1   8  17        294.50        261.34        11.21 o                         
   1   8  17      21883.50      22283.04       209.16 o                         
   3   8  17        177.04        182.13        11.31 o                         
   5   8  17       4048.75       3822.18        98.02 o                         
   7   8  17         30.57         24.89        11.00 o                         
  -8   9  17         22.56         12.33        10.69 o                         
  -6   9  17         41.97         67.19        10.62 o                         
  -4   9  17         30.13         23.54        10.18 o                         
  -2   9  17       6746.34       6659.07        65.60 o                         
   0   9  17      22897.12      21740.32       189.25 o                         
   2   9  17         36.20         26.70        10.19 o                         
   4   9  17        201.85        213.83        12.01 o                         
   6   9  17        343.50        412.74        14.07 o                         
   8   9  17         12.21         32.35        10.19 o                         
  -9  10  17         19.04         21.64         9.57 o                         
  -7  10  17       2109.08       1996.94        66.47 o                         
  -5  10  17          1.95          6.50        10.03 o                         
  -3  10  17       4494.65       4275.40        57.79 o                         
  -1  10  17       3506.61       3456.37        32.27 o                         
   1  10  17        289.62        420.33        17.08 o                         
   3  10  17        712.99        654.21        15.27 o                         
   5  10  17        147.54        149.06        11.80 o                         
   7  10  17        658.47        695.47        13.03 o                         
   9  10  17        339.75        316.07        10.97 o                         
 -10  11  17          0.39         14.28        13.41 o                         
  -8  11  17       1145.60       1093.52        32.05 o                         
  -6  11  17        507.78        501.16        30.73 o                         
  -4  11  17        360.50        282.79        13.49 o                         
  -2  11  17       2154.87       2109.41        35.06 o                         
   0  11  17       1759.65       1776.52        24.83 o                         
   2  11  17       5372.69       5191.92        96.09 o                         
   4  11  17         24.98         77.36        10.45 o                         
   6  11  17        445.28        470.30        12.52 o                         
   8  11  17        115.14        151.88        10.45 o                         
  10  11  17        918.07        988.18        34.70 o                         
 -11  12  17        291.63        302.71        22.83 o                         
  -9  12  17        911.59        818.31        48.47 o                         
  -7  12  17       1912.81       1732.17        66.01 o                         
  -5  12  17       1310.18       1329.42        66.94 o                         
  -3  12  17       3250.26       3167.34        44.05 o                         
  -1  12  17       3196.13       3122.26        50.10 o                         
   1  12  17       1668.39       1541.12        31.70 o                         
   3  12  17       4189.57       4023.89        37.64 o                         
   5  12  17       4166.41       3695.43        33.03 o                         
   7  12  17       2544.35       2538.74        73.28 o                         
   9  12  17        394.84        353.66        15.52 o                         
  11  12  17        803.15        777.98        35.58 o                         
 -12  13  17          1.49         12.39        13.70 o                         
 -10  13  17         20.44         23.43        13.86 o                         
  -8  13  17       1964.29       2031.84        58.11 o                         
  -6  13  17         53.29         25.25        14.89 o                         
  -4  13  17       6690.26       6368.49       129.69 o                         
  -2  13  17        252.48        238.60        13.78 o                         
   0  13  17       4669.02       4440.67        30.95 o                         
   2  13  17          0.96         -9.51        10.79 o                         
   4  13  17       1022.18       1004.53        15.81 o                         
   6  13  17       1157.14        997.17        18.96 o                         
   8  13  17         98.03         90.83        14.40 o                         
  10  13  17       1163.60        978.69        34.64 o                         
  12  13  17          0.70         21.95        13.37 o                         
 -13  14  17         17.12          5.64        14.05 o                         
 -11  14  17         36.91         45.91        13.72 o                         
  -9  14  17        373.51        389.85        20.44 o                         
  -7  14  17          7.58         -0.46        13.27 o                         
  -5  14  17        452.07        472.59        19.39 o                         
  -3  14  17       1629.46       1638.10        24.73 o                         
  -1  14  17         27.45         26.58        11.21 o                         
   1  14  17         12.56          7.54        11.07 o                         
   3  14  17         81.88        107.73        11.25 o                         
   5  14  17         44.61         36.19        10.30 o                         
   7  14  17          2.57          9.90         8.47 o                         
   9  14  17        653.26        694.15        18.06 o                         
  11  14  17        349.04        340.11        14.73 o                         
  13  14  17       2801.23       2695.66        89.71 o                         
 -14  15  17        597.78        755.24        29.49 o                         
 -12  15  17        909.64        805.34        37.50 o                         
 -10  15  17          0.16          5.99        15.64 o                         
  -8  15  17        361.19        334.86        29.85 o                         
  -6  15  17         23.71         23.96        13.73 o                         
  -4  15  17       3334.13       3262.78        84.03 o                         
  -2  15  17       2050.26       1999.56        42.55 o                         
   0  15  17          9.74         15.07        11.63 o                         
   2  15  17       2859.01       2761.92        45.65 o                         
   4  15  17       4812.74       4648.92        51.21 o                         
   6  15  17       2298.59       2283.55        34.54 o                         
   8  15  17        378.00        375.85        24.44 o                         
  10  15  17         25.14         17.02        14.20 o                         
  12  15  17        262.00        229.26        14.22 o                         
 -13  16  17        927.76       1007.06        76.07 o                         
 -11  16  17         49.69         37.83        21.99 o                         
  -9  16  17        389.14        382.80        30.34 o                         
  -7  16  17        797.08        734.28        20.13 o                         
  -5  16  17        174.84        169.53        14.15 o                         
  -3  16  17       2927.25       2799.31        36.66 o                         
  -1  16  17        174.72        192.15        11.89 o                         
   1  16  17         66.08         58.87        11.97 o                         
   3  16  17       1000.65        940.96        18.38 o                         
   5  16  17        513.48        549.14        17.89 o                         
   7  16  17        110.18         88.43        14.92 o                         
   9  16  17        290.75        279.60        16.80 o                         
  11  16  17         45.12         38.03        15.52 o                         
  13  16  17         98.36        168.52        26.01 o                         
 -12  17  17        178.03        121.55        50.03 o                         
 -10  17  17        262.21        224.28        21.39 o                         
  -8  17  17          1.43         -3.11        14.53 o                         
  -6  17  17        339.35        326.31        23.40 o                         
  -4  17  17        144.21        135.33        15.12 o                         
  -2  17  17        727.41        691.35        30.41 o                         
   0  17  17       1172.81       1155.59        15.17 o                         
   2  17  17          4.58         10.06        11.61 o                         
   4  17  17        250.29        214.25        14.84 o                         
   6  17  17        151.77        129.71        10.65 o                         
   8  17  17       1045.72       1002.87        22.23 o                         
  10  17  17        431.31        458.79        42.56 o                         
  12  17  17       3370.89       3210.06        50.26 o                         
 -11  18  17        232.85        245.36        38.56 o                         
  -9  18  17        288.54        305.96        21.84 o                         
  -7  18  17          8.39         30.32        14.33 o                         
  -5  18  17       1794.95       1688.12        44.41 o                         
  -3  18  17        289.40        300.34        15.83 o                         
  -1  18  17        163.29        147.51        12.19 o                         
   1  18  17        476.84        411.21        20.94 o                         
   3  18  17         82.37         64.97        14.17 o                         
   5  18  17         90.29         95.28        14.88 o                         
   7  18  17        653.95        498.69        17.28 o                         
   9  18  17        866.00        789.50        41.20 o                         
  11  18  17         56.55         37.73        25.54 o                         
 -10  19  17         60.95         -5.67        39.88 o                         
  -8  19  17        279.15        237.03        22.53 o                         
  -6  19  17       1076.29        890.94        27.72 o                         
  -4  19  17          1.32         13.24        14.63 o                         
  -2  19  17         28.84         25.47        14.01 o                         
   0  19  17          2.66         -4.26        13.83 o                         
   2  19  17         44.86         68.10        14.24 o                         
   4  19  17        373.39        292.75        14.86 o                         
   6  19  17        367.50        408.45        19.15 o                         
   8  19  17        353.57        259.90        17.89 o                         
  10  19  17        542.34        506.62        28.72 o                         
  -9  20  17          1.49         35.07        60.39 o                         
  -7  20  17          4.48         19.23        18.60 o                         
  -5  20  17        221.16        170.26        19.81 o                         
  -3  20  17        145.31         80.78        16.61 o                         
  -1  20  17        164.36        181.00        18.70 o                         
   1  20  17       1693.14       1407.39        21.29 o                         
   3  20  17        777.35        631.28        20.03 o                         
   5  20  17        141.24        109.42        17.61 o                         
   7  20  17         72.64         32.94        18.10 o                         
   9  20  17         35.81         18.43        26.94 o                         
  -8  21  17        609.85        589.93       104.83 o                         
  -6  21  17       1369.42       1703.86       578.00 o                         
  -4  21  17         16.70         24.19        27.38 o                         
  -2  21  17         33.91         70.21        38.44 o                         
   0  21  17          3.98         10.67        19.73 o                         
   2  21  17        500.67        347.53        38.71 o                         
   4  21  17          0.98        -22.22        22.22 o                         
   6  21  17         98.48         81.45        19.80 o                         
   8  21  17        114.60        124.08        33.58 o                         
  -5  22  17         19.10         -0.18        27.25 o                         
   3  22  17        348.69        330.82        27.82 o                         
   5  22  17        361.56        243.56        52.19 o                         
   0   0  18      12213.48      14546.53       171.94 o                         
   1   1  18       3189.15       3092.69        33.83 o                         
   0   2  18       2030.36       2017.58        20.99 o                         
   2   2  18        648.35        681.25        13.01 o                         
  -1   3  18      10536.69      10591.11       104.11 o                         
   1   3  18       3142.79       3064.60        29.69 o                         
   3   3  18        391.81        338.62        12.52 o                         
  -2   4  18       6217.27       6007.92        43.21 o                         
   0   4  18       1991.85       2155.87        22.61 o                         
   2   4  18       3166.33       3294.02        52.38 o                         
   4   4  18         90.39        175.35        10.45 o                         
  -3   5  18       7811.68       7716.50        88.93 o                         
  -1   5  18       3100.59       3146.72        33.60 o                         
   1   5  18       5148.30       5275.87        51.94 o                         
   3   5  18        110.07        149.88        10.85 o                         
   5   5  18        246.30        248.88        15.01 o                         
  -4   6  18        197.65        231.13        17.26 o                         
  -2   6  18       1925.68       1833.23        21.74 o                         
   0   6  18       2246.64       2204.15        24.95 o                         
   2   6  18       3387.19       3247.60        54.65 o                         
   4   6  18       3315.59       3176.58        38.53 o                         
   6   6  18       1342.19       1342.27        29.40 o                         
  -5   7  18       2633.81       2780.79        22.29 o                         
  -3   7  18       7335.78       6873.06        65.61 o                         
  -1   7  18       2245.42       2103.95        30.01 o                         
   1   7  18        414.75        368.90        11.95 o                         
   3   7  18        351.93        321.50        11.14 o                         
   5   7  18       1645.18       1625.87        39.09 o                         
   7   7  18        754.04        814.60        16.07 o                         
  -6   8  18        358.46        394.30        15.00 o                         
  -4   8  18       2441.73       2366.00        50.79 o                         
  -2   8  18        334.15        302.07        11.85 o                         
   0   8  18       3900.58       3807.72        48.76 o                         
   2   8  18        645.30        714.15        13.89 o                         
   4   8  18       4645.71       4472.41        37.03 o                         
   6   8  18        756.10        797.95        20.78 o                         
   8   8  18        137.24        197.95        18.46 o                         
  -7   9  18         20.46         10.84         9.75 o                         
  -5   9  18        109.42        176.38        10.50 o                         
  -3   9  18        480.60        583.89        19.75 o                         
  -1   9  18       3538.96       3542.21        40.61 o                         
   1   9  18          0.66         29.45        10.44 o                         
   3   9  18        785.03        843.23        20.31 o                         
   5   9  18       3502.69       3082.77        62.58 o                         
   7   9  18        311.89        290.88        12.84 o                         
   9   9  18        128.65        122.62        10.83 o                         
  -8  10  18        491.13        509.38        14.88 o                         
  -6  10  18        114.17        117.71        10.29 o                         
  -4  10  18       1304.75       1409.12        34.04 o                         
  -2  10  18       1220.80       1108.07        17.97 o                         
   0  10  18        466.87        471.68        17.97 o                         
   2  10  18       8302.94       7791.38        48.93 o                         
   4  10  18        214.05        225.49        11.19 o                         
   6  10  18        133.27        127.08        11.49 o                         
   8  10  18        560.22        596.36        19.07 o                         
  10  10  18        506.99        481.02        22.07 o                         
  -9  11  18         43.15         32.75         9.08 o                         
  -7  11  18       2320.56       2341.41        82.86 o                         
  -5  11  18        558.99        672.70        16.91 o                         
  -3  11  18         67.60         83.02        11.13 o                         
  -1  11  18       2076.67       1863.96        18.81 o                         
   1  11  18       3914.47       3634.34        55.74 o                         
   3  11  18         61.44         33.01        10.79 o                         
   5  11  18         86.28         68.54        11.86 o                         
   7  11  18        375.92        424.74        17.01 o                         
   9  11  18         48.74         38.23         7.31 o                         
  11  11  18          3.44         42.50        13.56 o                         
 -10  12  18        159.31        170.73        16.70 o                         
  -8  12  18        192.71        206.47        10.84 o                         
  -6  12  18       2991.89       2762.11        35.57 o                         
  -4  12  18        197.79        238.46        14.20 o                         
  -2  12  18       1476.26       1424.94        22.84 o                         
   0  12  18        391.18        354.14        17.81 o                         
   2  12  18        331.34        362.21        16.93 o                         
   4  12  18         54.41         56.17        10.74 o                         
   6  12  18          1.91         29.10        11.47 o                         
   8  12  18        189.18        220.81        17.27 o                         
  10  12  18         35.15         25.51        13.63 o                         
  12  12  18       1136.04       1054.83        32.26 o                         
 -11  13  18          1.35         -7.66        13.71 o                         
  -9  13  18         42.14         29.81        14.51 o                         
  -7  13  18        150.54        138.61        13.76 o                         
  -5  13  18         87.94        119.16        14.79 o                         
  -3  13  18       1681.20       1630.23        20.31 o                         
  -1  13  18        847.57        874.87        17.03 o                         
   1  13  18       2889.58       2688.12        30.84 o                         
   3  13  18        820.50        805.74        13.66 o                         
   5  13  18       1294.59       1241.15        29.70 o                         
   7  13  18        836.08        768.44        19.37 o                         
   9  13  18          7.28         18.18        13.67 o                         
  11  13  18          0.47          6.59        13.80 o                         
  13  13  18          5.27          2.46        15.29 o                         
 -12  14  18         18.97         26.58        13.67 o                         
 -10  14  18          9.05         26.13        13.86 o                         
  -8  14  18         30.48         29.89        14.86 o                         
  -6  14  18        142.98        137.88        13.91 o                         
  -4  14  18       1507.08       1474.40        22.61 o                         
  -2  14  18       1552.66       1496.60        19.62 o                         
   0  14  18       1283.02       1210.32        15.68 o                         
   2  14  18        608.72        587.76        18.00 o                         
   4  14  18       1058.50       1066.85        15.18 o                         
   6  14  18        140.01        181.80        16.34 o                         
   8  14  18        280.25        254.88        17.58 o                         
  10  14  18        277.08        225.72        17.70 o                         
  12  14  18         83.89         68.07        15.40 o                         
  14  14  18        122.49        155.31        27.03 o                         
 -13  15  18        890.99        907.50        29.87 o                         
 -11  15  18          5.74         12.35        15.24 o                         
  -9  15  18        142.39        124.87        15.45 o                         
  -7  15  18        293.27        339.12        18.76 o                         
  -5  15  18         14.01        -11.27        13.92 o                         
  -3  15  18        636.70        642.45        17.09 o                         
  -1  15  18        145.36        165.63        14.40 o                         
   1  15  18       1176.13       1154.59        24.04 o                         
   3  15  18        123.23        152.42        15.08 o                         
   5  15  18          9.17         10.22        10.45 o                         
   7  15  18        857.92        953.82        24.00 o                         
   9  15  18         14.45         18.10        19.55 o                         
  11  15  18        456.29        453.08        21.69 o                         
  15  15  18         49.26         24.49        27.62 o                         
 -14  16  18        969.37       1088.96        49.47 o                         
 -12  16  18        309.86        334.20        35.96 o                         
 -10  16  18        137.30        100.38        17.82 o                         
  -8  16  18        857.69        753.26        27.07 o                         
  -6  16  18          3.33         -2.90        13.72 o                         
  -4  16  18       1734.03       1760.16        35.64 o                         
  -2  16  18         92.80        139.89        19.08 o                         
   0  16  18          0.00         -1.70        11.45 o                         
   2  16  18         94.90        139.68        11.95 o                         
   4  16  18        144.51        138.25        11.68 o                         
   6  16  18        218.13        176.02        12.96 o                         
   8  16  18         23.70         11.44        13.78 o                         
  10  16  18          0.01        -15.27        15.27 o                         
  12  16  18         72.36        103.07        26.68 o                         
  14  16  18        331.53        375.71        28.95 o                         
 -13  17  18         51.21         92.41        56.62 o                         
 -11  17  18         20.55         21.59        35.41 o                         
  -9  17  18        218.00        203.68        28.07 o                         
  -7  17  18        464.34        453.66        22.75 o                         
  -5  17  18          1.75         -7.06        14.11 o                         
  -3  17  18       1971.15       1991.24        21.93 o                         
  -1  17  18          8.47         10.92        11.85 o                         
   1  17  18        957.68        862.78        18.02 o                         
   3  17  18          5.97          9.91        11.69 o                         
   5  17  18         52.65         67.30        14.10 o                         
   7  17  18          0.88        -14.49        14.49 o                         
   9  17  18        157.09         93.69        17.39 o                         
  11  17  18        101.37         88.30        26.31 o                         
  13  17  18        445.68        360.72        41.06 o                         
 -12  18  18         63.51         86.33        73.14 o                         
 -10  18  18        124.11        187.60        38.55 o                         
  -8  18  18          0.37        -11.15        20.71 o                         
  -6  18  18        464.84        362.55        15.27 o                         
  -4  18  18          3.55        -14.42        14.42 o                         
  -2  18  18         17.77         -6.74        14.16 o                         
   0  18  18       1718.10       1788.37        17.91 o                         
   2  18  18        511.58        444.17        19.07 o                         
   4  18  18         38.98         26.95        15.56 o                         
   6  18  18         31.36         47.40        10.79 o                         
   8  18  18       1385.24       1268.96        23.12 o                         
  10  18  18       1073.19       1096.10        30.64 o                         
  12  18  18         50.85         35.81        27.82 o                         
 -11  19  18        198.81        105.30        42.18 o                         
  -9  19  18        176.47         84.57        37.19 o                         
  -7  19  18         80.31         74.24        19.69 o                         
  -5  19  18        204.30        190.45        19.63 o                         
  -3  19  18        107.90         80.52        15.16 o                         
  -1  19  18        600.59        518.57        17.41 o                         
   1  19  18        134.94        155.30        22.87 o                         
   3  19  18        200.30        193.70        14.44 o                         
   5  19  18         21.84         -5.07        17.34 o                         
   7  19  18         75.56         77.38        17.77 o                         
   9  19  18         89.60        151.18        25.74 o                         
  -8  20  18        384.52        375.73        39.93 o                         
  -6  20  18        102.03        136.17        27.54 o                         
  -4  20  18        136.43        151.18        19.08 o                         
  -2  20  18         23.69          9.25        24.30 o                         
   0  20  18        631.26        514.01        17.28 o                         
   2  20  18         72.20         25.15        17.05 o                         
   4  20  18         44.37         43.34        18.48 o                         
   6  20  18        183.28        179.76        19.22 o                         
   8  20  18        215.17        198.56        29.05 o                         
  -7  21  18        926.76        743.76        43.04 o                         
  -5  21  18        580.40        581.67        38.72 o                         
  -3  21  18          1.24         -6.65        33.64 o                         
   1  21  18        169.11        169.36        24.47 o                         
   3  21  18         10.12         -3.34        22.19 o                         
   5  21  18        492.85        476.20        28.44 o                         
   7  21  18         10.08         -7.69        30.78 o                         
  -4  22  18         18.84        -61.34        63.23 o                         
   4  22  18         14.12          1.21        31.23 o                         
   0   1  19       7517.46       7273.35        48.88 o                         
  -1   2  19       1190.57       1221.04        17.06 o                         
   1   2  19        111.95         88.34        10.51 o                         
  -2   3  19       4010.41       3898.80        30.00 o                         
   0   3  19       4371.58       4223.84        47.37 o                         
   2   3  19         26.60        -10.27        10.27 o                         
  -3   4  19        105.27        122.05        10.38 o                         
  -1   4  19       1485.60       1506.95        21.71 o                         
   1   4  19       3655.65       3510.67        34.20 o                         
   3   4  19        908.95        993.57        18.79 o                         
  -4   5  19       3003.75       3007.92        34.15 o                         
  -2   5  19        315.07        333.76        12.64 o                         
   0   5  19        230.80        244.19        11.01 o                         
   2   5  19       7640.44       7355.42        46.59 o                         
   4   5  19       4374.69       4368.20        61.17 o                         
  -5   6  19       6728.57       6693.48        98.46 o                         
  -3   6  19       2556.56       2861.84        58.64 o                         
  -1   6  19       4338.79       4181.49        39.49 o                         
   1   6  19        308.99        298.77        13.81 o                         
   3   6  19       1307.07       1202.65        22.03 o                         
   5   6  19         26.67         20.85        10.46 o                         
  -6   7  19       2870.73       2912.24        33.51 o                         
  -4   7  19       4707.17       4810.02        60.55 o                         
  -2   7  19       6704.40       6695.65       102.38 o                         
   0   7  19          6.03          4.45        10.59 o                         
   2   7  19       3633.06       3885.79        43.37 o                         
   4   7  19         67.64         57.15        10.60 o                         
   6   7  19       4349.10       4228.80        66.80 o                         
  -7   8  19         84.00        118.75        10.70 o                         
  -5   8  19       1804.09       1759.52        26.26 o                         
  -3   8  19        391.82        405.15        12.12 o                         
  -1   8  19       7549.78       6999.89        44.80 o                         
   1   8  19       4276.60       4643.16        88.02 o                         
   3   8  19       6375.54       6000.38        62.60 o                         
   5   8  19       4843.57       4593.21        72.10 o                         
   7   8  19         84.49        128.19        11.90 o                         
  -8   9  19       1792.82       1784.85        44.40 o                         
  -6   9  19       6785.72       6335.66        83.51 o                         
  -4   9  19        526.92        526.54        12.27 o                         
  -2   9  19        916.43        975.45        19.83 o                         
   0   9  19      19407.93      18289.71       151.27 o                         
   2   9  19       3704.20       3420.60        34.12 o                         
   4   9  19       4881.30       4586.29        54.56 o                         
   6   9  19       1563.44       1443.94        19.22 o                         
   8   9  19       1815.43       1786.57        48.36 o                         
  -9  10  19         20.77         51.40        10.60 o                         
  -7  10  19       2390.88       2324.14        40.03 o                         
  -5  10  19        253.59        297.41        11.87 o                         
  -3  10  19         92.22        148.28        11.82 o                         
  -1  10  19       3797.43       3445.83        31.30 o                         
   1  10  19        163.35        187.70        11.58 o                         
   3  10  19         91.28        101.90        11.32 o                         
   5  10  19       1056.79       1201.34        30.46 o                         
   7  10  19       3661.21       3266.62        48.80 o                         
   9  10  19       1097.28       1088.72        21.13 o                         
 -10  11  19       1796.98       1778.96        29.06 o                         
  -8  11  19        352.44        353.36        15.99 o                         
  -6  11  19        679.21        681.21        13.39 o                         
  -4  11  19        232.40        258.34        13.66 o                         
  -2  11  19        102.68        136.48        12.42 o                         
   0  11  19        609.55        606.80        14.37 o                         
   2  11  19      10699.23      10147.22       146.17 o                         
   4  11  19          1.98         15.43        10.83 o                         
   6  11  19        384.58        407.68        13.64 o                         
   8  11  19        444.80        453.63        16.44 o                         
  10  11  19        719.96        634.77        29.15 o                         
 -11  12  19        951.48        967.65        48.66 o                         
  -9  12  19       1442.85       1387.45        50.77 o                         
  -7  12  19          9.71         35.37        16.45 o                         
  -5  12  19       8460.02       7832.20        70.08 o                         
  -3  12  19       1107.13       1165.07        16.25 o                         
  -1  12  19       3134.22       2983.73        29.82 o                         
   1  12  19       3418.39       3232.09        35.51 o                         
   3  12  19        457.62        339.14        13.03 o                         
   5  12  19       1232.18       1026.32        31.75 o                         
   7  12  19       1462.83       1506.97        48.66 o                         
   9  12  19         86.79         91.36        14.86 o                         
  11  12  19        610.06        560.92        21.33 o                         
 -12  13  19        167.58        120.37        14.23 o                         
 -10  13  19        107.87         86.10        14.11 o                         
  -8  13  19       1086.02        953.08        53.19 o                         
  -6  13  19        159.92        117.08        14.99 o                         
  -4  13  19        603.54        607.16        17.52 o                         
  -2  13  19       1360.66       1287.26        23.22 o                         
   0  13  19        291.17        292.90        19.52 o                         
   2  13  19          1.62          3.25        11.33 o                         
   4  13  19       5872.28       5760.86        62.58 o                         
   6  13  19        738.04        581.40        30.22 o                         
   8  13  19        706.69        590.82        21.67 o                         
  10  13  19         40.21         47.68        14.17 o                         
  12  13  19         13.85         20.27        14.09 o                         
 -13  14  19       1398.69       1469.66        33.49 o                         
 -11  14  19        334.31        276.56        19.73 o                         
  -9  14  19        391.33        329.84        21.47 o                         
  -7  14  19        389.54        355.02        14.84 o                         
  -5  14  19       5265.24       4910.42        70.97 o                         
  -3  14  19         18.28         16.71        13.78 o                         
  -1  14  19       2656.42       2524.02        32.61 o                         
   1  14  19         24.96         24.30        11.60 o                         
   3  14  19        315.22        327.54        12.29 o                         
   5  14  19       4911.95       4754.91        38.42 o                         
   7  14  19         53.16         62.25        10.59 o                         
   9  14  19       1132.01       1044.75        30.02 o                         
  11  14  19        532.37        497.85        20.53 o                         
  13  14  19         40.58         44.11        25.80 o                         
 -14  15  19        593.97        688.21        58.35 o                         
 -12  15  19        371.96        365.65        30.46 o                         
 -10  15  19        549.58        443.66        20.73 o                         
  -8  15  19       1229.97       1140.15        25.62 o                         
  -6  15  19          4.30         26.39        13.96 o                         
  -4  15  19       3153.48       2949.96        44.29 o                         
  -2  15  19         58.77         65.43        14.23 o                         
   0  15  19        823.16        810.03        19.69 o                         
   2  15  19       6303.67       6005.95        69.98 o                         
   4  15  19          0.52          6.40        11.11 o                         
   6  15  19       1338.08       1228.02        19.95 o                         
   8  15  19       1013.07        872.26        41.54 o                         
  10  15  19         39.88         36.07        13.93 o                         
  12  15  19       1190.36       1242.10        31.72 o                         
  14  15  19        593.14        586.67        30.63 o                         
 -13  16  19        701.50        578.72        65.18 o                         
 -11  16  19        145.54        119.18        25.68 o                         
  -9  16  19        256.85        228.34        18.61 o                         
  -7  16  19        937.47        813.21        19.02 o                         
  -5  16  19         39.39         18.81        14.95 o                         
  -3  16  19       1202.01       1069.96        23.86 o                         
  -1  16  19        838.99        795.09        16.57 o                         
   1  16  19        144.95        147.76        12.02 o                         
   3  16  19       1707.53       1690.62        25.57 o                         
   5  16  19         19.19          6.22        12.77 o                         
   7  16  19        222.95        220.59        15.18 o                         
   9  16  19        264.58        281.61        17.82 o                         
  11  16  19        141.00        195.85        22.85 o                         
  13  16  19        501.09        509.15        47.98 o                         
 -12  17  19          0.48          1.45        38.93 o                         
 -10  17  19         67.19         68.34        25.48 o                         
  -8  17  19        273.17        259.65        21.34 o                         
  -6  17  19          9.84         45.22        14.26 o                         
  -4  17  19        677.10        559.13        15.79 o                         
  -2  17  19        877.57        785.99        17.87 o                         
   0  17  19          0.64          3.30        14.56 o                         
   2  17  19         42.61         54.55        11.84 o                         
   4  17  19          7.88          1.51        12.72 o                         
   6  17  19        334.98        332.76        17.64 o                         
   8  17  19        141.58        105.38        17.59 o                         
  10  17  19        886.14        919.39        31.94 o                         
  12  17  19        641.81        646.64        29.63 o                         
 -11  18  19        138.21        132.37        41.15 o                         
  -9  18  19          0.75         51.05        27.02 o                         
  -7  18  19         61.30         81.27        19.15 o                         
  -5  18  19        857.99        664.17        27.40 o                         
  -3  18  19         88.98         92.82        14.54 o                         
  -1  18  19       1322.20       1177.94        18.06 o                         
   1  18  19        110.95         85.63        12.21 o                         
   3  18  19        555.61        563.11        21.64 o                         
   5  18  19        115.87         94.19        19.48 o                         
   7  18  19          3.22         10.52        17.96 o                         
   9  18  19       1134.99        979.38        36.69 o                         
  11  18  19         11.15         10.55        29.40 o                         
 -10  19  19         63.27         39.62        43.99 o                         
  -8  19  19        443.91        288.94        49.10 o                         
  -6  19  19        527.58        411.62        19.65 o                         
  -4  19  19        547.01        533.48        20.28 o                         
  -2  19  19        427.16        357.02        16.80 o                         
   0  19  19         94.27         77.54        12.55 o                         
   2  19  19         22.93          4.65        14.68 o                         
   4  19  19        351.87        387.73        28.70 o                         
   6  19  19        139.69         99.03        23.28 o                         
   8  19  19        297.87        235.78        25.91 o                         
  10  19  19        417.31        442.39        42.94 o                         
  -9  20  19        424.26        371.83        47.85 o                         
  -7  20  19        507.28        412.94        30.67 o                         
  -5  20  19        881.58        795.75        21.83 o                         
  -3  20  19          1.92         -3.39        18.47 o                         
  -1  20  19         71.84         61.97        21.56 o                         
   1  20  19        121.52        131.65        18.89 o                         
   3  20  19        317.83        267.42        18.79 o                         
   5  20  19       1715.50       1629.05        24.99 o                         
   7  20  19        644.63        706.68        32.58 o                         
   9  20  19        407.33        369.82        32.49 o                         
  -4  21  19         70.04          6.87        44.34 o                         
   2  21  19       1285.50       1257.00        34.74 o                         
   4  21  19        318.00        271.61        28.91 o                         
   6  21  19          2.19        -12.74        40.04 o                         
   0   0  20      54015.25      61120.48       691.78 o                         
   1   1  20        492.25        584.54        12.57 o                         
   0   2  20       5558.75       5602.87        43.06 o                         
   2   2  20       6489.27       6358.75        57.68 o                         
  -1   3  20       1479.49       1470.99        18.64 o                         
   1   3  20          1.94         40.58        10.75 o                         
   3   3  20      12858.18      12880.78       105.96 o                         
  -2   4  20       5958.01       6094.20        61.40 o                         
   0   4  20       9255.12       9014.98        78.70 o                         
   2   4  20       2533.44       2603.12        28.62 o                         
   4   4  20       4259.49       4128.03        38.39 o                         
  -3   5  20       4875.85       4692.00        80.66 o                         
  -1   5  20      13620.24      13906.06       147.71 o                         
   1   5  20       3036.34       3130.79        26.13 o                         
   3   5  20        619.20        734.04        16.04 o                         
   5   5  20          2.32         24.44        10.73 o                         
  -4   6  20       7288.64       7399.09        75.82 o                         
  -2   6  20        201.90        168.81        11.28 o                         
   0   6  20       7536.90       7602.71        69.80 o                         
   2   6  20      30420.06      31694.31       244.33 o                         
   4   6  20       3361.54       3813.77        31.36 o                         
   6   6  20       1082.65       1165.20        24.82 o                         
  -5   7  20          7.96         15.30        10.68 o                         
  -3   7  20       3801.25       4026.45        43.82 o                         
  -1   7  20        112.22        190.35        11.16 o                         
   1   7  20        681.29        636.81        16.05 o                         
   3   7  20          1.23         26.14        10.84 o                         
   5   7  20         29.53         87.05        15.12 o                         
   7   7  20        665.52        640.08        16.70 o                         
  -6   8  20        886.08        949.56        14.74 o                         
  -4   8  20       2131.56       1883.49        22.80 o                         
  -2   8  20       2539.31       2350.73        33.11 o                         
   0   8  20        727.94        685.49        15.02 o                         
   2   8  20       2035.99       1782.97        43.57 o                         
   4   8  20      20607.29      19399.45       160.79 o                         
   6   8  20       2375.13       2241.74        72.27 o                         
   8   8  20       2554.71       2558.20        29.79 o                         
  -7   9  20       6861.69       6397.13       138.84 o                         
  -5   9  20        916.11        967.47        16.72 o                         
  -3   9  20       4149.35       3792.89        68.59 o                         
  -1   9  20        429.88        515.01        12.48 o                         
   1   9  20       6911.50       6711.45        59.54 o                         
   3   9  20       6959.14       6810.04        53.95 o                         
   5   9  20        877.33        783.08        22.69 o                         
   7   9  20        210.01        250.49        13.48 o                         
   9   9  20      11377.91      10226.39       200.15 o                         
  -8  10  20        170.18        179.47        19.72 o                         
  -6  10  20        634.72        652.64        18.72 o                         
  -4  10  20       4108.01       3775.59        49.68 o                         
  -2  10  20       1369.05       1504.27        25.57 o                         
   0  10  20        817.63        832.56        15.12 o                         
   2  10  20       6341.03       5767.74        90.46 o                         
   4  10  20       1420.92       1484.85        18.89 o                         
   6  10  20        184.18        212.25        12.19 o                         
   8  10  20       3181.46       3001.45        37.43 o                         
  10  10  20        689.22        657.48        16.83 o                         
  -9  11  20          0.39         15.35        10.67 o                         
  -7  11  20        303.16        292.76        11.92 o                         
  -5  11  20       1532.79       1569.86        33.07 o                         
  -3  11  20       4514.42       4130.39        69.97 o                         
  -1  11  20          0.64         -0.81        11.22 o                         
   1  11  20      16664.45      16891.76       104.76 o                         
   3  11  20       8730.21       8533.76        74.51 o                         
   5  11  20       1196.65       1178.38        28.87 o                         
   7  11  20        604.76        593.89        13.99 o                         
   9  11  20        141.67        137.07        10.75 o                         
  11  11  20        729.01        738.36        27.75 o                         
 -10  12  20       3714.39       3355.76        86.37 o                         
  -8  12  20         36.67         38.41        13.68 o                         
  -6  12  20        539.67        522.81        23.88 o                         
  -4  12  20       1685.65       1756.14        27.95 o                         
  -2  12  20        541.11        559.73        15.28 o                         
   0  12  20       6239.61       5966.23        47.12 o                         
   2  12  20      11162.22      10708.65        64.95 o                         
   4  12  20       1081.42       1078.95        20.23 o                         
   6  12  20       1030.75        976.17        23.25 o                         
   8  12  20        236.35        274.90        20.11 o                         
  10  12  20        784.06        765.28        35.27 o                         
  12  12  20        133.29        132.33        14.36 o                         
 -11  13  20        336.67        269.19        14.60 o                         
  -9  13  20        232.46        199.50        15.05 o                         
  -7  13  20        312.01        327.87        16.57 o                         
  -5  13  20         25.83         36.49        13.73 o                         
  -3  13  20       1548.65       1568.68        30.96 o                         
  -1  13  20        137.14        167.75        14.20 o                         
   1  13  20        573.16        480.60        15.58 o                         
   3  13  20        138.94        148.84        12.55 o                         
   5  13  20        381.00        328.43        13.51 o                         
   7  13  20       8422.57       7961.12        94.34 o                         
   9  13  20        642.40        613.14        38.31 o                         
  11  13  20       1544.69       1279.45        53.11 o                         
  13  13  20         16.98          4.75        18.24 o                         
 -12  14  20        129.73        153.65        22.95 o                         
 -10  14  20          7.21          3.06        13.58 o                         
  -8  14  20       3945.78       3572.50       108.31 o                         
  -6  14  20        267.02        188.16        16.96 o                         
  -4  14  20          0.93         13.75        13.93 o                         
  -2  14  20        435.88        420.21        15.18 o                         
   0  14  20       1475.41       1425.81        19.16 o                         
   2  14  20       6182.67       6177.95        43.64 o                         
   4  14  20        128.27        140.00        11.56 o                         
   6  14  20       1217.16       1132.60        39.71 o                         
   8  14  20         40.41         52.99        14.50 o                         
  10  14  20        523.80        442.60        19.24 o                         
  12  14  20        524.29        554.77        64.61 o                         
  14  14  20         60.82        109.37        25.43 o                         
 -13  15  20        319.98        383.72        29.55 o                         
 -11  15  20         40.94         39.58        20.15 o                         
  -9  15  20        109.77        103.03        17.41 o                         
  -7  15  20        553.88        507.98        25.28 o                         
  -5  15  20        339.95        363.64        18.44 o                         
  -3  15  20        619.92        541.89        15.76 o                         
  -1  15  20        611.81        595.26        17.82 o                         
   1  15  20       1904.15       1882.22        39.24 o                         
   3  15  20       1534.10       1254.83        16.99 o                         
   5  15  20        943.77        813.69        17.04 o                         
   7  15  20        112.40        109.59        10.74 o                         
   9  15  20        203.33        151.25        14.93 o                         
  11  15  20        337.63        321.83        18.30 o                         
  13  15  20          2.16        -26.07        26.07 o                         
  15  15  20        707.43        677.55        48.40 o                         
 -14  16  20         61.45         34.21        52.69 o                         
 -12  16  20          4.92         33.85        39.45 o                         
 -10  16  20        882.67        861.16        43.52 o                         
  -8  16  20         76.45         55.85        15.18 o                         
  -6  16  20          4.47         -1.50        13.73 o                         
  -4  16  20         43.30         39.98        13.82 o                         
  -2  16  20         10.32        -10.35        14.56 o                         
   0  16  20          4.65         -6.47        14.01 o                         
   2  16  20       1509.15       1401.14        18.65 o                         
   4  16  20         71.62         55.88        11.87 o                         
   6  16  20        488.76        445.48        14.74 o                         
   8  16  20       1109.79        887.62        30.61 o                         
  10  16  20       1003.62        867.90        58.36 o                         
  12  16  20        149.33        136.84        26.31 o                         
  14  16  20       1784.47       1899.23        42.31 o                         
 -11  17  20         64.98        116.75        40.77 o                         
  -9  17  20       1898.06       1666.90        49.80 o                         
  -7  17  20       1291.52       1071.89        25.71 o                         
  -5  17  20        835.57        700.93        33.12 o                         
  -3  17  20        153.91        132.21        14.33 o                         
  -1  17  20         45.86         44.99        14.03 o                         
   1  17  20        788.94        833.48        14.40 o                         
   3  17  20        204.25        183.92        12.27 o                         
   5  17  20        302.31        232.37        13.37 o                         
   7  17  20        239.00        195.02        18.26 o                         
   9  17  20        188.70        175.65        19.85 o                         
  11  17  20        153.51        209.79        26.54 o                         
  13  17  20         51.48         81.82        75.50 o                         
 -10  18  20       2463.19       2512.48        63.92 o                         
  -8  18  20       1288.04       1167.64        54.55 o                         
  -6  18  20        589.81        513.54        38.89 o                         
  -4  18  20        196.58        181.53        14.77 o                         
  -2  18  20        272.94        211.84        14.70 o                         
   0  18  20        156.35        199.45        14.59 o                         
   2  18  20        217.81        197.53        12.81 o                         
   4  18  20        574.25        467.40        15.79 o                         
   6  18  20       1297.30       1199.02        30.49 o                         
   8  18  20          3.33         39.57        19.27 o                         
  10  18  20         21.41         61.97        27.91 o                         
  -9  19  20        305.31        295.55        40.68 o                         
  -7  19  20       2678.06       2272.36        39.32 o                         
  -5  19  20        556.59        518.42        24.54 o                         
  -3  19  20        785.17        691.49        25.27 o                         
  -1  19  20        166.84        159.15        14.63 o                         
   1  19  20        800.18        630.43        14.19 o                         
   3  19  20       2406.04       2111.19        41.19 o                         
   5  19  20        481.94        498.04        19.98 o                         
   7  19  20        484.68        416.01        23.87 o                         
   9  19  20        133.38        108.45        30.52 o                         
  -8  20  20        227.44        181.67       141.38 o                         
  -6  20  20        281.81        212.09        19.60 o                         
  -4  20  20          0.70         -1.66        22.55 o                         
  -2  20  20        136.59        153.34        29.24 o                         
   0  20  20        137.79        111.37       106.65 o                         
   2  20  20         25.45          9.26        26.58 o                         
   4  20  20        598.79        389.37        23.92 o                         
   6  20  20        167.57        129.95        20.02 o                         
   8  20  20         38.40        -12.19        28.16 o                         
  -5  21  20          7.36        -36.95        37.77 o                         
  -3  21  20        195.23        379.45       171.79 o                         
   3  21  20         27.19          0.23        31.51 o                         
   5  21  20         85.23         94.38        54.74 o                         
   0   1  21       6963.71       7137.31        77.79 o                         
  -1   2  21       5421.04       5839.00        54.87 o                         
   1   2  21       4254.19       4475.84        32.19 o                         
  -2   3  21          4.64         22.71        10.76 o                         
   0   3  21        809.28        822.66        15.86 o                         
   2   3  21      17656.80      17626.25       132.92 o                         
  -3   4  21       6240.08       6349.32        60.75 o                         
  -1   4  21       1616.06       1730.83        27.52 o                         
   1   4  21      25309.47      25545.94       176.45 o                         
   3   4  21       1978.04       1986.71        26.98 o                         
  -4   5  21       8189.40       8382.67        65.14 o                         
  -2   5  21        333.76        339.26        11.70 o                         
   0   5  21         29.25         54.85        10.99 o                         
   2   5  21        326.47        290.35        11.80 o                         
   4   5  21       1388.91       1588.29        31.38 o                         
  -5   6  21       2854.75       2855.56        51.44 o                         
  -3   6  21         32.17         30.78        11.66 o                         
  -1   6  21       3079.88       3289.47        26.98 o                         
   1   6  21         82.67         66.68        11.77 o                         
   3   6  21        249.10        260.79        11.46 o                         
   5   6  21        750.58        731.05        13.23 o                         
  -6   7  21       2429.96       2016.18        38.29 o                         
  -4   7  21        154.33        192.85        11.32 o                         
  -2   7  21         74.36         69.00        11.15 o                         
   0   7  21       1343.98       1216.30        16.12 o                         
   2   7  21        188.86        160.83        11.40 o                         
   4   7  21         67.41         76.06        11.25 o                         
   6   7  21        220.01        225.75        11.50 o                         
  -7   8  21       1170.24       1221.20        32.03 o                         
  -5   8  21       3653.37       3446.16        50.34 o                         
  -3   8  21       2343.48       2177.48        37.53 o                         
  -1   8  21          5.65         64.32        11.07 o                         
   1   8  21         20.27         59.89        11.00 o                         
   3   8  21         94.46        125.24        12.49 o                         
   5   8  21       3092.47       2910.62        61.47 o                         
   7   8  21       1142.86       1102.71        19.85 o                         
  -8   9  21        205.15        217.17        19.57 o                         
  -6   9  21       1919.53       1817.08        26.34 o                         
  -4   9  21        303.76        248.69        11.75 o                         
  -2   9  21        225.54        273.68        12.71 o                         
   0   9  21      10745.12      10373.35        79.26 o                         
   2   9  21       6275.23       6057.14        39.78 o                         
   4   9  21        211.43        202.46        13.69 o                         
   6   9  21        574.95        578.89        21.55 o                         
   8   9  21       1207.76       1234.90        22.39 o                         
  -9  10  21        242.35        283.96        12.16 o                         
  -7  10  21        171.02        215.93        11.15 o                         
  -5  10  21          2.27         11.31        10.96 o                         
  -3  10  21       2233.58       2077.08        24.04 o                         
  -1  10  21         20.38         22.20        11.73 o                         
   1  10  21        250.28        378.35        17.28 o                         
   3  10  21        495.88        483.93        12.84 o                         
   5  10  21          4.73          6.83        12.02 o                         
   7  10  21          1.36         -1.61        11.95 o                         
   9  10  21         44.48         64.17        11.61 o                         
 -10  11  21         54.31         44.70        10.01 o                         
  -8  11  21        367.24        265.52        11.70 o                         
  -6  11  21         22.04         32.30        10.61 o                         
  -4  11  21       3374.90       3308.30        55.56 o                         
  -2  11  21        151.37        159.48        11.74 o                         
   0  11  21       1463.45       1493.06        29.18 o                         
   2  11  21        570.71        608.26        22.77 o                         
   4  11  21        941.65        928.55        17.59 o                         
   6  11  21        149.28        183.94        12.97 o                         
   8  11  21          5.61         -4.51        11.63 o                         
  10  11  21       2488.86       2261.19        78.56 o                         
 -11  12  21         18.35         11.11        14.40 o                         
  -9  12  21         85.49         76.68        10.93 o                         
  -7  12  21       1016.61        945.07        35.01 o                         
  -5  12  21         80.39         57.49        11.12 o                         
  -3  12  21         47.75         42.73        11.44 o                         
  -1  12  21        411.80        382.17        12.52 o                         
   1  12  21       1688.49       1699.90        20.12 o                         
   3  12  21        140.69        140.92        11.56 o                         
   5  12  21        126.13        107.23        12.12 o                         
   7  12  21        114.87        115.44        11.64 o                         
   9  12  21       1067.93        914.84        26.20 o                         
  11  12  21        527.43        516.95        27.16 o                         
 -12  13  21          7.31         -4.32        14.31 o                         
 -10  13  21         93.31         89.55        14.97 o                         
  -8  13  21        345.09        276.58        15.84 o                         
  -6  13  21         27.53         21.47        13.85 o                         
  -4  13  21        187.75        163.97        20.50 o                         
  -2  13  21        152.40        155.80        16.98 o                         
   0  13  21        114.38        126.42        19.34 o                         
   2  13  21        314.85        333.30        15.39 o                         
   4  13  21       1313.87       1270.11        15.48 o                         
   6  13  21        147.62        133.15        12.31 o                         
   8  13  21          7.65         22.19        10.83 o                         
  10  13  21         31.83         14.06        13.96 o                         
  12  13  21        266.47        226.24        17.81 o                         
 -13  14  21         32.68         35.52        26.44 o                         
 -11  14  21         52.05         17.98        17.06 o                         
  -9  14  21         11.68         32.69        13.91 o                         
  -7  14  21         63.93         22.53        14.59 o                         
  -5  14  21       1746.61       1665.69        64.13 o                         
  -3  14  21        726.89        741.79        16.45 o                         
  -1  14  21       2426.61       2358.11        41.57 o                         
   1  14  21       1884.43       1816.04        21.04 o                         
   3  14  21          7.36         15.82        11.60 o                         
   5  14  21       1091.61       1101.13        15.70 o                         
   7  14  21          0.04          7.19        11.82 o                         
   9  14  21         63.54         57.51        14.03 o                         
  11  14  21        116.42        107.78        25.47 o                         
  13  14  21        103.84        113.46        27.29 o                         
 -14  15  21          3.36         -6.89        29.14 o                         
 -12  15  21         32.78         52.05        25.37 o                         
 -10  15  21        262.90        185.77        20.93 o                         
  -8  15  21        894.28        759.74        53.93 o                         
  -6  15  21        800.17        711.11        33.41 o                         
  -4  15  21        122.67        136.84        14.42 o                         
  -2  15  21         23.65         -5.18        14.06 o                         
   0  15  21         12.15         27.74        15.79 o                         
   2  15  21       1667.56       1672.70        62.42 o                         
   4  15  21        872.00        811.84        16.77 o                         
   6  15  21        214.38        141.80        13.19 o                         
   8  15  21         36.59         40.67        14.17 o                         
  10  15  21          6.82         -2.85        17.06 o                         
  12  15  21        143.65        141.60        34.61 o                         
  14  15  21         78.58         81.41        28.36 o                         
 -13  16  21        338.22        379.09        48.09 o                         
 -11  16  21        154.63        216.45        36.49 o                         
  -9  16  21          7.69         31.19        20.91 o                         
  -7  16  21        153.96        133.19        15.33 o                         
  -5  16  21         45.82         49.97        14.42 o                         
  -3  16  21       2026.07       1886.84        44.10 o                         
  -1  16  21        226.55        225.09        14.81 o                         
   1  16  21        100.45         69.39        14.44 o                         
   3  16  21       1789.51       1598.57        18.38 o                         
   5  16  21         26.45         -1.39        12.41 o                         
   7  16  21        958.76        795.02        39.82 o                         
   9  16  21         76.20         73.13        17.48 o                         
  11  16  21        892.74        795.12        99.68 o                         
  13  16  21          9.38         30.03        28.19 o                         
 -12  17  21        139.54         72.11        53.38 o                         
 -10  17  21        762.15        810.72        43.28 o                         
  -8  17  21       1097.34        917.94        30.32 o                         
  -6  17  21         68.17         90.62        18.26 o                         
  -4  17  21         53.65         24.18        14.15 o                         
  -2  17  21         12.35          1.19        14.01 o                         
   0  17  21         56.14         44.46        15.37 o                         
   2  17  21       1227.69       1190.73        19.57 o                         
   4  17  21         16.47         -2.87        11.74 o                         
   6  17  21         15.53         24.96        19.39 o                         
   8  17  21          3.66        -11.27        17.70 o                         
  10  17  21       2197.66       2064.60        39.91 o                         
  12  17  21         33.54         54.82        28.83 o                         
 -11  18  21         32.05         18.77        40.97 o                         
  -9  18  21         12.09         18.35        41.35 o                         
  -7  18  21        339.81        331.77        19.15 o                         
  -5  18  21        146.04        160.35        19.01 o                         
  -3  18  21         49.71         67.24        17.57 o                         
  -1  18  21         23.31         28.28        14.19 o                         
   1  18  21        106.63         83.20        14.55 o                         
   3  18  21         55.91         72.11        14.38 o                         
   5  18  21        360.39        262.75        18.53 o                         
   7  18  21          2.30          0.88        17.88 o                         
   9  18  21        236.38        199.02        26.92 o                         
  11  18  21         61.33         77.59        28.77 o                         
 -10  19  21        748.35        384.46        63.29 o                         
  -8  19  21         14.35         87.85        41.54 o                         
  -6  19  21       1021.63        913.03        40.73 o                         
  -4  19  21         15.79         11.14        18.76 o                         
  -2  19  21        452.06        354.18        20.02 o                         
   0  19  21         35.43          0.30        28.77 o                         
   2  19  21        271.55        229.71        18.47 o                         
   4  19  21        293.02        249.81        19.85 o                         
   6  19  21          2.18         19.80        18.75 o                         
   8  19  21         18.99          0.37        28.10 o                         
  10  19  21        183.12        132.54        46.38 o                         
  -5  20  21        521.00        379.57        31.90 o                         
  -3  20  21          6.72         77.74        29.56 o                         
  -1  20  21          2.50         -0.91        37.68 o                         
   3  20  21        314.38        212.55        27.62 o                         
   5  20  21         31.91        -30.10        30.10 o                         
   4  21  21        243.25        115.45        31.73 o                         
   0   0  22       2065.38       2545.27        53.16 o                         
   1   1  22         90.32        185.65        11.59 o                         
   0   2  22         31.99         35.06        11.29 o                         
   2   2  22        128.25         61.81        11.24 o                         
  -1   3  22        371.11        415.27        12.48 o                         
   1   3  22        450.74        406.01        12.48 o                         
   3   3  22       3707.88       3902.25        47.77 o                         
  -2   4  22       2012.60       2014.10        23.79 o                         
   0   4  22        419.11        387.13        12.26 o                         
   2   4  22          0.10         28.76        11.11 o                         
   4   4  22       3511.98       3419.39        30.62 o                         
  -3   5  22          2.92         11.23        10.95 o                         
  -1   5  22          0.40         28.87        10.95 o                         
   1   5  22       2154.99       2439.96        40.76 o                         
   3   5  22       1066.72       1078.69        16.41 o                         
   5   5  22          9.76         24.24        11.16 o                         
  -4   6  22        623.27        712.68        19.35 o                         
  -2   6  22        417.88        444.90        14.28 o                         
   0   6  22        863.77        848.29        22.10 o                         
   2   6  22        154.79        158.16        14.61 o                         
   4   6  22       1647.49       1670.35        20.47 o                         
   6   6  22       3453.19       3347.60        44.02 o                         
  -5   7  22       2156.06       2262.55        25.28 o                         
  -3   7  22        980.00       1105.80        18.37 o                         
  -1   7  22         46.08        101.27        11.90 o                         
   1   7  22        784.77        812.60        17.87 o                         
   3   7  22       6100.67       5630.73        51.64 o                         
   5   7  22       4701.80       4537.08        47.18 o                         
   7   7  22        694.36        759.47        22.71 o                         
  -6   8  22        489.88        539.20        17.77 o                         
  -4   8  22       1105.85       1080.64        34.26 o                         
  -2   8  22        317.09        341.80        15.08 o                         
   0   8  22       2634.87       2742.97        40.56 o                         
   2   8  22       6018.53       5925.54        66.28 o                         
   4   8  22        374.59        407.05        20.03 o                         
   6   8  22       1510.94       1548.85        43.01 o                         
   8   8  22          8.93         14.26        14.12 o                         
  -7   9  22        129.57        227.21        16.56 o                         
  -5   9  22        304.22        328.58        12.88 o                         
  -3   9  22          0.11          5.89        11.35 o                         
  -1   9  22       4198.36       4047.28        51.68 o                         
   1   9  22       1515.73       1502.67        17.62 o                         
   3   9  22       1318.96       1261.56        24.35 o                         
   5   9  22        404.64        429.91        13.80 o                         
   7   9  22        129.01        156.38        14.81 o                         
   9   9  22       1707.25       1809.76        48.56 o                         
  -8  10  22       1362.87       1318.31        18.19 o                         
  -6  10  22       2845.47       2837.22        59.85 o                         
  -4  10  22         89.13        163.68        11.76 o                         
  -2  10  22       4300.60       4318.64        47.32 o                         
   0  10  22       1481.38       1406.90        28.57 o                         
   2  10  22         22.67         27.86        11.47 o                         
   4  10  22       3220.18       3215.99        48.47 o                         
   6  10  22         30.58         58.97        12.29 o                         
   8  10  22         27.32         12.84        12.13 o                         
  10  10  22       1387.32       1313.81        44.95 o                         
  -9  11  22        234.36        199.79        14.15 o                         
  -7  11  22          5.09         -7.18        10.83 o                         
  -5  11  22        916.14        779.45        19.01 o                         
  -3  11  22       1477.09       1522.19        38.95 o                         
  -1  11  22        468.39        491.12        12.74 o                         
   1  11  22         12.66         36.23        11.53 o                         
   3  11  22         84.06         83.45        11.70 o                         
   5  11  22         98.33        130.15        12.53 o                         
   7  11  22         56.68         65.20        12.34 o                         
   9  11  22        337.17        365.07        12.83 o                         
  11  11  22         83.19         77.93        14.29 o                         
 -10  12  22        229.54        212.01        14.24 o                         
  -8  12  22        875.21        818.08        29.07 o                         
  -6  12  22        327.09        315.52        18.32 o                         
  -4  12  22         15.37         10.42        11.40 o                         
  -2  12  22       2699.38       2518.10        33.75 o                         
   0  12  22       2395.34       2497.84        25.31 o                         
   2  12  22        164.96        206.50        14.39 o                         
   4  12  22         20.99         -1.09        12.40 o                         
   6  12  22        204.07        192.11        12.55 o                         
   8  12  22        794.46        802.01        31.37 o                         
  10  12  22         78.00         97.24        16.10 o                         
  12  12  22        297.90        255.31        20.77 o                         
 -11  13  22        242.27        204.58        14.81 o                         
  -9  13  22         19.15         25.84         9.42 o                         
  -7  13  22        239.89        207.76        15.49 o                         
  -5  13  22        155.68        118.50        13.95 o                         
  -3  13  22          0.18         18.35        12.95 o                         
  -1  13  22       1315.79       1322.45        19.34 o                         
   1  13  22        603.67        614.76        14.44 o                         
   3  13  22        147.77        160.14        12.85 o                         
   5  13  22          1.75          0.97        12.05 o                         
   7  13  22         84.67         86.50        11.99 o                         
   9  13  22          8.37        -13.72        13.72 o                         
  11  13  22        208.27        202.40        19.71 o                         
  13  13  22       1132.23       1174.09        31.25 o                         
 -12  14  22        276.71        259.70        26.61 o                         
 -10  14  22         55.12         61.22        21.15 o                         
  -8  14  22         86.17         60.99        13.81 o                         
  -6  14  22        551.97        524.82        15.15 o                         
  -4  14  22         29.00         32.78        13.77 o                         
  -2  14  22        397.47        377.68        15.24 o                         
   0  14  22          5.83          1.47        13.81 o                         
   2  14  22        272.49        249.83        16.35 o                         
   4  14  22        203.79        182.96        11.99 o                         
   6  14  22        925.48        885.83        25.65 o                         
   8  14  22       2140.66       2034.62        79.17 o                         
  10  14  22        146.77        134.17        17.39 o                         
  12  14  22        100.38         99.74        24.84 o                         
  14  14  22        365.08        428.43        34.21 o                         
 -13  15  22        138.07        111.36        34.88 o                         
 -11  15  22         15.62         14.75        27.65 o                         
  -9  15  22         29.06         32.63        19.98 o                         
  -7  15  22        210.16        174.54        16.58 o                         
  -5  15  22        236.07        219.13        14.93 o                         
  -3  15  22       1165.36       1055.00        29.35 o                         
  -1  15  22        347.14        373.18        16.14 o                         
   1  15  22        414.44        385.82        14.82 o                         
   3  15  22       1580.18       1669.42        34.29 o                         
   5  15  22        102.51         95.38        12.45 o                         
   7  15  22        105.70         96.62        12.13 o                         
   9  15  22         15.30         14.96        16.97 o                         
  11  15  22        548.98        495.70        27.16 o                         
  13  15  22         33.50         45.09        25.50 o                         
 -12  16  22        308.49        220.05        41.39 o                         
 -10  16  22        515.92        517.41        38.47 o                         
  -8  16  22        165.63        147.34        21.35 o                         
  -6  16  22         53.47         42.28        14.29 o                         
  -4  16  22         34.80         49.40        14.08 o                         
  -2  16  22        233.68        254.87        14.57 o                         
   0  16  22         94.69         79.24        14.02 o                         
   2  16  22          6.89          2.10        13.98 o                         
   4  16  22       1028.20        981.05        16.72 o                         
   6  16  22       1614.78       1417.77        41.52 o                         
   8  16  22        163.00        193.63        18.54 o                         
  10  16  22        178.08        216.42        27.50 o                         
  12  16  22        851.70        816.42        30.55 o                         
 -11  17  22        362.96        332.77        43.44 o                         
  -9  17  22        262.30        234.40        38.72 o                         
  -7  17  22        301.41        291.58        19.44 o                         
  -5  17  22          2.03         30.78        18.94 o                         
  -3  17  22          0.31         -0.21        14.07 o                         
  -1  17  22        461.04        338.64        15.01 o                         
   1  17  22        182.84        156.70        14.57 o                         
   3  17  22         19.60         13.47        12.33 o                         
   5  17  22        519.00        437.34        18.07 o                         
   7  17  22        176.07        201.06        18.44 o                         
   9  17  22        226.88        186.32        26.64 o                         
  11  17  22          0.90        -28.06        28.06 o                         
 -10  18  22          4.08         43.41        53.79 o                         
  -8  18  22       1039.21        913.15        47.72 o                         
  -6  18  22        103.14         91.59        18.91 o                         
  -4  18  22          1.60        -21.25        21.25 o                         
  -2  18  22          1.53         -9.04        18.19 o                         
   0  18  22          1.82         32.98        16.11 o                         
   2  18  22         66.91        110.34        18.99 o                         
   4  18  22        173.27        205.62        19.86 o                         
   6  18  22          6.05         32.51        17.88 o                         
   8  18  22        124.06         40.20        26.13 o                         
  10  18  22         66.27        111.36        59.46 o                         
  -5  19  22         13.52        -27.90        28.48 o                         
  -3  19  22          4.60        -12.27        42.50 o                         
  -1  19  22        121.32        141.00        34.33 o                         
   3  19  22          0.14         20.50        30.98 o                         
   5  19  22          0.52         -9.56        25.56 o                         
  -4  20  22          0.36        -32.36        32.36 o                         
  -2  20  22        945.28        667.11        73.70 o                         
   4  20  22        225.21        294.50        56.67 o                         
   0   1  23       7532.05       7428.92        50.68 o                         
  -1   2  23         53.55         74.47        11.55 o                         
   1   2  23         42.90        136.60        11.68 o                         
  -2   3  23        350.42        477.18        14.51 o                         
   0   3  23      10428.83      10417.03        63.75 o                         
   2   3  23          7.85         40.66        11.13 o                         
  -3   4  23       4184.75       3841.91        39.93 o                         
  -1   4  23       4613.67       4617.29        32.37 o                         
   1   4  23        128.08        209.76        12.98 o                         
   3   4  23       1269.23       1610.30        26.09 o                         
  -4   5  23       2274.81       2166.33        26.27 o                         
  -2   5  23       2326.58       2157.85        21.64 o                         
   0   5  23       1923.40       2033.38        23.41 o                         
   2   5  23       4350.31       4380.03        72.84 o                         
   4   5  23       1681.45       1627.05        20.22 o                         
  -5   6  23       2916.26       2745.81        44.55 o                         
  -3   6  23        824.12        842.64        23.35 o                         
  -1   6  23        175.73        312.67        13.72 o                         
   1   6  23       1840.08       1931.51        24.29 o                         
   3   6  23       3158.08       3178.52        39.85 o                         
   5   6  23       3468.58       3489.83        36.13 o                         
  -6   7  23       4333.81       4077.38        91.46 o                         
  -4   7  23        229.16        178.12        11.86 o                         
  -2   7  23       5536.57       5413.33        51.33 o                         
   0   7  23       7054.27       6689.45        63.44 o                         
   2   7  23       2314.11       2377.60        43.53 o                         
   4   7  23        251.65        320.87        12.96 o                         
   6   7  23       1716.23       1765.16        41.85 o                         
  -7   8  23       4163.16       4241.93        79.92 o                         
  -5   8  23       2774.46       2617.60        42.65 o                         
  -3   8  23       5481.34       5339.29        52.45 o                         
  -1   8  23        148.02        160.62        12.10 o                         
   1   8  23       1947.61       2265.73        34.67 o                         
   3   8  23        788.08        790.40        29.09 o                         
   5   8  23       3042.09       2836.80        44.82 o                         
   7   8  23        680.11        662.50        23.32 o                         
  -8   9  23       1192.33       1181.70        35.40 o                         
  -6   9  23       1202.94       1178.52        21.89 o                         
  -4   9  23        555.63        629.11        22.67 o                         
  -2   9  23       1272.05       1363.05        23.86 o                         
   0   9  23       5255.62       4873.45        94.31 o                         
   2   9  23       1274.60       1268.74        31.49 o                         
   4   9  23        215.26        181.80        15.23 o                         
   6   9  23        838.24        920.18        22.67 o                         
   8   9  23        780.84        748.36        20.65 o                         
  -9  10  23         51.48         53.40        13.58 o                         
  -7  10  23         39.61         24.64        11.48 o                         
  -5  10  23         79.68        111.57        11.73 o                         
  -3  10  23        230.79        273.17        20.50 o                         
  -1  10  23        719.80        688.12        20.65 o                         
   1  10  23       2670.51       2899.57        32.38 o                         
   3  10  23        161.10        186.95        12.66 o                         
   5  10  23         46.93         86.86        12.69 o                         
   7  10  23        388.35        380.75        13.14 o                         
   9  10  23       1415.99       1341.12        26.52 o                         
 -10  11  23        419.63        431.20        12.44 o                         
  -8  11  23        824.59        940.67        38.23 o                         
  -6  11  23       1733.90       1789.04        38.60 o                         
  -4  11  23       1411.09       1533.74        28.94 o                         
  -2  11  23        614.49        600.21        14.04 o                         
   0  11  23        151.66        238.70        12.20 o                         
   2  11  23        228.88        275.30        12.44 o                         
   4  11  23         55.88         55.34        13.97 o                         
   6  11  23         63.27         53.66        12.33 o                         
   8  11  23        421.77        385.48        16.72 o                         
  10  11  23         84.89         85.99        11.55 o                         
 -11  12  23        856.77        879.09        53.95 o                         
  -9  12  23         87.90         52.84        11.87 o                         
  -7  12  23       1075.40       1019.29        43.10 o                         
  -5  12  23        171.89        207.61        12.65 o                         
  -3  12  23        243.22        210.89        11.88 o                         
  -1  12  23        311.56        327.31        12.67 o                         
   1  12  23        607.74        625.40        13.60 o                         
   3  12  23        235.01        199.35        12.06 o                         
   5  12  23          3.94         11.83        12.81 o                         
   7  12  23        150.53        162.76        12.99 o                         
   9  12  23        618.13        549.28        16.11 o                         
  11  12  23       2866.49       2511.00        97.20 o                         
 -12  13  23          1.92        -24.69        30.10 o                         
 -10  13  23       1417.42       1485.04        89.56 o                         
  -8  13  23        124.21        119.14        14.63 o                         
  -6  13  23        896.95        869.70        30.74 o                         
  -4  13  23       2879.67       2804.23        89.65 o                         
  -2  13  23         30.14         34.07        11.79 o                         
   0  13  23        800.97        722.69        13.84 o                         
   2  13  23          4.38         13.05        11.82 o                         
   4  13  23        117.73        132.01        13.86 o                         
   6  13  23       1697.99       1644.91        29.53 o                         
   8  13  23         88.36        107.25        12.17 o                         
  10  13  23        250.99        290.28        23.27 o                         
  12  13  23          2.59        -26.06        26.06 o                         
 -13  14  23         87.66         85.80        39.70 o                         
 -11  14  23        621.08        593.36        29.00 o                         
  -9  14  23       1411.59       1372.08        66.12 o                         
  -7  14  23        234.89        177.11        15.20 o                         
  -5  14  23       2106.74       1926.86        63.30 o                         
  -3  14  23        468.36        498.19        15.53 o                         
  -1  14  23       1019.19        937.08        18.72 o                         
   1  14  23        329.98        304.81        14.64 o                         
   3  14  23         10.81         -9.75        13.63 o                         
   5  14  23          0.54          1.69        12.44 o                         
   7  14  23         11.33         -9.38        12.93 o                         
   9  14  23        693.54        656.91        36.78 o                         
  11  14  23         44.09         31.31        25.64 o                         
  13  14  23        956.85        965.78        44.75 o                         
 -12  15  23        637.85        592.93        43.63 o                         
 -10  15  23        245.20        304.88        36.65 o                         
  -8  15  23        932.77        848.01        37.05 o                         
  -6  15  23        858.51        805.48        34.08 o                         
  -4  15  23        870.64        774.38        17.12 o                         
  -2  15  23        149.22        150.16        14.31 o                         
   0  15  23        235.36        243.85        14.77 o                         
   2  15  23       3868.03       3636.95        37.02 o                         
   4  15  23        330.69        331.55        13.51 o                         
   6  15  23       1643.41       1369.17        49.02 o                         
   8  15  23        298.44        325.61        18.39 o                         
  10  15  23        508.96        524.72        26.85 o                         
  12  15  23        523.41        464.54        29.49 o                         
 -11  16  23        144.37        166.99        93.44 o                         
  -9  16  23         50.96        108.97        36.72 o                         
  -7  16  23          0.63          5.49        20.90 o                         
  -5  16  23        437.51        342.87        18.82 o                         
  -3  16  23       1307.40       1303.18        19.78 o                         
  -1  16  23         80.25         77.31        14.38 o                         
   1  16  23         23.48         61.16        14.00 o                         
   3  16  23         90.83         55.41        14.14 o                         
   5  16  23        162.80        126.28        17.51 o                         
   7  16  23         53.29         45.48        17.56 o                         
   9  16  23        187.36        225.08        39.64 o                         
  11  16  23        141.28         97.70        27.09 o                         
  -8  17  23        359.35        374.03        72.70 o                         
  -6  17  23        955.47        882.81        31.00 o                         
  -4  17  23         11.50         -0.80        18.90 o                         
  -2  17  23       1119.48        951.89        32.87 o                         
   0  17  23        694.28        767.61        23.64 o                         
   2  17  23       1593.76       1378.72        34.28 o                         
   4  17  23        970.88        892.70        18.32 o                         
   6  17  23         32.35         33.04        18.02 o                         
   8  17  23          8.35         -1.34        25.02 o                         
  10  17  23       1314.79       1201.60        63.34 o                         
  -5  18  23         58.49         96.09        28.47 o                         
  -3  18  23        107.95        123.48        27.98 o                         
  -1  18  23        289.21        232.70        28.40 o                         
   1  18  23        618.82        516.97        29.98 o                         
   5  18  23        324.02        401.91        28.77 o                         
  -4  19  23         64.36         12.87        29.57 o                         
  -2  19  23          1.69        -32.28        32.28 o                         
   0  19  23        324.81        593.83       135.95 o                         
   4  19  23        357.53        325.53        27.91 o                         
   3  20  23        492.28       1096.33       193.58 o                         
   1   1  24        115.84        182.73        11.84 o                         
   0   2  24        280.64        383.95        12.42 o                         
   2   2  24          2.38        -11.06        11.06 o                         
  -1   3  24        380.17        528.27        13.10 o                         
   1   3  24        215.46        315.21        12.41 o                         
   3   3  24         64.15         54.66        12.84 o                         
  -2   4  24       2611.12       2707.14        23.94 o                         
   0   4  24       2189.58       2538.43        37.10 o                         
   2   4  24        339.52        335.36        12.39 o                         
   4   4  24        267.18        236.66        11.96 o                         
  -3   5  24        773.70        748.27        15.34 o                         
  -1   5  24       7067.63       7771.22        49.16 o                         
   1   5  24       8095.08       8136.91        82.73 o                         
   3   5  24       4109.41       4723.63        53.97 o                         
   5   5  24        267.47        314.69        12.40 o                         
  -4   6  24       2168.70       2262.91        31.57 o                         
  -2   6  24         82.44        153.58        11.71 o                         
   0   6  24       3105.44       2986.06        29.58 o                         
   2   6  24         43.06         78.88        11.66 o                         
   4   6  24         32.37         61.28        11.48 o                         
   6   6  24         61.65         80.18        12.17 o                         
  -5   7  24        389.90        431.11        20.24 o                         
  -3   7  24        307.71        245.82        12.02 o                         
  -1   7  24        553.20        582.91        13.57 o                         
   1   7  24       1134.29       1398.38        31.03 o                         
   3   7  24       2857.65       2671.48        47.53 o                         
   5   7  24       3954.01       3955.99        51.16 o                         
   7   7  24         37.16         55.30        14.70 o                         
  -6   8  24        487.69        534.26        13.16 o                         
  -4   8  24        193.03        233.62        18.07 o                         
  -2   8  24       4252.62       4155.64        54.67 o                         
   0   8  24        442.95        411.74        13.55 o                         
   2   8  24          2.91          0.07        11.48 o
[truncated: 81,568 more chars]
